# Supplementary material for: Computational discovery and RT-PCR validation of novel Burkholderia conserved and Burkholderia pseudomallei unique sRNAs
Source: BMC Genomics. 2012 Dec 7;13(Suppl 7):S13. doi: 10.1186/1471-2164-13-S7-S13 (PMC3521395; doi:10.1186/1471-2164-13-S7-S13)
Supplement: Additional file 3 — sRNA candidates. List of sRNA candidates predicted in fourteen bacterial genomes. [file 1471-2164-13-S7-S13-S3.xls]

## Sheet: Bp1
No.	sRNA candidate	Start	End	Direction	QRNA prediction
1	Candidate_1_SIPHT	181742	181789	+	RNA
2	Candidate_2_SIPHT	223297	223551	+	RNA
3	Candidate_3_SIPHT	643114	643238	+	RNA
4	Candidate_4_SIPHT	942677	942842	+
5	Candidate_5_SIPHT	1504936	1505014	+	RNA
6	Candidate_6_SIPHT	1510863	1511019	+	RNA
7	Candidate_7_SIPHT	1544017	1544065	+
8	Candidate_8_SIPHT	1636427	1636496	+	RNA
9	Candidate_10_SIPHT	1685563	1685688	+	RNA
10	Candidate_11_SIPHT	2230416	2230489	+	RNA
11	Candidate_12_SIPHT	2539502	2539541	+
12	Candidate_14_SIPHT	2973241	2973355	+	RNA
13	Candidate_15_SIPHT	3137768	3137849	+	RNA
14	Candidate_16_SIPHT	3163433	3163556	+	RNA
15	Candidate_17_SIPHT	3766301	3766424	+	RNA
16	Candidate_18_SIPHT	3853994	3854237	+
17	Candidate_19_SIPHT	3888015	3888168	+	RNA
18	Candidate_20_SIPHT	4059688	4059742	-	RNA
19	Candidate_21_SIPHT	3694744	3694882	-	RNA
20	Candidate_23_SIPHT	2761432	2761552	-
21	Candidate_24_SIPHT	2750865	2750911	-
22	Candidate_25_SIPHT	2714424	2714720	-	RNA
23	Candidate_26_SIPHT	2355914	2356295	-
24	Candidate_27_SIPHT	2245978	2246180	-
25	Candidate_28_SIPHT	1682808	1682925	-	RNA
26	Candidate_29_SIPHT	1604776	1604893	-
27	Candidate_30_SIPHT	1192258	1192449	-
28	Candidate_31_SIPHT	1157684	1157738	-	RNA
29	Candidate_32_SIPHT	1086918	1087054	-	RNA
30	Candidate_33_SIPHT	243816	243931	-
31	Candidate_34_SIPHT	7379	7527	-	RNA
32	Candidate_35_SIPHT	27506	27630	+	RNA
33	Candidate_36_SIPHT	47253	47377	+	RNA
34	Candidate_37_SIPHT	72539	72672	+	RNA
35	Candidate_38_SIPHT	83951	84084	-	RNA
36	Candidate_40_SIPHT	90052	90209	+
37	Candidate_41_SIPHT	92369	92540	+
38	Candidate_42_SIPHT	98333	98411	-	RNA
39	Candidate_43_SIPHT	107953	108013	+	RNA
40	Candidate_44_SIPHT	122685	123118	+
41	Candidate_46_SIPHT	139756	139917	+	RNA
42	Candidate_47_SIPHT	184006	184115	+	RNA
43	Candidate_48_SIPHT	196600	196724	+	RNA
44	Candidate_49_SIPHT	198471	198516	+	RNA
45	Candidate_50_SIPHT	205517	205614	-	RNA
46	Candidate_51_SIPHT	205582	205614	-	RNA
47	Candidate_52_SIPHT	210535	210924	+	RNA
48	Candidate_53_SIPHT	223297	223420	+	RNA
49	Candidate_54_SIPHT	223297	223568	+
50	Candidate_55_SIPHT	225373	225523	-	RNA
51	Candidate_56_SIPHT	242934	243058	+	RNA
52	Candidate_57_SIPHT	245760	245987	+
53	Candidate_58_SIPHT	247919	248016	-	RNA
54	Candidate_59_SIPHT	249568	249658	-	RNA
55	Candidate_63_SIPHT	266693	266811	+	RNA
56	Candidate_64_SIPHT	266693	266946	+	RNA
57	Candidate_65_SIPHT	290245	290327	+
58	Candidate_66_SIPHT	312543	312611	+
59	Candidate_67_SIPHT	318203	318469	+	RNA
60	Candidate_68_SIPHT	318627	318760	+
61	Candidate_69_SIPHT	343549	343677	-	RNA
62	Candidate_70_SIPHT	349198	349297	+
63	Candidate_71_SIPHT	354616	354816	+
64	Candidate_72_SIPHT	375571	375737	+	RNA
65	Candidate_73_SIPHT	383116	383216	+
66	Candidate_75_SIPHT	416495	416533	+	RNA
67	Candidate_77_SIPHT	429273	429347	+	RNA
68	Candidate_78_SIPHT	459196	459375	+	RNA
69	Candidate_79_SIPHT	479018	479098	+	RNA
70	Candidate_80_SIPHT	487114	487220	+	RNA
71	Candidate_81_SIPHT	487937	488030	+	RNA
72	Candidate_82_SIPHT	487937	488104	+	RNA
73	Candidate_83_SIPHT	496603	496758	-	RNA
74	Candidate_85_SIPHT	504372	504430	+	RNA
75	Candidate_86_SIPHT	504372	504605	+
76	Candidate_88_SIPHT	545923	545972	+	RNA
77	Candidate_89_SIPHT	549086	549281	-
78	Candidate_90_SIPHT	550056	550381	-	RNA
79	Candidate_91_SIPHT	556369	556619	+	RNA
80	Candidate_92_SIPHT	602118	602234	+	RNA
81	Candidate_93_SIPHT	602118	602462	+	RNA
82	Candidate_94_SIPHT	642701	642826	+	RNA
83	Candidate_95_SIPHT	665576	665666	-	RNA
84	Candidate_96_SIPHT	702185	702268	+	RNA
85	Candidate_97_SIPHT	714454	714585	+
86	Candidate_98_SIPHT	714965	715062	+	RNA
87	Candidate_100_SIPHT	731264	731417	+	RNA
88	Candidate_101_SIPHT	744872	745181	+	RNA
89	Candidate_102_SIPHT	772198	772243	+
90	Candidate_103_SIPHT	772311	772562	+	RNA
91	Candidate_104_SIPHT	907542	907631	+
92	Candidate_105_SIPHT	909432	909554	+	RNA
93	Candidate_106_SIPHT	910173	910417	+
94	Candidate_107_SIPHT	912194	912275	+
95	Candidate_108_SIPHT	925917	925988	+	RNA
96	Candidate_109_SIPHT	927233	927396	+	RNA
97	Candidate_110_SIPHT	931181	931427	+	RNA
98	Candidate_111_SIPHT	931355	931479	-	RNA
99	Candidate_112_SIPHT	931181	931536	+
100	Candidate_113_SIPHT	941695	941843	-	RNA
101	Candidate_115_SIPHT	958992	959134	-
102	Candidate_116_SIPHT	1010856	1011138	+
103	Candidate_117_SIPHT	1020302	1020402	+	RNA
104	Candidate_118_SIPHT	1021071	1021405	+	RNA
105	Candidate_119_SIPHT	1021071	1021502	+
106	Candidate_120_SIPHT	1036446	1036839	+	RNA
107	Candidate_121_SIPHT	1039525	1039686	-	RNA
108	Candidate_122_SIPHT	1041886	1041987	-	RNA
109	Candidate_123_SIPHT	1045452	1045545	+	RNA
110	Candidate_124_SIPHT	1073128	1073199	+
111	Candidate_125_SIPHT	1077027	1077151	+	RNA
112	Candidate_126_SIPHT	1077027	1077133	+	RNA
113	Candidate_127_SIPHT	1120133	1120315	+	RNA
114	Candidate_128_SIPHT	1130376	1130720	+	RNA
115	Candidate_129_SIPHT	1147032	1147139	+	RNA
116	Candidate_130_SIPHT	1147173	1147425	+
117	Candidate_131_SIPHT	1165264	1165355	+
118	Candidate_132_SIPHT	1165937	1166063	+
119	Candidate_134_SIPHT	1196665	1196789	+	RNA
120	Candidate_136_SIPHT	1215916	1216042	+	RNA
121	Candidate_137_SIPHT	1227828	1228305	+	RNA
122	Candidate_138_SIPHT	1231686	1232049	-	RNA
123	Candidate_140_SIPHT	1239826	1239954	+	RNA
124	Candidate_141_SIPHT	1239826	1240064	+	RNA
125	Candidate_142_SIPHT	1264376	1264524	+
126	Candidate_144_SIPHT	1290680	1290749	+	RNA
127	Candidate_145_SIPHT	1292814	1292931	+	RNA
128	Candidate_147_SIPHT	1318389	1318423	+
129	Candidate_148_SIPHT	1342499	1342593	-	RNA
130	Candidate_149_SIPHT	1347531	1347705	+	RNA
131	Candidate_150_SIPHT	1347531	1347942	+	RNA
132	Candidate_151_SIPHT	1347531	1348003	+	RNA
133	Candidate_152_SIPHT	1349392	1349461	+	RNA
134	Candidate_153_SIPHT	1349543	1349676	+	RNA
135	Candidate_154_SIPHT	1354505	1354716	+	RNA
136	Candidate_155_SIPHT	1358426	1358786	+	RNA
137	Candidate_156_SIPHT	1365084	1365381	+	RNA
138	Candidate_157_SIPHT	1384368	1384398	+	RNA
139	Candidate_158_SIPHT	1384422	1384604	+	RNA
140	Candidate_159_SIPHT	1386248	1386326	-	RNA
141	Candidate_160_SIPHT	1386197	1386318	+	RNA
142	Candidate_161_SIPHT	1388786	1389001	-
143	Candidate_162_SIPHT	1391562	1391633	+	RNA
144	Candidate_163_SIPHT	1393992	1394065	+	RNA
145	Candidate_164_SIPHT	1396638	1396701	+	RNA
146	Candidate_165_SIPHT	1399581	1399738	+	RNA
147	Candidate_167_SIPHT	1470283	1470605	-
148	Candidate_168_SIPHT	1475513	1475606	+	RNA
149	Candidate_169_SIPHT	1476561	1477082	-	RNA
150	Candidate_170_SIPHT	1499469	1499777	-	RNA
151	Candidate_171_SIPHT	1501541	1501624	-	RNA
152	Candidate_172_SIPHT	1507891	1508030	+	RNA
153	Candidate_173_SIPHT	1507891	1508047	+	RNA
154	Candidate_174_SIPHT	1516323	1516431	-	RNA
155	Candidate_175_SIPHT	1546854	1546972	+	RNA
156	Candidate_176_SIPHT	1553226	1553314	+	RNA
157	Candidate_177_SIPHT	1574948	1575358	+
158	Candidate_178_SIPHT	1580451	1580582	+
159	Candidate_179_SIPHT	1585085	1585165	+	RNA
160	Candidate_180_SIPHT	1587749	1587844	+
161	Candidate_181_SIPHT	1605714	1605811	+	RNA
162	Candidate_182_SIPHT	1614135	1614272	+	RNA
163	Candidate_183_SIPHT	1631594	1631689	+	RNA
164	Candidate_184_SIPHT	1633815	1633893	+	RNA
165	Candidate_185_SIPHT	1633815	1633933	+	RNA
166	Candidate_186_SIPHT	1636427	1636512	+	RNA
167	Candidate_187_SIPHT	1637084	1637214	+	RNA
168	Candidate_188_SIPHT	1642720	1642876	-	RNA
169	Candidate_190_SIPHT	1642785	1642876	-	RNA
170	Candidate_191_SIPHT	1644581	1644991	+
171	Candidate_192_SIPHT	1660171	1660261	+	RNA
172	Candidate_193_SIPHT	1685428	1685731	-	RNA
173	Candidate_194_SIPHT	1696213	1696319	+	RNA
174	Candidate_195_SIPHT	1699525	1699673	+	RNA
175	Candidate_196_SIPHT	1699593	1699757	-	RNA
176	Candidate_197_SIPHT	1708986	1709086	-
177	Candidate_198_SIPHT	1716162	1716629	+	RNA
178	Candidate_199_SIPHT	1720570	1720652	+	RNA
179	Candidate_200_SIPHT	1723359	1723481	+	RNA
180	Candidate_201_SIPHT	1756052	1756146	+	RNA
181	Candidate_202_SIPHT	1767316	1767466	+	RNA
182	Candidate_203_SIPHT	1767316	1767548	+	RNA
183	Candidate_204_SIPHT	1773410	1773541	+	RNA
184	Candidate_205_SIPHT	1776534	1776615	+	RNA
185	Candidate_206_SIPHT	1799917	1800068	+	RNA
186	Candidate_207_SIPHT	1802023	1802110	+	RNA
187	Candidate_208_SIPHT	1802412	1802767	-	RNA
188	Candidate_209_SIPHT	1805557	1805636	+	RNA
189	Candidate_211_SIPHT	1880084	1880421	+
190	Candidate_212_SIPHT	1893156	1893257	+	RNA
191	Candidate_213_SIPHT	2052170	2052446	+	RNA
192	Candidate_214_SIPHT	2053691	2053842	+	RNA
193	Candidate_215_SIPHT	2062177	2062722	+	RNA
194	Candidate_216_SIPHT	2064608	2064677	+	RNA
195	Candidate_217_SIPHT	2145002	2145087	-
196	Candidate_218_SIPHT	2145838	2146032	-
197	Candidate_219_SIPHT	2145923	2146032	-
198	Candidate_220_SIPHT	2152983	2153102	+
199	Candidate_221_SIPHT	2207995	2208068	+	RNA
200	Candidate_222_SIPHT	2208464	2208787	-	RNA
201	Candidate_223_SIPHT	2208160	2208528	+
202	Candidate_224_SIPHT	2220988	2221142	+
203	Candidate_225_SIPHT	2223179	2223257	-	RNA
204	Candidate_226_SIPHT	2224167	2224308	-	RNA
205	Candidate_227_SIPHT	2226282	2226502	-	RNA
206	Candidate_228_SIPHT	2246832	2246986	-
207	Candidate_229_SIPHT	2246838	2246910	+	RNA
208	Candidate_230_SIPHT	2246852	2246986	-	RNA
209	Candidate_231_SIPHT	2266064	2266193	+	RNA
210	Candidate_232_SIPHT	2266064	2266175	+	RNA
211	Candidate_233_SIPHT	2266769	2266898	+	RNA
212	Candidate_235_SIPHT	2283649	2283732	+	RNA
213	Candidate_236_SIPHT	2283768	2283917	-	RNA
214	Candidate_237_SIPHT	2296312	2296463	+	RNA
215	Candidate_238_SIPHT	2298231	2298312	+	RNA
216	Candidate_239_SIPHT	2304427	2304548	+	RNA
217	Candidate_240_SIPHT	2308641	2308772	+
218	Candidate_242_SIPHT	2313272	2313382	-	RNA
219	Candidate_243_SIPHT	2325629	2326057	+
220	Candidate_244_SIPHT	2332243	2332589	+	RNA
221	Candidate_245_SIPHT	2352288	2352440	+
222	Candidate_246_SIPHT	2352360	2352519	-	RNA
223	Candidate_247_SIPHT	2402541	2402646	+
224	Candidate_248_SIPHT	2410402	2410479	+	RNA
225	Candidate_249_SIPHT	2411793	2412094	+	RNA
226	Candidate_250_SIPHT	2412177	2412331	+	RNA
227	Candidate_251_SIPHT	2431788	2431870	+	RNA
228	Candidate_252_SIPHT	2431788	2431972	+	RNA
229	Candidate_253_SIPHT	2433254	2433714	-	COD
230	Candidate_254_SIPHT	2458657	2458739	-	RNA
231	Candidate_255_SIPHT	2474938	2475307	-	RNA
232	Candidate_256_SIPHT	2526400	2526723	+	RNA
233	Candidate_257_SIPHT	2527733	2527865	-	RNA
234	Candidate_258_SIPHT	2527316	2527855	+	RNA
235	Candidate_259_SIPHT	2532939	2532980	+	RNA
236	Candidate_260_SIPHT	2541330	2541374	+	RNA
237	Candidate_261_SIPHT	2541330	2541492	+	RNA
238	Candidate_262_SIPHT	2543769	2543902	-	RNA
239	Candidate_263_SIPHT	2565085	2565169	-	RNA
240	Candidate_264_SIPHT	2565003	2565157	+	RNA
241	Candidate_265_SIPHT	2569186	2569276	-
242	Candidate_266_SIPHT	2569377	2569464	-	RNA
243	Candidate_268_SIPHT	2626330	2626370	+	RNA
244	Candidate_269_SIPHT	2627976	2628190	+	RNA
245	Candidate_271_SIPHT	2651583	2651739	-	RNA
246	Candidate_272_SIPHT	2713264	2713387	+	RNA
247	Candidate_273_SIPHT	2721380	2721521	+	RNA
248	Candidate_274_SIPHT	2732987	2733082	+	RNA
249	Candidate_275_SIPHT	2732987	2733237	+
250	Candidate_278_SIPHT	2766465	2766656	-	RNA
251	Candidate_279_SIPHT	2776685	2776767	+	RNA
252	Candidate_280_SIPHT	2776685	2776874	+	RNA
253	Candidate_281_SIPHT	2785677	2785798	+	RNA
254	Candidate_282_SIPHT	2796351	2796602	+	RNA
255	Candidate_283_SIPHT	2799372	2799519	-	RNA
256	Candidate_284_SIPHT	2803771	2804237	-	RNA
257	Candidate_285_SIPHT	2803800	2804237	-	RNA
258	Candidate_286_SIPHT	2825266	2825329	-	RNA
259	Candidate_287_SIPHT	2843169	2843299	+	RNA
260	Candidate_288_SIPHT	2843577	2843908	+
261	Candidate_289_SIPHT	2849183	2849645	+	RNA
262	Candidate_290_SIPHT	2872017	2872141	+	RNA
263	Candidate_291_SIPHT	2909997	2910120	-	RNA
264	Candidate_292_SIPHT	2921669	2921847	+	RNA
265	Candidate_293_SIPHT	2938685	2938789	-	RNA
266	Candidate_294_SIPHT	2944840	2944966	-	RNA
267	Candidate_296_SIPHT	2959012	2959080	+	RNA
268	Candidate_297_SIPHT	2963154	2963347	+	RNA
269	Candidate_301_SIPHT	3020948	3021082	+	RNA
270	Candidate_302_SIPHT	3033238	3033464	-	RNA
271	Candidate_303_SIPHT	3033280	3033464	-	RNA
272	Candidate_304_SIPHT	3035724	3035837	-	RNA
273	Candidate_305_SIPHT	3040320	3040388	+	RNA
274	Candidate_306_SIPHT	3042165	3042446	+	RNA
275	Candidate_307_SIPHT	3050329	3050702	+
276	Candidate_308_SIPHT	3054540	3054675	+	RNA
277	Candidate_309_SIPHT	3054627	3054701	-	RNA
278	Candidate_310_SIPHT	3056425	3056493	-	RNA
279	Candidate_311_SIPHT	3060435	3060532	+
280	Candidate_313_SIPHT	3076124	3076193	+
281	Candidate_314_SIPHT	3088762	3088970	-
282	Candidate_315_SIPHT	3109419	3109543	+	RNA
283	Candidate_316_SIPHT	3114380	3114473	-	RNA
284	Candidate_317_SIPHT	3126948	3127067	+	RNA
285	Candidate_318_SIPHT	3137768	3137871	+	RNA
286	Candidate_319_SIPHT	3144162	3144266	+
287	Candidate_321_SIPHT	3163433	3163573	+	RNA
288	Candidate_322_SIPHT	3164561	3164670	-	RNA
289	Candidate_324_SIPHT	3220259	3220442	-	RNA
290	Candidate_326_SIPHT	3223184	3223443	+	RNA
291	Candidate_327_SIPHT	3225499	3225598	-	RNA
292	Candidate_328_SIPHT	3225941	3226049	-	RNA
293	Candidate_329_SIPHT	3228862	3229265	-	RNA
294	Candidate_330_SIPHT	3239635	3239703	+	RNA
295	Candidate_331_SIPHT	3239635	3239806	+	RNA
296	Candidate_332_SIPHT	3245059	3245484	+	RNA
297	Candidate_333_SIPHT	3248709	3249113	-	RNA
298	Candidate_334_SIPHT	3248816	3249113	-	RNA
299	Candidate_335_SIPHT	3249016	3249113	-	RNA
300	Candidate_336_SIPHT	3268438	3268480	-	RNA
301	Candidate_337_SIPHT	3268366	3268502	+	RNA
302	Candidate_338_SIPHT	3288333	3288719	-
303	Candidate_339_SIPHT	3305128	3305263	-	RNA
304	Candidate_340_SIPHT	3363701	3364032	-
305	Candidate_341_SIPHT	3363714	3363839	+	RNA
306	Candidate_343_SIPHT	3379880	3380018	-	RNA
307	Candidate_344_SIPHT	3383152	3383485	-	RNA
308	Candidate_345_SIPHT	3399090	3399150	+	RNA
309	Candidate_346_SIPHT	3400566	3400797	+
310	Candidate_348_SIPHT	3408271	3408432	+	RNA
311	Candidate_349_SIPHT	3410036	3410393	+	RNA
312	Candidate_350_SIPHT	3433198	3433255	+	RNA
313	Candidate_351_SIPHT	3434830	3435035	+	RNA
314	Candidate_352_SIPHT	3438470	3438537	+	RNA
315	Candidate_354_SIPHT	3481841	3481884	-	RNA
316	Candidate_355_SIPHT	3486229	3486495	-	RNA
317	Candidate_356_SIPHT	3504612	3504715	-	RNA
318	Candidate_357_SIPHT	3518684	3518788	+	RNA
319	Candidate_358_SIPHT	3535366	3535506	-	RNA
320	Candidate_360_SIPHT	3563760	3564139	-	RNA
321	Candidate_361_SIPHT	3563852	3564139	-	RNA
322	Candidate_363_SIPHT	3577179	3577427	+
323	Candidate_364_SIPHT	3577179	3577407	+
324	Candidate_365_SIPHT	3596920	3597280	+	RNA
325	Candidate_366_SIPHT	3598353	3598463	-	RNA
326	Candidate_367_SIPHT	3636228	3636373	-	RNA
327	Candidate_369_SIPHT	3656737	3657048	-	RNA
328	Candidate_370_SIPHT	3656796	3657048	-	RNA
329	Candidate_371_SIPHT	3657044	3657095	-	RNA
330	Candidate_373_SIPHT	3673838	3673913	+	RNA
331	Candidate_375_SIPHT	3673838	3673895	+	RNA
332	Candidate_376_SIPHT	3675836	3675932	-	RNA
333	Candidate_377_SIPHT	3676558	3676850	-	RNA
334	Candidate_378_SIPHT	3676788	3676850	-	RNA
335	Candidate_379_SIPHT	3687614	3687662	+	RNA
336	Candidate_380_SIPHT	3703001	3703204	-
337	Candidate_382_SIPHT	3718002	3718170	+	RNA
338	Candidate_383_SIPHT	3766301	3766379	+	RNA
339	Candidate_384_SIPHT	3766301	3766441	+	RNA
340	Candidate_386_SIPHT	3789152	3789253	-	RNA
341	Candidate_387_SIPHT	3792070	3792187	+	RNA
342	Candidate_388_SIPHT	3803941	3804013	-	RNA
343	Candidate_389_SIPHT	3809343	3809446	-	RNA
344	Candidate_390_SIPHT	3824766	3824876	-	RNA
345	Candidate_391_SIPHT	3842519	3842663	+
346	Candidate_392_SIPHT	3844987	3845064	+	RNA
347	Candidate_394_SIPHT	3851620	3851783	+
348	Candidate_395_SIPHT	3856106	3856493	+
349	Candidate_396_SIPHT	3869199	3869330	+
350	Candidate_397_SIPHT	3888078	3888174	-	RNA
351	Candidate_398_SIPHT	3896739	3896952	-
352	Candidate_399_SIPHT	3915970	3916054	-	RNA
353	Candidate_400_SIPHT	3929631	3929698	-	RNA
354	Candidate_401_SIPHT	3933731	3933919	-
355	Candidate_402_SIPHT	3933751	3933898	+	RNA
356	Candidate_403_SIPHT	3938843	3938914	+	RNA
357	Candidate_404_SIPHT	3938843	3938960	+	RNA
358	Candidate_406_SIPHT	3984278	3984350	+	RNA
359	Candidate_407_SIPHT	3999364	3999652	-
360	Candidate_408_SIPHT	4007323	4007457	-	RNA
361	Candidate_409_SIPHT	4007428	4007491	-	RNA
362	Candidate_410_SIPHT	4008125	4008182	-	RNA
363	Candidate_412_SIPHT	4051298	4051534	-	RNA
364	Candidate_413_SIPHT	4051406	4051534	-	RNA
365	Candidate_414_SIPHT	4052753	4052955	-	RNA
366	Candidate_415_SIPHT	4056549	4056655	-	RNA
367	Candidate_416_SIPHT	4056569	4056655	-	RNA
368	Candidate_417_SIPHT	4059835	4059875	-	RNA
369	Candidate_418_SIPHT	4064379	4064715	+	RNA
370	Candidate_419_SIPHT	4067319	4067391	+
371	Candidate_420_SIPHT	4067632	4067701	+	RNA
372	Candidate_421_SIPHT	4068446	4068557	+
373	Candidate_422_SIPHT	4070275	4070537	+
374	Candidate_423_SIPHT	1011019	1011097	-	RNA
375	Candidate_424_SIPHT	1010856	1011049	+	RNA
376	Candidate_425_SIPHT	1011378	1011439	+	RNA
377	Candidate_426_SIPHT	1011567	1011732	+	RNA
378	Candidate_427_SIPHT	1020302	1020374	+	RNA
379	Candidate_428_SIPHT	1021071	1021178	+	RNA
380	Candidate_429_SIPHT	1021071	1021474	+	RNA
381	Candidate_430_SIPHT	1029960	1030408	-	RNA
382	Candidate_431_SIPHT	1034114	1034623	+	RNA
383	Candidate_432_SIPHT	1041864	1042035	+	RNA
384	Candidate_433_SIPHT	1042082	1042129	-	RNA
385	Candidate_434_SIPHT	1042773	1043214	-	RNA
386	Candidate_435_SIPHT	1047239	1047347	+	RNA
387	Candidate_436_SIPHT	1065071	1065136	+
388	Candidate_437_SIPHT	1069096	1069187	+	RNA
389	Candidate_438_SIPHT	1070767	1070880	+
390	Candidate_439_SIPHT	1072382	1072412	-
391	Candidate_440_SIPHT	1072381	1072416	+
392	Candidate_441_SIPHT	1077027	1077107	+	RNA
393	Candidate_442_SIPHT	1079845	1080061	-	RNA
394	Candidate_443_SIPHT	107953	107992	+	RNA
395	Candidate_445_SIPHT	108159	108376	-
396	Candidate_446_SIPHT	1084730	1084804	+
397	Candidate_447_SIPHT	1090745	1090889	-	RNA
398	Candidate_448_SIPHT	1100564	1100630	-	RNA
399	Candidate_449_SIPHT	110185	110326	-
400	Candidate_450_SIPHT	1120264	1120340	-	RNA
401	Candidate_452_SIPHT	1126362	1126518	-	RNA
402	Candidate_453_SIPHT	1130672	1130737	-	RNA
403	Candidate_455_SIPHT	1146444	1146613	-
404	Candidate_456_SIPHT	1147173	1147238	+	RNA
405	Candidate_457_SIPHT	1151237	1151298	+	RNA
406	Candidate_458_SIPHT	1157618	1157738	-	RNA
407	Candidate_459_SIPHT	1162277	1162404	-	RNA
408	Candidate_460_SIPHT	1164587	1164722	-
409	Candidate_461_SIPHT	1179384	1179414	-	RNA
410	Candidate_462_SIPHT	1196642	1197033	-
411	Candidate_463_SIPHT	1198343	1198436	-	RNA
412	Candidate_464_SIPHT	1204878	1205045	-	RNA
413	Candidate_465_SIPHT	1213380	1213553	-
414	Candidate_466_SIPHT	1217322	1217525	-
415	Candidate_467_SIPHT	1220511	1220647	-
416	Candidate_468_SIPHT	122136	122220	-	RNA
417	Candidate_469_SIPHT	1225508	1225784	-
418	Candidate_470_SIPHT	1227828	1228285	+	RNA
419	Candidate_471_SIPHT	1235279	1235463	-	RNA
420	Candidate_472_SIPHT	1239826	1240023	+	RNA
421	Candidate_473_SIPHT	1242568	1242637	+	RNA
422	Candidate_474_SIPHT	1264417	1264501	-	RNA
423	Candidate_475_SIPHT	1270365	1270426	-	RNA
424	Candidate_476_SIPHT	1272250	1272531	+	RNA
425	Candidate_477_SIPHT	1281610	1281715	-	RNA
426	Candidate_479_SIPHT	1288431	1288668	+	RNA
427	Candidate_480_SIPHT	1292814	1292901	+	RNA
428	Candidate_481_SIPHT	1295584	1295711	+	RNA
429	Candidate_482_SIPHT	1308520	1308963	+	RNA
430	Candidate_483_SIPHT	1316332	1316389	+	RNA
431	Candidate_484_SIPHT	131696	131842	-	RNA
432	Candidate_485_SIPHT	131622	131735	+	RNA
433	Candidate_486_SIPHT	1317403	1317723	-	RNA
434	Candidate_487_SIPHT	1345872	1346089	+	RNA
435	Candidate_488_SIPHT	1347531	1347925	+	RNA
436	Candidate_489_SIPHT	1349543	1349629	+	RNA
437	Candidate_490_SIPHT	1358426	1358738	+	RNA
438	Candidate_491_SIPHT	1358426	1358770	+	RNA
439	Candidate_492_SIPHT	1370604	1370658	+
440	Candidate_493_SIPHT	1382670	1382749	-	RNA
441	Candidate_494_SIPHT	1382630	1382712	+	RNA
442	Candidate_495_SIPHT	1384349	1384380	+	RNA
443	Candidate_496_SIPHT	1384422	1384556	+	RNA
444	Candidate_497_SIPHT	1386197	1386290	+	RNA
445	Candidate_498_SIPHT	1389583	1389892	-	RNA
446	Candidate_499_SIPHT	139756	139881	+	RNA
447	Candidate_500_SIPHT	1427220	1427376	-	RNA
448	Candidate_501_SIPHT	1427168	1427260	+	RNA
449	Candidate_502_SIPHT	1429854	1429939	-	RNA
450	Candidate_503_SIPHT	1459880	1459955	+
451	Candidate_504_SIPHT	1461874	1462053	+	RNA
452	Candidate_505_SIPHT	1470352	1470605	-
453	Candidate_506_SIPHT	1471658	1471911	+	RNA
454	Candidate_507_SIPHT	1472026	1472099	-	RNA
455	Candidate_508_SIPHT	1474098	1474322	-	RNA
456	Candidate_510_SIPHT	1501841	1502042	+	RNA
457	Candidate_511_SIPHT	1507891	1507972	+	RNA
458	Candidate_512_SIPHT	1511971	1512034	+	RNA
459	Candidate_513_SIPHT	1516590	1516738	-
460	Candidate_514_SIPHT	1544614	1544709	-	RNA
461	Candidate_515_SIPHT	1546821	1547045	-	RNA
462	Candidate_516_SIPHT	1546854	1546942	+	RNA
463	Candidate_517_SIPHT	1563613	1563718	-	RNA
464	Candidate_518_SIPHT	1565393	1565685	-
465	Candidate_520_SIPHT	1565244	1565716	+	RNA
466	Candidate_521_SIPHT	1587749	1587953	+
467	Candidate_522_SIPHT	1602496	1602589	-
468	Candidate_523_SIPHT	1602556	1602589	-
469	Candidate_524_SIPHT	1602418	1602594	+
470	Candidate_525_SIPHT	1605714	1605787	+	RNA
471	Candidate_526_SIPHT	1625123	1625367	+	RNA
472	Candidate_527_SIPHT	1636427	1636572	+	RNA
473	Candidate_528_SIPHT	1637084	1637192	+	RNA
474	Candidate_529_SIPHT	1660274	1660378	-
475	Candidate_530_SIPHT	1680032	1680140	-
476	Candidate_531_SIPHT	1683330	1683713	-	RNA
477	Candidate_532_SIPHT	1683416	1683713	-	RNA
478	Candidate_533_SIPHT	1683218	1683513	+	RNA
479	Candidate_534_SIPHT	1684759	1684905	+	RNA
480	Candidate_535_SIPHT	1696213	1696292	+	RNA
481	Candidate_536_SIPHT	1701141	1701209	-	RNA
482	Candidate_537_SIPHT	1703187	1703248	-	RNA
483	Candidate_538_SIPHT	1711187	1711331	+	RNA
484	Candidate_539_SIPHT	1716162	1716589	+	RNA
485	Candidate_540_SIPHT	1723431	1723593	-	RNA
486	Candidate_542_SIPHT	1724910	1724969	-	RNA
487	Candidate_543_SIPHT	1724804	1725035	+	RNA
488	Candidate_544_SIPHT	1729563	1729637	-	RNA
489	Candidate_545_SIPHT	1756189	1756325	-	RNA
490	Candidate_546_SIPHT	1767316	1767424	+	RNA
491	Candidate_547_SIPHT	1767316	1767532	+	RNA
492	Candidate_548_SIPHT	1773493	1773583	-	RNA
493	Candidate_549_SIPHT	1776508	1776832	-	RNA
494	Candidate_550_SIPHT	1776494	1776568	+	RNA
495	Candidate_551_SIPHT	1781669	1781890	+	RNA
496	Candidate_552_SIPHT	1781669	1782035	+	RNA
497	Candidate_553_SIPHT	1782186	1782253	-	RNA
498	Candidate_554_SIPHT	1789047	1789230	+
499	Candidate_555_SIPHT	1790449	1790556	+	RNA
500	Candidate_556_SIPHT	179257	179294	+	RNA
501	Candidate_557_SIPHT	179440	179663	+	RNA
502	Candidate_558_SIPHT	1799917	1800042	+	RNA
503	Candidate_559_SIPHT	1802352	1802632	+	RNA
504	Candidate_560_SIPHT	1805577	1805669	-	RNA
505	Candidate_561_SIPHT	181742	181901	+	RNA
506	Candidate_562_SIPHT	1824044	1824197	-
507	Candidate_563_SIPHT	1834000	1834470	+	RNA
508	Candidate_564_SIPHT	1834000	1834516	+	RNA
509	Candidate_565_SIPHT	1836920	1837333	-	RNA
510	Candidate_566_SIPHT	184188	184259	+	RNA
511	Candidate_567_SIPHT	1844198	1844350	+	RNA
512	Candidate_568_SIPHT	1862929	1863331	-	RNA
513	Candidate_569_SIPHT	1893156	1893235	+	RNA
514	Candidate_570_SIPHT	1894048	1894417	-	RNA
515	Candidate_571_SIPHT	198466	198610	-	RNA
516	Candidate_573_SIPHT	1993847	1994125	-	RNA
517	Candidate_574_SIPHT	2047969	2048059	+	RNA
518	Candidate_575_SIPHT	2053691	2053822	+	RNA
519	Candidate_576_SIPHT	2062177	2062327	+	RNA
520	Candidate_577_SIPHT	210535	210901	+	RNA
521	Candidate_578_SIPHT	2129400	2129575	-	RNA
522	Candidate_579_SIPHT	212999	213061	-	RNA
523	Candidate_580_SIPHT	2134541	2135013	-
524	Candidate_581_SIPHT	2134620	2135000	+
525	Candidate_582_SIPHT	213832	213914	-	RNA
526	Candidate_583_SIPHT	2146152	2146261	-
527	Candidate_584_SIPHT	215160	215293	-	RNA
528	Candidate_585_SIPHT	2171184	2171427	-
529	Candidate_586_SIPHT	2172874	2173004	-	RNA
530	Candidate_587_SIPHT	2174495	2174671	-	RNA
531	Candidate_588_SIPHT	2180591	2180670	-
532	Candidate_589_SIPHT	2187463	2187590	-	RNA
533	Candidate_590_SIPHT	2196179	2196561	+	RNA
534	Candidate_591_SIPHT	2197154	2197281	-	RNA
535	Candidate_592_SIPHT	2199623	2199910	-
536	Candidate_593_SIPHT	2203769	2204195	+	RNA
537	Candidate_594_SIPHT	2204560	2204710	-
538	Candidate_595_SIPHT	2204704	2204743	+
539	Candidate_596_SIPHT	2216383	2216489	+	RNA
540	Candidate_597_SIPHT	221662	221804	-	RNA
541	Candidate_598_SIPHT	222160	222446	+
542	Candidate_599_SIPHT	2227343	2227420	-	RNA
543	Candidate_600_SIPHT	2230174	2230327	-
544	Candidate_601_SIPHT	22137	22345	+	RNA
545	Candidate_602_SIPHT	223508	223563	-	RNA
546	Candidate_603_SIPHT	226345	226518	-
547	Candidate_604_SIPHT	2266911	2267003	-	RNA
548	Candidate_606_SIPHT	2268720	2268813	-	RNA
549	Candidate_607_SIPHT	2274897	2274933	-	RNA
550	Candidate_608_SIPHT	2278378	2278425	+	RNA
551	Candidate_609_SIPHT	2278508	2278668	-
552	Candidate_610_SIPHT	228042	228125	+	RNA
553	Candidate_611_SIPHT	2283678	2283917	-	RNA
554	Candidate_612_SIPHT	2290411	2290508	-	RNA
555	Candidate_613_SIPHT	2296312	2296443	+	RNA
556	Candidate_614_SIPHT	2300376	2300475	-	RNA
557	Candidate_615_SIPHT	2300408	2300475	-	RNA
558	Candidate_616_SIPHT	2302131	2302232	-	RNA
559	Candidate_617_SIPHT	2308676	2308760	-	RNA
560	Candidate_618_SIPHT	2313291	2313382	-	RNA
561	Candidate_619_SIPHT	2313265	2313321	+	RNA
562	Candidate_620_SIPHT	2316727	2316865	-	RNA
563	Candidate_621_SIPHT	2325843	2325969	-	RNA
564	Candidate_622_SIPHT	2330260	2330706	-	RNA
565	Candidate_623_SIPHT	2335788	2335914	-
566	Candidate_624_SIPHT	233509	233646	+	RNA
567	Candidate_625_SIPHT	23423	23465	-
568	Candidate_626_SIPHT	2354623	2354667	-
569	Candidate_627_SIPHT	2386779	2386846	-	RNA
570	Candidate_628_SIPHT	2395281	2395602	-	RNA
571	Candidate_629_SIPHT	2400706	2400829	-	RNA
572	Candidate_630_SIPHT	2400613	2400816	+	RNA
573	Candidate_631_SIPHT	2402541	2402612	+
574	Candidate_632_SIPHT	242345	242507	+	RNA
575	Candidate_633_SIPHT	242345	242581	+	RNA
576	Candidate_634_SIPHT	2426978	2427153	-	RNA
577	Candidate_635_SIPHT	2431788	2431944	+	RNA
578	Candidate_636_SIPHT	2432320	2432512	+	RNA
579	Candidate_637_SIPHT	2454616	2454822	-	RNA
580	Candidate_638_SIPHT	2454736	2454822	-	RNA
581	Candidate_639_SIPHT	2460579	2460679	-
582	Candidate_640_SIPHT	2478173	2478260	-	RNA
583	Candidate_641_SIPHT	2479985	2480269	+
584	Candidate_642_SIPHT	2480401	2480504	-
585	Candidate_643_SIPHT	2482312	2482437	-	RNA
586	Candidate_644_SIPHT	249464	249658	-	RNA
587	Candidate_645_SIPHT	251238	251586	+
588	Candidate_646_SIPHT	2523508	2524036	-	RNA
589	Candidate_647_SIPHT	2523782	2524044	+	RNA
590	Candidate_648_SIPHT	252408	252571	-	RNA
591	Candidate_649_SIPHT	2526400	2526687	+	RNA
592	Candidate_650_SIPHT	2527508	2527865	-	RNA
593	Candidate_651_SIPHT	2541804	2542165	-	RNA
594	Candidate_652_SIPHT	2542063	2542165	-	RNA
595	Candidate_653_SIPHT	2551184	2551401	+	RNA
596	Candidate_654_SIPHT	2557061	2557156	-
597	Candidate_655_SIPHT	2562509	2562570	-
598	Candidate_656_SIPHT	2566661	2566767	-	RNA
599	Candidate_657_SIPHT	257723	257846	-	RNA
600	Candidate_658_SIPHT	257676	257763	+	RNA
601	Candidate_659_SIPHT	2589289	2589450	+	RNA
602	Candidate_660_SIPHT	2589289	2589479	+
603	Candidate_661_SIPHT	2626324	2626546	-	RNA
604	Candidate_663_SIPHT	2627976	2628170	+	RNA
605	Candidate_664_SIPHT	2632438	2632563	+	RNA
606	Candidate_665_SIPHT	2632560	2632777	+	RNA
607	Candidate_666_SIPHT	2636059	2636210	-	RNA
608	Candidate_667_SIPHT	266959	267004	+	RNA
609	Candidate_668_SIPHT	2690082	2690243	-	RNA
610	Candidate_669_SIPHT	268769	269035	+	RNA
611	Candidate_670_SIPHT	268769	269069	+	RNA
612	Candidate_671_SIPHT	2697888	2697955	+	RNA
613	Candidate_672_SIPHT	2701870	2701936	+	RNA
614	Candidate_673_SIPHT	2711070	2711246	-
615	Candidate_674_SIPHT	2714179	2714346	+
616	Candidate_675_SIPHT	2721401	2721618	-	RNA
617	Candidate_677_SIPHT	2733032	2733210	-	RNA
618	Candidate_679_SIPHT	2750579	2750631	+	RNA
619	Candidate_680_SIPHT	2751718	2751855	-	RNA
620	Candidate_681_SIPHT	2751643	2751755	+	RNA
621	Candidate_683_SIPHT	2768584	2768627	+	RNA
622	Candidate_684_SIPHT	2768674	2768779	-	RNA
623	Candidate_686_SIPHT	2782608	2782685	-	RNA
624	Candidate_687_SIPHT	2782360	2782638	+	RNA
625	Candidate_688_SIPHT	27506	27998	+	RNA
626	Candidate_689_SIPHT	2799397	2799519	-	RNA
627	Candidate_690_SIPHT	2818294	2818425	-
628	Candidate_691_SIPHT	2818502	2818614	+	RNA
629	Candidate_692_SIPHT	2837270	2837453	+
630	Candidate_693_SIPHT	2843124	2843344	-
631	Candidate_694_SIPHT	2843169	2843319	+	RNA
632	Candidate_695_SIPHT	2887484	2887573	+	RNA
633	Candidate_696_SIPHT	2887596	2887633	-
634	Candidate_697_SIPHT	2887980	2888055	-	RNA
635	Candidate_698_SIPHT	2891375	2891537	+	RNA
636	Candidate_699_SIPHT	2910047	2910120	-	RNA
637	Candidate_700_SIPHT	291228	291322	+	RNA
638	Candidate_701_SIPHT	2915887	2916183	-	RNA
639	Candidate_702_SIPHT	2915864	2915944	+
640	Candidate_703_SIPHT	2927815	2927946	-	RNA
641	Candidate_704_SIPHT	2938638	2938789	-	RNA
642	Candidate_706_SIPHT	2949271	2949387	-	RNA
643	Candidate_707_SIPHT	2949250	2949303	+	RNA
644	Candidate_708_SIPHT	2955032	2955078	+	RNA
645	Candidate_709_SIPHT	2959028	2959149	-	RNA
646	Candidate_710_SIPHT	2963154	2963327	+	RNA
647	Candidate_711_SIPHT	2970920	2971226	-
648	Candidate_712_SIPHT	2973241	2973332	+	RNA
649	Candidate_713_SIPHT	2977469	2977572	-	RNA
650	Candidate_714_SIPHT	3000034	3000223	-
651	Candidate_715_SIPHT	3001492	3001717	-	RNA
652	Candidate_716_SIPHT	3003023	3003111	-
653	Candidate_717_SIPHT	3002941	3003063	+
654	Candidate_718_SIPHT	3012493	3012576	-	RNA
655	Candidate_719_SIPHT	3014436	3014493	-	RNA
656	Candidate_720_SIPHT	3020992	3021172	-	RNA
657	Candidate_722_SIPHT	3040342	3040442	-	RNA
658	Candidate_723_SIPHT	3052436	3052469	-	RNA
659	Candidate_724_SIPHT	3070979	3071237	-	RNA
660	Candidate_725_SIPHT	3070892	3071018	+	RNA
661	Candidate_726_SIPHT	3074619	3074710	-
662	Candidate_727_SIPHT	3078508	3078789	-	RNA
663	Candidate_728_SIPHT	3078505	3078851	+
664	Candidate_729_SIPHT	3082894	3083025	-	RNA
665	Candidate_730_SIPHT	3084779	3084927	-	RNA
666	Candidate_731_SIPHT	308508	308546	-	RNA
667	Candidate_732_SIPHT	3087097	3087267	-	RNA
668	Candidate_733_SIPHT	312543	312594	+
669	Candidate_734_SIPHT	3126948	3127044	+	RNA
670	Candidate_735_SIPHT	3148551	3148700	-	RNA
671	Candidate_736_SIPHT	3152620	3152741	-	RNA
672	Candidate_738_SIPHT	3154052	3154260	-
673	Candidate_739_SIPHT	3154056	3154377	+	RNA
674	Candidate_740_SIPHT	3158228	3158310	-	RNA
675	Candidate_741_SIPHT	3158811	3159028	-	RNA
676	Candidate_742_SIPHT	3162101	3162210	-
677	Candidate_743_SIPHT	3162090	3162142	+	RNA
678	Candidate_744_SIPHT	3166152	3166218	+
679	Candidate_745_SIPHT	3180792	3180982	-	RNA
680	Candidate_746_SIPHT	3188995	3189169	-	RNA
681	Candidate_747_SIPHT	3189065	3189169	-	RNA
682	Candidate_749_SIPHT	3190620	3190747	-
683	Candidate_750_SIPHT	3196299	3196580	-	RNA
684	Candidate_751_SIPHT	3223253	3223478	-	RNA
685	Candidate_752_SIPHT	3223393	3223478	-	RNA
686	Candidate_754_SIPHT	3225642	3225677	-
687	Candidate_755_SIPHT	3228680	3228878	-
688	Candidate_756_SIPHT	3241971	3242316	+	RNA
689	Candidate_757_SIPHT	3245059	3245462	+	RNA
690	Candidate_758_SIPHT	3248766	3248812	+	RNA
691	Candidate_759_SIPHT	3286508	3286585	-
692	Candidate_760_SIPHT	3291694	3291731	+
693	Candidate_761_SIPHT	3363927	3364032	-	RNA
694	Candidate_762_SIPHT	3376481	3376581	-	RNA
695	Candidate_763_SIPHT	3376400	3376521	+	RNA
696	Candidate_764_SIPHT	3381973	3382165	+
697	Candidate_765_SIPHT	3386331	3386436	+	RNA
698	Candidate_766_SIPHT	3399284	3399323	-	RNA
699	Candidate_767_SIPHT	3399090	3399318	+	RNA
700	Candidate_768_SIPHT	3400660	3400752	-	RNA
701	Candidate_769_SIPHT	3400724	3400796	-	RNA
702	Candidate_770_SIPHT	3422232	3422300	-	RNA
703	Candidate_771_SIPHT	3424165	3424447	-	RNA
704	Candidate_772_SIPHT	3424306	3424447	-	RNA
705	Candidate_773_SIPHT	3424335	3424447	-	RNA
706	Candidate_774_SIPHT	3427726	3428001	-	RNA
707	Candidate_775_SIPHT	3428009	3428057	-	RNA
708	Candidate_776_SIPHT	3434830	3435018	+	RNA
709	Candidate_777_SIPHT	3459837	3460076	+	RNA
710	Candidate_778_SIPHT	3478601	3478753	+	RNA
711	Candidate_779_SIPHT	3479269	3479343	-	RNA
712	Candidate_780_SIPHT	3479139	3479303	+	RNA
713	Candidate_781_SIPHT	3480432	3480462	-	RNA
714	Candidate_782_SIPHT	3484232	3484350	+	RNA
715	Candidate_783_SIPHT	349198	349275	+
716	Candidate_784_SIPHT	3493623	3493681	-	RNA
717	Candidate_785_SIPHT	3506477	3506569	-	RNA
718	Candidate_786_SIPHT	3516331	3516421	-
719	Candidate_787_SIPHT	3523274	3523350	-	RNA
720	Candidate_788_SIPHT	3529009	3529220	-
721	Candidate_789_SIPHT	3530235	3530544	+	RNA
722	Candidate_790_SIPHT	3545850	3545934	-	RNA
723	Candidate_791_SIPHT	354616	354796	+
724	Candidate_792_SIPHT	3554431	3554560	-
725	Candidate_793_SIPHT	3562949	3563127	-	RNA
726	Candidate_794_SIPHT	3562882	3562986	+	RNA
727	Candidate_795_SIPHT	3563027	3563127	-	RNA
728	Candidate_796_SIPHT	3563852	3563978	+	RNA
729	Candidate_797_SIPHT	3573156	3573295	-	RNA
730	Candidate_798_SIPHT	3573107	3573194	+	RNA
731	Candidate_799_SIPHT	3577314	3577394	-	RNA
732	Candidate_800_SIPHT	3577179	3577341	+	RNA
733	Candidate_801_SIPHT	3577179	3577384	+	RNA
734	Candidate_802_SIPHT	3581306	3581461	+	RNA
735	Candidate_803_SIPHT	358210	358259	-	RNA
736	Candidate_804_SIPHT	3583433	3583586	-	RNA
737	Candidate_805_SIPHT	3592904	3593039	-	RNA
738	Candidate_807_SIPHT	3596902	3597310	-
739	Candidate_808_SIPHT	3597238	3597310	-	RNA
740	Candidate_809_SIPHT	3616841	3616938	-
741	Candidate_810_SIPHT	3639697	3639820	+	RNA
742	Candidate_811_SIPHT	3645673	3645742	-	RNA
743	Candidate_813_SIPHT	3650429	3650599	+	RNA
744	Candidate_814_SIPHT	3653290	3653363	+	RNA
745	Candidate_815_SIPHT	3665450	3665715	-	RNA
746	Candidate_816_SIPHT	3671489	3671583	-	RNA
747	Candidate_817_SIPHT	3679188	3679454	-	RNA
748	Candidate_818_SIPHT	3682403	3682492	-
749	Candidate_820_SIPHT	3687510	3687642	+	RNA
750	Candidate_821_SIPHT	3703124	3703204	-	RNA
751	Candidate_823_SIPHT	370320	370456	+	RNA
752	Candidate_824_SIPHT	3714076	3714201	-
753	Candidate_825_SIPHT	3718002	3718035	+	RNA
754	Candidate_826_SIPHT	3718104	3718171	-	RNA
755	Candidate_827_SIPHT	3718002	3718143	+	RNA
756	Candidate_828_SIPHT	3736530	3736661	-	RNA
757	Candidate_830_SIPHT	3753305	3753344	-	RNA
758	Candidate_831_SIPHT	375571	375790	+	RNA
759	Candidate_832_SIPHT	375571	375951	+	RNA
760	Candidate_833_SIPHT	3764415	3764689	+
761	Candidate_834_SIPHT	3783672	3783851	-	RNA
762	Candidate_835_SIPHT	3783595	3783710	+	RNA
763	Candidate_836_SIPHT	3790883	3790980	-
764	Candidate_837_SIPHT	3792131	3792283	-	RNA
765	Candidate_839_SIPHT	3808837	3808966	-
766	Candidate_840_SIPHT	3808875	3809035	+
767	Candidate_841_SIPHT	3824556	3824802	+	RNA
768	Candidate_842_SIPHT	383116	383181	+
769	Candidate_843_SIPHT	3847004	3847057	-	RNA
770	Candidate_844_SIPHT	3854320	3854371	-	RNA
771	Candidate_845_SIPHT	3854372	3854435	-	RNA
772	Candidate_846_SIPHT	3862287	3862419	-	RNA
773	Candidate_847_SIPHT	3868625	3868768	-	RNA
774	Candidate_848_SIPHT	3872766	3872811	-	RNA
775	Candidate_849_SIPHT	3887722	3887986	-
776	Candidate_850_SIPHT	3892758	3892835	-	COD
777	Candidate_851_SIPHT	3899220	3899418	-
778	Candidate_852_SIPHT	3904832	3904906	-	RNA
779	Candidate_853_SIPHT	3915266	3915367	-	RNA
780	Candidate_854_SIPHT	3919407	3919533	-	RNA
781	Candidate_855_SIPHT	3932333	3932420	+	RNA
782	Candidate_856_SIPHT	3932733	3932994	+	RNA
783	Candidate_857_SIPHT	3933852	3933919	-	RNA
784	Candidate_859_SIPHT	3936482	3936904	-
785	Candidate_860_SIPHT	3937144	3937310	-
786	Candidate_861_SIPHT	3940841	3940930	+	RNA
787	Candidate_862_SIPHT	3956957	3957026	+	RNA
788	Candidate_863_SIPHT	3968513	3968576	+	RNA
789	Candidate_864_SIPHT	397011	397452	-	RNA
790	Candidate_865_SIPHT	3975077	3975473	-
791	Candidate_866_SIPHT	3977148	3977436	-	RNA
792	Candidate_867_SIPHT	3981424	3981528	+	RNA
793	Candidate_868_SIPHT	4020455	4020564	-	RNA
794	Candidate_869_SIPHT	4025789	4026001	-	RNA
795	Candidate_870_SIPHT	4031883	4031960	+	RNA
796	Candidate_871_SIPHT	4031883	4031986	+	RNA
797	Candidate_872_SIPHT	4033876	4033962	-	RNA
798	Candidate_873_SIPHT	4033743	4033906	+	RNA
799	Candidate_874_SIPHT	4051370	4051534	-	RNA
800	Candidate_875_SIPHT	4052914	4052955	-
801	Candidate_876_SIPHT	4054362	4054557	-	RNA
802	Candidate_877_SIPHT	4059453	4059886	+	RNA
803	Candidate_878_SIPHT	4064427	4064768	-	RNA
804	Candidate_879_SIPHT	416489	416705	-	RNA
805	Candidate_880_SIPHT	468267	468751	+	RNA
806	Candidate_881_SIPHT	470039	470203	-	RNA
807	Candidate_882_SIPHT	47424	47491	+
808	Candidate_883_SIPHT	475403	475440	+	RNA
809	Candidate_884_SIPHT	487937	488071	+	RNA
810	Candidate_885_SIPHT	48939	49063	+	RNA
811	Candidate_886_SIPHT	496601	496723	+	RNA
812	Candidate_887_SIPHT	5118	5383	-	RNA
813	Candidate_888_SIPHT	545916	546186	-
814	Candidate_890_SIPHT	546332	546534	-	RNA
815	Candidate_891_SIPHT	546389	546534	-	RNA
816	Candidate_892_SIPHT	550245	550381	-	RNA
817	Candidate_893_SIPHT	550220	550400	+
818	Candidate_894_SIPHT	556369	556598	+	RNA
819	Candidate_895_SIPHT	566977	567277	+	RNA
820	Candidate_896_SIPHT	573280	573345	-	RNA
821	Candidate_897_SIPHT	573993	574123	-	RNA
822	Candidate_898_SIPHT	574019	574097	+	RNA
823	Candidate_899_SIPHT	602118	602216	+	RNA
824	Candidate_900_SIPHT	63423	63486	+
825	Candidate_901_SIPHT	663871	663936	-	RNA
826	Candidate_902_SIPHT	664317	664601	-	RNA
827	Candidate_903_SIPHT	666353	666500	-
828	Candidate_905_SIPHT	686769	686846	-
829	Candidate_906_SIPHT	686970	687035	+
830	Candidate_907_SIPHT	704934	705073	-	RNA
831	Candidate_908_SIPHT	714508	714576	-	RNA
832	Candidate_909_SIPHT	715008	715298	-	RNA
833	Candidate_911_SIPHT	7256	7341	-
834	Candidate_912_SIPHT	731264	731389	+	RNA
835	Candidate_913_SIPHT	744872	745035	+	RNA
836	Candidate_914_SIPHT	772257	772645	+
837	Candidate_915_SIPHT	781949	782048	-	RNA
838	Candidate_916_SIPHT	789996	790122	-
839	Candidate_917_SIPHT	805463	805803	-	RNA
840	Candidate_918_SIPHT	8058	8394	-	RNA
841	Candidate_919_SIPHT	808538	808906	-	RNA
842	Candidate_920_SIPHT	825611	825816	+	RNA
843	Candidate_921_SIPHT	90034	90206	-
844	Candidate_922_SIPHT	90052	90189	+	RNA
845	Candidate_923_SIPHT	909432	909534	+	RNA
846	Candidate_924_SIPHT	910173	910369	+	RNA
847	Candidate_925_SIPHT	921503	921571	-	RNA
848	Candidate_926_SIPHT	921352	921552	+	RNA
849	Candidate_927_SIPHT	925917	925968	+	RNA
850	Candidate_928_SIPHT	933643	934035	+	RNA
851	Candidate_929_SIPHT	935653	935759	-
852	Candidate_930_SIPHT	93924	94136	-	RNA
853	Candidate_931_SIPHT	949013	949254	-	RNA
854	Candidate_932_SIPHT	948917	949050	+	RNA
855	Candidate_933_SIPHT	949223	949254	-
856	Candidate_934_SIPHT	983509	983716	-	RNA
857	Candidate_935_SIPHT	997508	997610	-
858	tmRNA_SIPHT	3042165	3042371	+	RNA
859	tRNA_SIPHT	3097134	3097251	+
860	tRNA_SIPHT	3118885	3119132	+
861	Glycine_SIPHT	3984040	3984174	+
862	6S_SIPHT	1132173	1132396	-	RNA
863	Cobalamin_SIPHT	2090844	2091164	+	RNA
864	tmRNA_SIPHT	3042165	3042354	+	RNA
865	RNaseP_bact_a_SIPHT	3481314	3481396	-	RNA
866	TPP_SIPHT	3753305	3753568	-	RNA
867	Glycine_SIPHT	3984040	3984147	+
868	SSU_rRNA_5.1	3628338	3628863	-
869	SSU_rRNA_5.2	3835649	3836174	-
870	SSU_rRNA_5.3	1431794	1432319	+
871	RNaseP_bact_a.1	3481359	3481770	-
872	tmRNA.1	3041943	3042311	+
873	PK-G12rRNA.1	1436163	1436270	+
874	PK-G12rRNA.2	3624387	3624494	-
875	PK-G12rRNA.3	3831698	3831805	-
876	FMN.1	772307	772458	+
877	sucA.1	2274625	2274707	-
878	SRP_bact.1	1735400	1735501	+
879	5S_rRNA.1	1436969	1437082	+
880	5S_rRNA.2	3623575	3623688	-
881	5S_rRNA.3	3830886	3830999	-
882	Cobalamin.1	2072691	2072897	+
883	TPP.1	1504117	1504234	-
884	6S.1	1132214	1132395	-
885	TPP.2	3753386	3753517	-
886	isrK.1	98332	98408	-
887	SAH_riboswitch.1	3907800	3907867	-
888	mini-ykkC.1	1359254	1359300	+
889	Glycine.1	3984000	3984108	+
890	yybP-ykoY.1	3066135	3066276	+
891	CRISPR-DR28.1	3578911	3578934	+
892	Cand_1_sRNAscanner	181340	181759	+
893	Cand_2_sRNAscanner	697812	698024	+
894	Cand_3_sRNAscanner	781769	781799	+
895	Cand_4_sRNAscanner	851349	851591	+
896	Cand_5_sRNAscanner	942652	942761	+
897	Cand_6_sRNAscanner	1396496	1396654	+
898	Cand_7_sRNAscanner	2230061	2230459	+
899	Cand_8_sRNAscanner	2230304	2230459	+
900	Cand_9_sRNAscanner	2970099	2970369	+
901	Cand_10_sRNAscanner	3009158	3009234	+
902	Cand_11_sRNAscanner	3629153	3629332	+
903	Cand_12_sRNAscanner	3983997	3984307	+
904	Cand_13_sRNAscanner	3803862	3803952	-
905	Cand_14_sRNAscanner	3480453	3480527	-
906	Cand_15_sRNAscanner	3248970	3249042	-
907	Cand_16_sRNAscanner	3086464	3086546	-
908	Cand_17_sRNAscanner	2922757	2923225	-
909	Cand_18_sRNAscanner	2782629	2782774	-
910	Cand_19_sRNAscanner	2765376	2765406	-
911	Cand_20_sRNAscanner	2700158	2700321	-
912	Cand_21_sRNAscanner	2636489	2636998	-
913	Cand_22_sRNAscanner	1100585	1100697	-
914	Cand_23_sRNAscanner	1079866	1079996	-
915	Cand_24_sRNAscanner	558515	558646	-

## Sheet: Bp2
No.	sRNA candidate	Start	End	Direction	QRNA prediction
1	Candidate_1_SIPHT	185942	186045	+
2	Candidate_2_SIPHT	314836	314970	+	COD
3	Candidate_3_SIPHT	370442	370654	+	COD
4	Candidate_4_SIPHT	526055	526111	+
5	Candidate_5_SIPHT	1089285	1089544	+	RNA
6	Candidate_6_SIPHT	1249287	1249547	+	RNA
7	Candidate_7_SIPHT	1291890	1292396	+	RNA
8	Candidate_9_SIPHT	2696986	2697185	+	RNA
9	Candidate_10_SIPHT	2940957	2941063	+
10	Candidate_11_SIPHT	3038719	3038840	+	RNA
11	Candidate_12_SIPHT	3152921	3153022	+	RNA
12	Candidate_13_SIPHT	2376055	2376393	-	RNA
13	Candidate_14_SIPHT	2330484	2330586	-	RNA
14	Candidate_15_SIPHT	1826082	1826322	-
15	Candidate_16_SIPHT	1701687	1701898	-
16	Candidate_17_SIPHT	1644750	1645021	-	RNA
17	Candidate_19_SIPHT	1135182	1135329	-	COD
18	Candidate_20_SIPHT	1089366	1089904	-	RNA
19	Candidate_21_SIPHT	878574	878643	-
20	Candidate_22_SIPHT	618486	618549	-
21	Candidate_23_SIPHT	451988	452082	-	RNA
22	Candidate_25_SIPHT	358998	359069	-
23	Candidate_26_SIPHT	7662	7772	+	COD
24	Candidate_27_SIPHT	23319	23390	+
25	Candidate_28_SIPHT	23669	23742	+	RNA
26	Candidate_29_SIPHT	36238	36356	-	RNA
27	Candidate_30_SIPHT	65131	65299	+	COD
28	Candidate_31_SIPHT	70792	70890	+	RNA
29	Candidate_32_SIPHT	70823	71225	-	RNA
30	Candidate_33_SIPHT	75827	76005	+
31	Candidate_34_SIPHT	88046	88208	+	RNA
32	Candidate_35_SIPHT	120485	120633	+	RNA
33	Candidate_36_SIPHT	146920	147101	+	RNA
34	Candidate_37_SIPHT	167131	167244	+
35	Candidate_38_SIPHT	186142	186620	-	RNA
36	Candidate_39_SIPHT	198461	198632	+	RNA
37	Candidate_41_SIPHT	199767	199941	+	RNA
38	Candidate_42_SIPHT	210995	211211	+	RNA
39	Candidate_43_SIPHT	211297	211485	+	RNA
40	Candidate_44_SIPHT	220821	221144	-	RNA
41	Candidate_45_SIPHT	220852	221144	-	RNA
42	Candidate_46_SIPHT	221146	221334	-	RNA
43	Candidate_47_SIPHT	248949	249153	+	RNA
44	Candidate_48_SIPHT	254061	254426	-	RNA
45	Candidate_49_SIPHT	254190	254481	+	COD
46	Candidate_50_SIPHT	259796	259953	-	RNA
47	Candidate_51_SIPHT	268743	268861	+	RNA
48	Candidate_52_SIPHT	268743	269111	+	RNA
49	Candidate_53_SIPHT	275863	276126	-	RNA
50	Candidate_54_SIPHT	283212	283335	+	RNA
51	Candidate_55_SIPHT	297665	297784	-
52	Candidate_56_SIPHT	311528	311610	-	RNA
53	Candidate_57_SIPHT	311488	311590	+	RNA
54	Candidate_58_SIPHT	317528	317648	+	RNA
55	Candidate_59_SIPHT	317698	317844	-	RNA
56	Candidate_60_SIPHT	353864	354022	+	RNA
57	Candidate_61_SIPHT	362970	363479	-	RNA
58	Candidate_62_SIPHT	364461	364513	-	RNA
59	Candidate_63_SIPHT	366792	366883	+	RNA
60	Candidate_64_SIPHT	385127	385347	+	RNA
61	Candidate_65_SIPHT	387447	387678	+	COD
62	Candidate_66_SIPHT	396969	397343	-	COD
63	Candidate_67_SIPHT	397537	397877	-	RNA
64	Candidate_68_SIPHT	457990	458194	-	RNA
65	Candidate_70_SIPHT	495389	495488	-	RNA
66	Candidate_71_SIPHT	495284	495439	+	RNA
67	Candidate_73_SIPHT	506304	506359	+
68	Candidate_75_SIPHT	506304	506716	+	COD
69	Candidate_76_SIPHT	536619	536685	+
70	Candidate_77_SIPHT	575285	575437	+
71	Candidate_78_SIPHT	646101	646175	+
72	Candidate_79_SIPHT	670144	670268	-	RNA
73	Candidate_80_SIPHT	700398	700518	+	RNA
74	Candidate_81_SIPHT	744558	744832	+	RNA
75	Candidate_82_SIPHT	746131	746251	+	RNA
76	Candidate_83_SIPHT	750087	750243	+	COD
77	Candidate_84_SIPHT	777560	777706	-	RNA
78	Candidate_85_SIPHT	777485	777628	+	RNA
79	Candidate_86_SIPHT	777470	777876	+	COD
80	Candidate_87_SIPHT	780098	780186	-	RNA
81	Candidate_88_SIPHT	820430	820586	+	COD
82	Candidate_89_SIPHT	825143	825373	+
83	Candidate_90_SIPHT	825414	825767	+	RNA
84	Candidate_91_SIPHT	861009	861103	+	RNA
85	Candidate_92_SIPHT	910874	910976	+	RNA
86	Candidate_94_SIPHT	960543	960675	+	RNA
87	Candidate_95_SIPHT	967670	967759	+
88	Candidate_96_SIPHT	970687	971018	+	RNA
89	Candidate_97_SIPHT	982223	982338	+	RNA
90	Candidate_98_SIPHT	982223	982395	+	RNA
91	Candidate_99_SIPHT	1001296	1001404	+	RNA
92	Candidate_101_SIPHT	1016570	1016646	-	RNA
93	Candidate_102_SIPHT	1068296	1068488	+	RNA
94	Candidate_103_SIPHT	1075590	1075733	+	RNA
95	Candidate_104_SIPHT	1075590	1075697	+	RNA
96	Candidate_105_SIPHT	1075590	1075960	+	RNA
97	Candidate_106_SIPHT	1086070	1086304	+	COD
98	Candidate_107_SIPHT	1127015	1127087	+
99	Candidate_108_SIPHT	1135645	1135958	+	RNA
100	Candidate_109_SIPHT	1152895	1152950	+	RNA
101	Candidate_110_SIPHT	1163007	1163112	+	RNA
102	Candidate_111_SIPHT	1168290	1168398	-	COD
103	Candidate_113_SIPHT	1175151	1175354	+	COD
104	Candidate_115_SIPHT	1199799	1199920	+	RNA
105	Candidate_116_SIPHT	1209986	1210063	+
106	Candidate_117_SIPHT	1225091	1225193	-	RNA
107	Candidate_118_SIPHT	1233753	1234054	-	RNA
108	Candidate_119_SIPHT	1239645	1239730	+	RNA
109	Candidate_120_SIPHT	1245041	1245199	+	RNA
110	Candidate_121_SIPHT	1296535	1296695	+	RNA
111	Candidate_122_SIPHT	1298308	1298386	+	RNA
112	Candidate_123_SIPHT	1298308	1298497	+	RNA
113	Candidate_124_SIPHT	1304128	1304311	+	RNA
114	Candidate_125_SIPHT	1382593	1383115	+	RNA
115	Candidate_126_SIPHT	1385620	1385740	-	RNA
116	Candidate_127_SIPHT	1393554	1393690	-	RNA
117	Candidate_128_SIPHT	1400367	1400614	+	RNA
118	Candidate_129_SIPHT	1409676	1409769	+	RNA
119	Candidate_130_SIPHT	1409773	1410000	-	RNA
120	Candidate_131_SIPHT	1424087	1424147	-	RNA
121	Candidate_132_SIPHT	1517929	1518112	-	RNA
122	Candidate_133_SIPHT	1553668	1553954	+
123	Candidate_134_SIPHT	1644745	1645078	+	RNA
124	Candidate_135_SIPHT	1655667	1655784	+	COD
125	Candidate_136_SIPHT	1662886	1663127	+	RNA
126	Candidate_137_SIPHT	1676151	1676257	+	RNA
127	Candidate_138_SIPHT	1676151	1676231	+	RNA
128	Candidate_139_SIPHT	1771509	1771904	+	COD
129	Candidate_140_SIPHT	1772500	1772643	+	COD
130	Candidate_141_SIPHT	1830417	1830598	+	RNA
131	Candidate_142_SIPHT	1838089	1838154	+
132	Candidate_143_SIPHT	1986434	1986605	+	RNA
133	Candidate_144_SIPHT	2012730	2013142	-
134	Candidate_145_SIPHT	2026730	2026840	+	RNA
135	Candidate_146_SIPHT	2026730	2026891	+	RNA
136	Candidate_147_SIPHT	2026730	2026912	+	RNA
137	Candidate_148_SIPHT	2035705	2035889	+	RNA
138	Candidate_149_SIPHT	2035705	2035867	+	RNA
139	Candidate_150_SIPHT	2070168	2070324	-	COD
140	Candidate_151_SIPHT	2078814	2078909	+	RNA
141	Candidate_152_SIPHT	2106205	2106591	+	RNA
142	Candidate_153_SIPHT	2113529	2113794	+	RNA
143	Candidate_154_SIPHT	2115358	2115484	+
144	Candidate_155_SIPHT	2137819	2138122	+	COD
145	Candidate_156_SIPHT	2154927	2155018	+
146	Candidate_157_SIPHT	2157560	2157830	-	RNA
147	Candidate_158_SIPHT	2159873	2160179	+	RNA
148	Candidate_159_SIPHT	2253107	2253200	-	RNA
149	Candidate_160_SIPHT	2271493	2272043	-	RNA
150	Candidate_161_SIPHT	2280699	2280863	+	COD
151	Candidate_162_SIPHT	2282493	2282551	-
152	Candidate_163_SIPHT	2307230	2307311	+	RNA
153	Candidate_165_SIPHT	2311031	2311247	+	RNA
154	Candidate_166_SIPHT	2340276	2340321	-	RNA
155	Candidate_167_SIPHT	2352285	2352345	-	RNA
156	Candidate_168_SIPHT	2352326	2352860	-	RNA
157	Candidate_169_SIPHT	2397756	2397871	-	RNA
158	Candidate_170_SIPHT	2400044	2400272	-	RNA
159	Candidate_171_SIPHT	2414773	2415067	-	RNA
160	Candidate_172_SIPHT	2430495	2430596	+	RNA
161	Candidate_173_SIPHT	2430495	2430686	+	RNA
162	Candidate_174_SIPHT	2431197	2431389	+
163	Candidate_176_SIPHT	2447594	2447679	-	RNA
164	Candidate_177_SIPHT	2455952	2456017	+	RNA
165	Candidate_178_SIPHT	2502967	2503501	-	RNA
166	Candidate_179_SIPHT	2508732	2509091	+
167	Candidate_180_SIPHT	2510321	2510427	+	RNA
168	Candidate_181_SIPHT	2548933	2549052	-	RNA
169	Candidate_182_SIPHT	2587902	2588283	+	COD
170	Candidate_183_SIPHT	2596598	2597034	-	RNA
171	Candidate_184_SIPHT	2603953	2604068	+	RNA
172	Candidate_185_SIPHT	2647294	2647613	-	RNA
173	Candidate_186_SIPHT	2647450	2647613	-	RNA
174	Candidate_187_SIPHT	2661349	2661445	+	RNA
175	Candidate_188_SIPHT	2676976	2677088	+	RNA
176	Candidate_189_SIPHT	2701313	2701413	+	RNA
177	Candidate_190_SIPHT	2866550	2866660	+	COD
178	Candidate_191_SIPHT	2880796	2881008	+	COD
179	Candidate_192_SIPHT	2886580	2886709	-
180	Candidate_193_SIPHT	2890829	2890979	+	RNA
181	Candidate_194_SIPHT	2905516	2905648	-	RNA
182	Candidate_195_SIPHT	2915906	2915992	-
183	Candidate_196_SIPHT	3013619	3013739	-	RNA
184	Candidate_197_SIPHT	3044053	3044281	-	RNA
185	Candidate_198_SIPHT	3044197	3044281	-	RNA
186	Candidate_199_SIPHT	3049947	3050149	-	RNA
187	Candidate_200_SIPHT	3077799	3078194	-	RNA
188	Candidate_201_SIPHT	3117875	3117957	-
189	Candidate_202_SIPHT	3122189	3122424	-	RNA
190	Candidate_203_SIPHT	1005906	1005969	+
191	Candidate_204_SIPHT	101912	102271	-	RNA
192	Candidate_205_SIPHT	102139	102271	-	RNA
193	Candidate_206_SIPHT	1075590	1075668	+	RNA
194	Candidate_207_SIPHT	1132122	1132389	+	RNA
195	Candidate_208_SIPHT	1152783	1152915	+
196	Candidate_209_SIPHT	1152895	1153051	+	RNA
197	Candidate_210_SIPHT	1159801	1160035	+	RNA
198	Candidate_211_SIPHT	1163007	1163081	+	RNA
199	Candidate_212_SIPHT	1173697	1173889	-	RNA
200	Candidate_213_SIPHT	1173763	1173889	-	RNA
201	Candidate_214_SIPHT	1175151	1175330	+	RNA
202	Candidate_215_SIPHT	1178133	1178262	+
203	Candidate_216_SIPHT	1184837	1184981	-	RNA
204	Candidate_218_SIPHT	1199799	1199863	+	RNA
205	Candidate_219_SIPHT	1238857	1238932	+	RNA
206	Candidate_220_SIPHT	1259772	1259872	-	RNA
207	Candidate_221_SIPHT	1261155	1261230	+
208	Candidate_222_SIPHT	1269754	1269799	+
209	Candidate_223_SIPHT	1275971	1276301	-	COD
210	Candidate_224_SIPHT	1292490	1292733	-	RNA
211	Candidate_225_SIPHT	1304128	1304273	+	RNA
212	Candidate_226_SIPHT	1382737	1382850	+	RNA
213	Candidate_227_SIPHT	1382593	1383071	+	RNA
214	Candidate_228_SIPHT	1387073	1387286	-	RNA
215	Candidate_229_SIPHT	1395266	1395312	+	RNA
216	Candidate_230_SIPHT	1408625	1408707	-	RNA
217	Candidate_231_SIPHT	1414323	1414620	-	RNA
218	Candidate_232_SIPHT	1425450	1425537	+	RNA
219	Candidate_233_SIPHT	1425721	1425779	-
220	Candidate_234_SIPHT	1437226	1437265	-	COD
221	Candidate_235_SIPHT	1480369	1480407	-	RNA
222	Candidate_236_SIPHT	1526105	1526403	+
223	Candidate_237_SIPHT	1553668	1553932	+
224	Candidate_238_SIPHT	1639476	1639629	-	RNA
225	Candidate_239_SIPHT	1639505	1639629	-	RNA
226	Candidate_240_SIPHT	1654375	1654762	-	RNA
227	Candidate_241_SIPHT	167131	167219	+
228	Candidate_242_SIPHT	167131	167320	+
229	Candidate_243_SIPHT	1707893	1708411	+	RNA
230	Candidate_244_SIPHT	1749221	1749373	-	RNA
231	Candidate_245_SIPHT	1762342	1762708	+	RNA
232	Candidate_246_SIPHT	177043	177239	+
233	Candidate_247_SIPHT	1773166	1773285	-	RNA
234	Candidate_248_SIPHT	1777652	1777922	+	RNA
235	Candidate_249_SIPHT	1792770	1792966	+
236	Candidate_250_SIPHT	1800476	1800597	-	RNA
237	Candidate_251_SIPHT	1805295	1805408	-	RNA
238	Candidate_252_SIPHT	1810147	1810476	-	RNA
239	Candidate_253_SIPHT	1826732	1826938	+	RNA
240	Candidate_254_SIPHT	1830417	1830581	+	RNA
241	Candidate_255_SIPHT	1875825	1875942	-
242	Candidate_256_SIPHT	1934086	1934204	-	RNA
243	Candidate_257_SIPHT	1935051	1935310	+
244	Candidate_258_SIPHT	1941947	1942063	-
245	Candidate_259_SIPHT	1970815	1971004	+	COD
246	Candidate_260_SIPHT	1975965	1976502	-	RNA
247	Candidate_261_SIPHT	198553	198765	-	RNA
248	Candidate_262_SIPHT	199885	199959	-	RNA
249	Candidate_264_SIPHT	2030297	2030815	-	RNA
250	Candidate_265_SIPHT	2040666	2040814	-	RNA
251	Candidate_266_SIPHT	2040749	2040814	-	RNA
252	Candidate_267_SIPHT	205464	205539	+	RNA
253	Candidate_268_SIPHT	2067705	2067789	+
254	Candidate_269_SIPHT	207841	208033	-
255	Candidate_270_SIPHT	2084180	2084258	-	RNA
256	Candidate_271_SIPHT	2106205	2106563	+	RNA
257	Candidate_272_SIPHT	2113529	2113893	+	RNA
258	Candidate_273_SIPHT	2119973	2120303	-	RNA
259	Candidate_274_SIPHT	2157734	2157830	-	RNA
260	Candidate_275_SIPHT	2164151	2164263	-	RNA
261	Candidate_276_SIPHT	2184244	2184498	-	RNA
262	Candidate_277_SIPHT	2188972	2189127	-	RNA
263	Candidate_278_SIPHT	2189003	2189127	-	RNA
264	Candidate_279_SIPHT	2204079	2204185	-	RNA
265	Candidate_280_SIPHT	2280699	2280830	+	RNA
266	Candidate_281_SIPHT	229352	229435	-
267	Candidate_282_SIPHT	2307230	2307282	+	RNA
268	Candidate_283_SIPHT	2308942	2309023	-	RNA
269	Candidate_284_SIPHT	2308566	2308981	+	RNA
270	Candidate_285_SIPHT	2311349	2311423	-	RNA
271	Candidate_286_SIPHT	2320661	2320701	-	RNA
272	Candidate_287_SIPHT	2326038	2326224	-	RNA
273	Candidate_288_SIPHT	2338845	2338909	-	RNA
274	Candidate_289_SIPHT	234528	235035	+
275	Candidate_290_SIPHT	2352387	2352860	-	RNA
276	Candidate_291_SIPHT	2367805	2367888	+	RNA
277	Candidate_292_SIPHT	2380853	2381112	-
278	Candidate_293_SIPHT	2399834	2400272	-	RNA
279	Candidate_294_SIPHT	2406780	2406883	-	RNA
280	Candidate_295_SIPHT	2411836	2411950	-	RNA
281	Candidate_296_SIPHT	2414999	2415067	-	RNA
282	Candidate_297_SIPHT	2420639	2420713	-	RNA
283	Candidate_298_SIPHT	2420568	2420671	+	RNA
284	Candidate_299_SIPHT	2430495	2430570	+	RNA
285	Candidate_300_SIPHT	2432365	2432671	-	RNA
286	Candidate_301_SIPHT	2441937	2442025	-	RNA
287	Candidate_302_SIPHT	2506449	2506641	-	RNA
288	Candidate_303_SIPHT	2509027	2509257	-	RNA
289	Candidate_304_SIPHT	2510321	2510405	+	RNA
290	Candidate_305_SIPHT	2511641	2511819	-	RNA
291	Candidate_306_SIPHT	2511606	2511672	+	RNA
292	Candidate_307_SIPHT	251453	251661	-	RNA
293	Candidate_308_SIPHT	2517971	2518208	-	RNA
294	Candidate_309_SIPHT	2554766	2554858	+	RNA
295	Candidate_310_SIPHT	2554867	2555064	-	RNA
296	Candidate_311_SIPHT	2591202	2591273	-
297	Candidate_312_SIPHT	2592857	2593025	-	RNA
298	Candidate_313_SIPHT	2594721	2594808	-	RNA
299	Candidate_314_SIPHT	2597897	2598116	-	RNA
300	Candidate_315_SIPHT	2605769	2606017	-	RNA
301	Candidate_316_SIPHT	2618347	2618488	+	RNA
302	Candidate_317_SIPHT	2639714	2640035	+	RNA
303	Candidate_318_SIPHT	2647519	2647613	-	RNA
304	Candidate_319_SIPHT	2653151	2653339	+	RNA
305	Candidate_320_SIPHT	2661349	2661417	+	RNA
306	Candidate_321_SIPHT	2677034	2677446	-	RNA
307	Candidate_323_SIPHT	268743	269035	+	RNA
308	Candidate_324_SIPHT	2701313	2701386	+	RNA
309	Candidate_325_SIPHT	2724518	2724628	+	RNA
310	Candidate_326_SIPHT	2724649	2724955	-	RNA
311	Candidate_327_SIPHT	275971	276126	-	RNA
312	Candidate_328_SIPHT	2766647	2766789	+
313	Candidate_329_SIPHT	2813748	2813923	-	COD
314	Candidate_330_SIPHT	2854488	2854632	-
315	Candidate_331_SIPHT	2854550	2854833	+	RNA
316	Candidate_332_SIPHT	2858943	2859096	+	RNA
317	Candidate_333_SIPHT	2872577	2872671	-
318	Candidate_334_SIPHT	2880939	2880979	-	RNA
319	Candidate_335_SIPHT	2885889	2885961	-	RNA
320	Candidate_336_SIPHT	2889158	2889395	-	RNA
321	Candidate_337_SIPHT	2890971	2891037	-	RNA
322	Candidate_338_SIPHT	2901002	2901235	+	RNA
323	Candidate_339_SIPHT	2928880	2929016	-	RNA
324	Candidate_340_SIPHT	2935204	2935332	-	COD
325	Candidate_341_SIPHT	2940957	2941035	+
326	Candidate_342_SIPHT	3000971	3001016	-	RNA
327	Candidate_343_SIPHT	3015292	3015453	+	RNA
328	Candidate_344_SIPHT	3049732	3049781	-	RNA
329	Candidate_345_SIPHT	3049841	3050149	-	RNA
330	Candidate_346_SIPHT	3056207	3056536	-	RNA
331	Candidate_347_SIPHT	305672	305796	+	RNA
332	Candidate_348_SIPHT	305877	305950	-	RNA
333	Candidate_349_SIPHT	3096718	3096887	+	RNA
334	Candidate_350_SIPHT	3097588	3097864	-	RNA
335	Candidate_351_SIPHT	3105836	3105931	+	RNA
336	Candidate_352_SIPHT	311488	311567	+	RNA
337	Candidate_353_SIPHT	3152972	3153095	-	RNA
338	Candidate_354_SIPHT	3153130	3153365	-	RNA
339	Candidate_355_SIPHT	31708	31852	-	RNA
340	Candidate_357_SIPHT	320837	321035	+	RNA
341	Candidate_358_SIPHT	333965	334047	-	RNA
342	Candidate_359_SIPHT	351450	351563	-
343	Candidate_360_SIPHT	373230	373282	+	RNA
344	Candidate_361_SIPHT	373230	373478	+	COD
345	Candidate_362_SIPHT	37309	37428	+
346	Candidate_363_SIPHT	376873	376992	+	RNA
347	Candidate_364_SIPHT	428758	428815	+
348	Candidate_365_SIPHT	439561	439635	-
349	Candidate_366_SIPHT	448465	448550	+	RNA
350	Candidate_367_SIPHT	451777	451925	+	RNA
351	Candidate_368_SIPHT	454542	454671	+	RNA
352	Candidate_369_SIPHT	457919	458194	-	RNA
353	Candidate_370_SIPHT	463883	463976	+	RNA
354	Candidate_371_SIPHT	46886	47007	-	RNA
355	Candidate_372_SIPHT	491861	491908	+	RNA
356	Candidate_374_SIPHT	503111	503299	-	RNA
357	Candidate_375_SIPHT	503106	503146	+	RNA
358	Candidate_376_SIPHT	506564	506604	-	RNA
359	Candidate_377_SIPHT	506304	506599	+	RNA
360	Candidate_378_SIPHT	542248	542332	+
361	Candidate_379_SIPHT	617484	617900	+	RNA
362	Candidate_380_SIPHT	63174	63342	-	RNA
363	Candidate_381_SIPHT	64062	64183	+
364	Candidate_382_SIPHT	646101	646142	+
365	Candidate_383_SIPHT	671533	671671	-	RNA
366	Candidate_384_SIPHT	71428	71920	-
367	Candidate_385_SIPHT	744558	744809	+	RNA
368	Candidate_386_SIPHT	750087	750218	+	RNA
369	Candidate_387_SIPHT	7662	7738	+
370	Candidate_388_SIPHT	777647	777706	-	RNA
371	Candidate_389_SIPHT	782358	782665	-	RNA
372	Candidate_391_SIPHT	78674	78855	-
373	Candidate_392_SIPHT	826379	826750	-	RNA
374	Candidate_393_SIPHT	837816	837948	-	RNA
375	Candidate_394_SIPHT	873726	873768	-	RNA
376	Candidate_395_SIPHT	88046	88157	+	RNA
377	Candidate_396_SIPHT	88046	88187	+	RNA
378	Candidate_397_SIPHT	923546	923680	-	RNA
379	Candidate_398_SIPHT	940344	940461	+	RNA
380	Candidate_399_SIPHT	942971	943159	-	RNA
381	Candidate_400_SIPHT	955948	956004	+
382	Candidate_401_SIPHT	966777	966877	+	RNA
383	Candidate_402_SIPHT	97069	97131	+
384	Candidate_403_SIPHT	972711	972922	-	COD
385	Candidate_404_SIPHT	972777	972903	+
386	Candidate_405_SIPHT	975604	975712	-
387	Candidate_406_SIPHT	992596	992963	-	RNA
388	SSU_rRNA_5.1	485376	485901	+
389	PK-G12rRNA.1	489745	489852	+
390	5S_rRNA.1	490551	490664	+
391	TPP.1	1490479	1490584	-
392	P9.1	1749223	1749307	-
393	Cand_1_sRNAscanner	373480	373584	+
394	Cand_2_sRNAscanner	1062145	1062207	+
395	Cand_3_sRNAscanner	1062364	1062430	+
396	Cand_4_sRNAscanner	1072334	1072580	+
397	Cand_5_sRNAscanner	1291787	1291823	+
398	Cand_6_sRNAscanner	1703409	1703646	+
399	Cand_7_sRNAscanner	2434547	2434714	+
400	Cand_8_sRNAscanner	3023717	3023780	-
401	Cand_9_sRNAscanner	2854928	2854972	-
402	Cand_10_sRNAscanner	2650154	2650517	-
403	Cand_11_sRNAscanner	892399	892538	-
404	Cand_12_sRNAscanner	539114	539154	-
405	Cand_13_sRNAscanner	484905	485085	-

## Sheet: Bm1
No.	sRNA candidate	Start	End	Direction	QRNA prediction
1	Candidate_1_SIPHT	330661	330826	+
2	Candidate_2_SIPHT	978672	979029	+
3	Candidate_3_SIPHT	1317317	1317390	+	RNA
4	Candidate_4_SIPHT	1470035	1470151	+
5	Candidate_7_SIPHT	2248857	2248980	+	RNA
6	Candidate_8_SIPHT	2696224	2696416	+	RNA
7	Candidate_9_SIPHT	2878176	2878323	+	RNA
8	Candidate_10_SIPHT	3024312	3024364	+	RNA
9	Candidate_11_SIPHT	3297524	3297668	+
10	Candidate_12_SIPHT	3395006	3395121	-
11	Candidate_13_SIPHT	3182949	3183028	-	RNA
12	Candidate_14_SIPHT	2449965	2450183	-
13	Candidate_15_SIPHT	1785984	1786104	-
14	Candidate_16_SIPHT	1775424	1775470	-
15	Candidate_17_SIPHT	1332824	1333026	-
16	Candidate_18_SIPHT	831348	831465	-
17	Candidate_19_SIPHT	769362	769552	-
18	Candidate_20_SIPHT	531546	531662	-	RNA
19	Candidate_21_SIPHT	1632	1720	+	RNA
20	Candidate_22_SIPHT	2894	2973	+	RNA
21	Candidate_23_SIPHT	2894	3039	+	RNA
22	Candidate_24_SIPHT	20643	20907	+
23	Candidate_25_SIPHT	21929	22211	+	RNA
24	Candidate_26_SIPHT	55917	56000	+	RNA
25	Candidate_27_SIPHT	58547	58747	+
26	Candidate_28_SIPHT	102239	102325	+	RNA
27	Candidate_30_SIPHT	156370	156531	+	RNA
28	Candidate_31_SIPHT	176873	176996	+	RNA
29	Candidate_32_SIPHT	178650	178807	+
30	Candidate_33_SIPHT	189769	189904	+
31	Candidate_34_SIPHT	190282	190379	+	RNA
32	Candidate_36_SIPHT	200256	200375	+
33	Candidate_37_SIPHT	206591	206745	+	RNA
34	Candidate_38_SIPHT	247644	247892	+	RNA
35	Candidate_41_SIPHT	294331	294420	+
36	Candidate_42_SIPHT	296221	296343	+	RNA
37	Candidate_43_SIPHT	296962	297206	+
38	Candidate_44_SIPHT	298983	299064	+
39	Candidate_45_SIPHT	313970	314041	+	RNA
40	Candidate_46_SIPHT	315286	315449	+	RNA
41	Candidate_47_SIPHT	319346	319470	-	RNA
42	Candidate_48_SIPHT	319219	319418	+	RNA
43	Candidate_49_SIPHT	319219	319527	+
44	Candidate_50_SIPHT	328307	328379	-	RNA
45	Candidate_51_SIPHT	329655	329827	-	RNA
46	Candidate_52_SIPHT	329679	329827	-	RNA
47	Candidate_53_SIPHT	399188	399455	+
48	Candidate_54_SIPHT	412648	412807	+
49	Candidate_55_SIPHT	412648	412787	+
50	Candidate_60_SIPHT	442199	442333	+	RNA
51	Candidate_61_SIPHT	458493	458606	-	RNA
52	Candidate_62_SIPHT	463089	463157	+	RNA
53	Candidate_64_SIPHT	464951	465206	+
54	Candidate_65_SIPHT	464951	465186	+
55	Candidate_66_SIPHT	475581	475948	+
56	Candidate_67_SIPHT	479786	479921	+	RNA
57	Candidate_68_SIPHT	479873	479947	-	RNA
58	Candidate_69_SIPHT	481659	481731	-	RNA
59	Candidate_71_SIPHT	516910	517069	+
60	Candidate_72_SIPHT	523557	523661	+	RNA
61	Candidate_74_SIPHT	536724	536803	+	RNA
62	Candidate_75_SIPHT	559672	559836	+
63	Candidate_76_SIPHT	565849	565966	+	RNA
64	Candidate_77_SIPHT	565849	566025	+
65	Candidate_78_SIPHT	582870	582997	-	RNA
66	Candidate_79_SIPHT	594566	594665	+	RNA
67	Candidate_80_SIPHT	594566	594715	+	RNA
68	Candidate_81_SIPHT	617313	617409	+	RNA
69	Candidate_82_SIPHT	617754	617796	+	RNA
70	Candidate_83_SIPHT	626818	626919	+	RNA
71	Candidate_84_SIPHT	633243	633340	-	RNA
72	Candidate_85_SIPHT	634544	634613	-	RNA
73	Candidate_86_SIPHT	655548	655975	-	RNA
74	Candidate_87_SIPHT	661276	661476	-	RNA
75	Candidate_88_SIPHT	669746	669850	+	RNA
76	Candidate_89_SIPHT	669746	669811	+	RNA
77	Candidate_90_SIPHT	669746	669926	+	RNA
78	Candidate_91_SIPHT	679410	679539	+	RNA
79	Candidate_92_SIPHT	679700	679911	+
80	Candidate_93_SIPHT	692753	692936	+	RNA
81	Candidate_94_SIPHT	700552	700746	-	RNA
82	Candidate_95_SIPHT	704598	704926	+	RNA
83	Candidate_96_SIPHT	720530	720760	+	RNA
84	Candidate_97_SIPHT	721253	721334	+	RNA
85	Candidate_98_SIPHT	721368	721620	+
86	Candidate_99_SIPHT	739468	739559	+
87	Candidate_100_SIPHT	740141	740267	+
88	Candidate_101_SIPHT	773770	773894	+	RNA
89	Candidate_102_SIPHT	775802	775837	-
90	Candidate_103_SIPHT	801514	801926	+
91	Candidate_104_SIPHT	807019	807150	+
92	Candidate_105_SIPHT	811653	811733	+	RNA
93	Candidate_106_SIPHT	832314	832383	+	RNA
94	Candidate_107_SIPHT	873091	873372	+
95	Candidate_108_SIPHT	921919	922027	-	RNA
96	Candidate_109_SIPHT	938698	938766	+	RNA
97	Candidate_110_SIPHT	938698	938739	+	RNA
98	Candidate_111_SIPHT	938698	939066	+	RNA
99	Candidate_112_SIPHT	938698	939048	+	RNA
100	Candidate_113_SIPHT	942794	943086	-	RNA
101	Candidate_114_SIPHT	965323	965408	+	RNA
102	Candidate_115_SIPHT	982508	982625	-	RNA
103	Candidate_116_SIPHT	982288	982579	+	RNA
104	Candidate_117_SIPHT	998786	998983	+
105	Candidate_119_SIPHT	1060274	1060416	+	RNA
106	Candidate_120_SIPHT	1086599	1086773	+	RNA
107	Candidate_121_SIPHT	1091717	1091846	+
108	Candidate_122_SIPHT	1091717	1091828	+	RNA
109	Candidate_124_SIPHT	1107700	1107783	+	RNA
110	Candidate_125_SIPHT	1107819	1107968	-	RNA
111	Candidate_126_SIPHT	1116199	1116243	-	RNA
112	Candidate_127_SIPHT	1120324	1120475	+
113	Candidate_128_SIPHT	1122260	1122332	-	RNA
114	Candidate_129_SIPHT	1125264	1125323	-	RNA
115	Candidate_130_SIPHT	1130124	1130245	+	RNA
116	Candidate_131_SIPHT	1130125	1130269	-	RNA
117	Candidate_133_SIPHT	1137201	1137311	-	RNA
118	Candidate_134_SIPHT	1149577	1149985	+
119	Candidate_135_SIPHT	1184702	1184853	+	RNA
120	Candidate_136_SIPHT	1193188	1193387	+	RNA
121	Candidate_137_SIPHT	1193188	1193730	+	RNA
122	Candidate_138_SIPHT	1255481	1255620	-
123	Candidate_139_SIPHT	1282661	1282910	-	RNA
124	Candidate_140_SIPHT	1305186	1305340	+
125	Candidate_141_SIPHT	1308489	1308567	-	RNA
126	Candidate_142_SIPHT	1309477	1309618	-	RNA
127	Candidate_143_SIPHT	1311592	1311812	-	RNA
128	Candidate_144_SIPHT	1317041	1317228	-
129	Candidate_145_SIPHT	1333659	1333793	-	RNA
130	Candidate_149_SIPHT	1383841	1383955	-	RNA
131	Candidate_150_SIPHT	1383782	1383889	+	RNA
132	Candidate_151_SIPHT	1395469	1395562	-	RNA
133	Candidate_152_SIPHT	1424170	1424237	+
134	Candidate_153_SIPHT	1433755	1433934	+	RNA
135	Candidate_154_SIPHT	1448237	1448350	+
136	Candidate_155_SIPHT	1454077	1454163	+	RNA
137	Candidate_156_SIPHT	1456116	1456205	+	RNA
138	Candidate_157_SIPHT	1457693	1457809	-	RNA
139	Candidate_158_SIPHT	1457576	1457773	+	RNA
140	Candidate_159_SIPHT	1470035	1470118	+	RNA
141	Candidate_160_SIPHT	1492712	1492793	-	RNA
142	Candidate_161_SIPHT	1508008	1508355	-
143	Candidate_162_SIPHT	1510096	1510169	-	RNA
144	Candidate_163_SIPHT	1518856	1518962	-	RNA
145	Candidate_164_SIPHT	1553185	1553319	-	RNA
146	Candidate_165_SIPHT	1552767	1553307	+	RNA
147	Candidate_166_SIPHT	1559985	1560026	+	RNA
148	Candidate_167_SIPHT	1563240	1563388	-
149	Candidate_168_SIPHT	1588255	1588409	+	RNA
150	Candidate_169_SIPHT	1588337	1588421	-	RNA
151	Candidate_170_SIPHT	1650967	1651007	+	RNA
152	Candidate_171_SIPHT	1652764	1652835	-	RNA
153	Candidate_172_SIPHT	1652612	1652826	+	RNA
154	Candidate_173_SIPHT	1672527	1672677	+	RNA
155	Candidate_174_SIPHT	1676182	1676337	-	RNA
156	Candidate_175_SIPHT	1737801	1737924	+	RNA
157	Candidate_176_SIPHT	1745954	1746095	+	RNA
158	Candidate_177_SIPHT	1757529	1757624	+
159	Candidate_178_SIPHT	1757529	1757779	+
160	Candidate_179_SIPHT	1772026	1772247	+	RNA
161	Candidate_182_SIPHT	1792577	1792810	-	RNA
162	Candidate_183_SIPHT	1802733	1802815	+	RNA
163	Candidate_184_SIPHT	1802733	1802922	+	RNA
164	Candidate_185_SIPHT	1811548	1811669	+	RNA
165	Candidate_187_SIPHT	1828419	1828574	-	RNA
166	Candidate_188_SIPHT	1847413	1847463	-
167	Candidate_189_SIPHT	1850679	1850782	+	RNA
168	Candidate_190_SIPHT	1877119	1877310	-	RNA
169	Candidate_191_SIPHT	1880614	1880709	+	RNA
170	Candidate_192_SIPHT	1887035	1887154	+	RNA
171	Candidate_194_SIPHT	1917274	1917408	-	RNA
172	Candidate_195_SIPHT	1927985	1928213	+
173	Candidate_196_SIPHT	1944383	1944504	+	RNA
174	Candidate_197_SIPHT	1954208	1954465	-	RNA
175	Candidate_198_SIPHT	1964775	1964965	-	RNA
176	Candidate_199_SIPHT	1971781	1971900	-	RNA
177	Candidate_200_SIPHT	1976840	1976970	+
178	Candidate_203_SIPHT	2039807	2039910	+	RNA
179	Candidate_204_SIPHT	2040601	2040730	-
180	Candidate_205_SIPHT	2040638	2040730	-	RNA
181	Candidate_206_SIPHT	2040607	2040714	+	RNA
182	Candidate_207_SIPHT	2052905	2053053	+
183	Candidate_208_SIPHT	2056718	2056866	+	RNA
184	Candidate_209_SIPHT	2063695	2063764	+	RNA
185	Candidate_211_SIPHT	2098355	2098619	+	RNA
186	Candidate_212_SIPHT	2113811	2113879	+	RNA
187	Candidate_213_SIPHT	2119259	2119684	+	RNA
188	Candidate_214_SIPHT	2122909	2123061	-	RNA
189	Candidate_215_SIPHT	2123016	2123283	-	RNA
190	Candidate_216_SIPHT	2123156	2123283	-	RNA
191	Candidate_217_SIPHT	2123216	2123283	-	RNA
192	Candidate_218_SIPHT	2142561	2142701	+
193	Candidate_219_SIPHT	2162214	2162656	-	RNA
194	Candidate_220_SIPHT	2185097	2185302	-	RNA
195	Candidate_221_SIPHT	2212402	2212521	+	RNA
196	Candidate_223_SIPHT	2248857	2248997	+	RNA
197	Candidate_224_SIPHT	2252507	2252681	-
198	Candidate_225_SIPHT	2252579	2252681	-	RNA
199	Candidate_227_SIPHT	2283848	2284035	+	RNA
200	Candidate_228_SIPHT	2284338	2284552	+	RNA
201	Candidate_230_SIPHT	2316127	2316201	+	RNA
202	Candidate_231_SIPHT	2335590	2335684	+	RNA
203	Candidate_232_SIPHT	2335590	2335856	+
204	Candidate_233_SIPHT	2340883	2341224	-	RNA
205	Candidate_234_SIPHT	2356190	2356334	-	RNA
206	Candidate_235_SIPHT	2367033	2367111	+	RNA
207	Candidate_236_SIPHT	2407168	2407499	-
208	Candidate_237_SIPHT	2407181	2407324	+	RNA
209	Candidate_239_SIPHT	2422026	2422069	-	RNA
210	Candidate_240_SIPHT	2425298	2425631	-	RNA
211	Candidate_241_SIPHT	2441183	2441299	+	RNA
212	Candidate_242_SIPHT	2442666	2442954	+
213	Candidate_243_SIPHT	2444470	2444518	+	RNA
214	Candidate_244_SIPHT	2445588	2445682	+	RNA
215	Candidate_245_SIPHT	2464719	2464854	+
216	Candidate_246_SIPHT	2464719	2464834	+
217	Candidate_247_SIPHT	2486491	2486612	+
218	Candidate_248_SIPHT	2492637	2492679	-	RNA
219	Candidate_249_SIPHT	2497840	2498154	+	RNA
220	Candidate_250_SIPHT	2503498	2503792	+	RNA
221	Candidate_251_SIPHT	2512267	2512349	+	RNA
222	Candidate_252_SIPHT	2512267	2512502	+
223	Candidate_253_SIPHT	2515402	2515748	-	RNA
224	Candidate_254_SIPHT	2517387	2517508	-	RNA
225	Candidate_256_SIPHT	2566094	2566198	+	RNA
226	Candidate_257_SIPHT	2582795	2582935	-	RNA
227	Candidate_259_SIPHT	2611075	2611454	-	RNA
228	Candidate_260_SIPHT	2611167	2611454	-	RNA
229	Candidate_262_SIPHT	2648807	2648917	-	RNA
230	Candidate_263_SIPHT	2669486	2669620	+
231	Candidate_264_SIPHT	2669486	2669600	+
232	Candidate_265_SIPHT	2684734	2684878	+
233	Candidate_266_SIPHT	2687201	2687278	+	RNA
234	Candidate_267_SIPHT	2689084	2689280	+
235	Candidate_268_SIPHT	2693799	2693962	+
236	Candidate_269_SIPHT	2697388	2697495	+	RNA
237	Candidate_270_SIPHT	2698544	2698669	+
238	Candidate_271_SIPHT	2699248	2699323	+	RNA
239	Candidate_272_SIPHT	2710077	2710178	-	RNA
240	Candidate_273_SIPHT	2712995	2713112	+	RNA
241	Candidate_274_SIPHT	2724866	2724938	-	RNA
242	Candidate_275_SIPHT	2730267	2730370	-	RNA
243	Candidate_276_SIPHT	2747003	2747113	-	RNA
244	Candidate_277_SIPHT	2768586	2768660	-	RNA
245	Candidate_279_SIPHT	2892129	2892225	-	RNA
246	Candidate_280_SIPHT	2893081	2893143	-	RNA
247	Candidate_281_SIPHT	2903877	2903925	+	RNA
248	Candidate_282_SIPHT	2919228	2919431	-
249	Candidate_284_SIPHT	2942987	2943071	-	RNA
250	Candidate_285_SIPHT	2956652	2956719	-	RNA
251	Candidate_286_SIPHT	2960772	2960919	+	RNA
252	Candidate_287_SIPHT	2965866	2965937	+	RNA
253	Candidate_288_SIPHT	2965866	2965983	+	RNA
254	Candidate_289_SIPHT	2994397	2994495	+	RNA
255	Candidate_290_SIPHT	2997468	2997575	+	RNA
256	Candidate_291_SIPHT	3015517	3015608	-	RNA
257	Candidate_292_SIPHT	3019373	3019674	-	RNA
258	Candidate_293_SIPHT	3024179	3024228	+	RNA
259	Candidate_294_SIPHT	3027399	3027516	+	RNA
260	Candidate_295_SIPHT	3029581	3029716	+	RNA
261	Candidate_296_SIPHT	3031099	3031170	+	RNA
262	Candidate_297_SIPHT	3031099	3031356	+	RNA
263	Candidate_298_SIPHT	3032519	3032784	+	RNA
264	Candidate_299_SIPHT	3036434	3036514	+	RNA
265	Candidate_300_SIPHT	3042952	3043091	+
266	Candidate_301_SIPHT	3050278	3050380	+	RNA
267	Candidate_302_SIPHT	3063675	3063766	+	RNA
268	Candidate_303_SIPHT	3063675	3063810	+	RNA
269	Candidate_304_SIPHT	3067954	3068021	+	RNA
270	Candidate_305_SIPHT	3075564	3076013	+
271	Candidate_306_SIPHT	3076652	3076794	+	RNA
272	Candidate_307_SIPHT	3086046	3086173	+	RNA
273	Candidate_308_SIPHT	3086212	3086310	-	RNA
274	Candidate_309_SIPHT	3101079	3101167	-
275	Candidate_310_SIPHT	3107987	3108255	+
276	Candidate_311_SIPHT	3112812	3112889	+
277	Candidate_312_SIPHT	3114933	3115059	+	RNA
278	Candidate_313_SIPHT	3120346	3120455	+	RNA
279	Candidate_314_SIPHT	3122942	3123046	-	RNA
280	Candidate_315_SIPHT	3134816	3134934	-	RNA
281	Candidate_316_SIPHT	3157546	3157726	-	RNA
282	Candidate_317_SIPHT	3180000	3180096	-	RNA
283	Candidate_318_SIPHT	3205284	3205352	+	RNA
284	Candidate_319_SIPHT	3215680	3215754	+	RNA
285	Candidate_320_SIPHT	3216458	3216544	+	RNA
286	Candidate_321_SIPHT	3237367	3237427	+	RNA
287	Candidate_322_SIPHT	3237367	3237602	+
288	Candidate_324_SIPHT	3278871	3278986	+	RNA
289	Candidate_325_SIPHT	3279233	3279460	-	RNA
290	Candidate_326_SIPHT	3281988	3282178	-
291	Candidate_327_SIPHT	3297524	3297685	+
292	Candidate_328_SIPHT	3299547	3299704	-
293	Candidate_329_SIPHT	3307073	3307150	-	RNA
294	Candidate_330_SIPHT	3310373	3310457	+	RNA
295	Candidate_331_SIPHT	3312130	3312216	+	RNA
296	Candidate_332_SIPHT	3348323	3348368	+	RNA
297	Candidate_333_SIPHT	3356754	3356851	-	RNA
298	Candidate_334_SIPHT	3356819	3356851	-	RNA
299	Candidate_335_SIPHT	3361783	3362173	+	RNA
300	Candidate_336_SIPHT	3376611	3376662	-	RNA
301	Candidate_337_SIPHT	3376505	3376794	+
302	Candidate_338_SIPHT	3394135	3394248	+	RNA
303	Candidate_339_SIPHT	3396928	3397155	+
304	Candidate_340_SIPHT	3399081	3399178	-	RNA
305	Candidate_341_SIPHT	3400730	3400820	-	RNA
306	Candidate_344_SIPHT	3419155	3419273	+	RNA
307	Candidate_345_SIPHT	3419155	3419408	+	RNA
308	Candidate_346_SIPHT	3442586	3442668	+
309	Candidate_347_SIPHT	3448688	3448803	+	RNA
310	Candidate_348_SIPHT	3467716	3467762	+
311	Candidate_350_SIPHT	1007585	1007738	-
312	Candidate_351_SIPHT	1013114	1013324	-
313	Candidate_352_SIPHT	1020445	1020735	-	RNA
314	Candidate_353_SIPHT	1046071	1046442	-	RNA
315	Candidate_354_SIPHT	1092564	1092656	-	RNA
316	Candidate_356_SIPHT	1094372	1094465	-	RNA
317	Candidate_357_SIPHT	1100531	1100566	+	RNA
318	Candidate_358_SIPHT	1107729	1107968	-	RNA
319	Candidate_359_SIPHT	1114462	1114559	-	RNA
320	Candidate_360_SIPHT	1120324	1120455	+
321	Candidate_361_SIPHT	1125222	1125323	-	RNA
322	Candidate_362_SIPHT	1126606	1126707	-	RNA
323	Candidate_363_SIPHT	112426	112850	+	RNA
324	Candidate_364_SIPHT	1132605	1132689	-	RNA
325	Candidate_365_SIPHT	1137220	1137311	-	RNA
326	Candidate_366_SIPHT	1137194	1137250	+	RNA
327	Candidate_367_SIPHT	1140655	1140793	-	RNA
328	Candidate_368_SIPHT	1149771	1149897	-	RNA
329	Candidate_369_SIPHT	1154167	1154414	-	RNA
330	Candidate_370_SIPHT	1154384	1154612	-
331	Candidate_371_SIPHT	1173114	1173162	-	RNA
332	Candidate_372_SIPHT	1179018	1179070	+	RNA
333	Candidate_373_SIPHT	1184702	1184833	+	RNA
334	Candidate_374_SIPHT	1193188	1193338	+	RNA
335	Candidate_375_SIPHT	126549	126688	-
336	Candidate_376_SIPHT	1265260	1265640	+
337	Candidate_377_SIPHT	1276597	1276982	+	RNA
338	Candidate_378_SIPHT	1277575	1277707	-	RNA
339	Candidate_379_SIPHT	1285395	1285604	+	RNA
340	Candidate_380_SIPHT	1285395	1285820	+	RNA
341	Candidate_381_SIPHT	1287897	1288128	+	RNA
342	Candidate_382_SIPHT	1300582	1300687	+	RNA
343	Candidate_383_SIPHT	1312653	1312730	-	RNA
344	Candidate_384_SIPHT	1348789	1348912	-	RNA
345	Candidate_385_SIPHT	1348825	1348912	-	RNA
346	Candidate_387_SIPHT	1351877	1351968	+	RNA
347	Candidate_388_SIPHT	1354914	1355188	-	RNA
348	Candidate_389_SIPHT	1357498	1357623	-	RNA
349	Candidate_390_SIPHT	1366818	1366926	-	RNA
350	Candidate_391_SIPHT	1369252	1369433	-	RNA
351	Candidate_393_SIPHT	1375119	1375184	+	RNA
352	Candidate_394_SIPHT	1375468	1375687	-	RNA
353	Candidate_395_SIPHT	1380796	1380832	-	RNA
354	Candidate_397_SIPHT	138498	138582	-	RNA
355	Candidate_398_SIPHT	1401038	1401174	+	RNA
356	Candidate_399_SIPHT	1427722	1427798	+	RNA
357	Candidate_400_SIPHT	1433884	1433988	-	RNA
358	Candidate_402_SIPHT	1438115	1438334	-	RNA
359	Candidate_403_SIPHT	1445991	1446136	-	RNA
360	Candidate_404_SIPHT	1454077	1454139	+	RNA
361	Candidate_405_SIPHT	1456116	1456183	+	RNA
362	Candidate_406_SIPHT	1461042	1461121	-	RNA
363	Candidate_407_SIPHT	1469446	1469736	-	RNA
364	Candidate_408_SIPHT	1469394	1469543	+	RNA
365	Candidate_409_SIPHT	1469394	1469629	+	RNA
366	Candidate_410_SIPHT	1472817	1472924	+	RNA
367	Candidate_411_SIPHT	148311	148347	-	RNA
368	Candidate_412_SIPHT	148237	148350	+	RNA
369	Candidate_413_SIPHT	1492585	1492689	+
370	Candidate_414_SIPHT	1515648	1515755	-	RNA
371	Candidate_415_SIPHT	1527394	1527442	-	RNA
372	Candidate_416_SIPHT	1549240	1549496	+	RNA
373	Candidate_417_SIPHT	1559939	1560144	-	RNA
374	Candidate_418_SIPHT	1562959	1563388	-	RNA
375	Candidate_419_SIPHT	1563474	1563838	-	RNA
376	Candidate_420_SIPHT	1563730	1563838	-	RNA
377	Candidate_421_SIPHT	156370	156495	+	RNA
378	Candidate_422_SIPHT	1567186	1567231	-	RNA
379	Candidate_423_SIPHT	1567257	1567326	-	RNA
380	Candidate_424_SIPHT	1580026	1580121	-
381	Candidate_425_SIPHT	1589904	1590010	-	RNA
382	Candidate_426_SIPHT	1612466	1612630	+	RNA
383	Candidate_427_SIPHT	1612466	1612659	+
384	Candidate_428_SIPHT	1617558	1617980	-	RNA
385	Candidate_429_SIPHT	1645000	1645035	+	RNA
386	Candidate_430_SIPHT	1650921	1651223	-	RNA
387	Candidate_432_SIPHT	1652612	1652806	+	RNA
388	Candidate_433_SIPHT	1660988	1661139	-	RNA
389	Candidate_434_SIPHT	1672583	1672776	-	RNA
390	Candidate_436_SIPHT	1726404	1726470	+	RNA
391	Candidate_437_SIPHT	1735607	1735783	-
392	Candidate_438_SIPHT	1745975	1746192	-	RNA
393	Candidate_440_SIPHT	1757574	1757752	-
394	Candidate_442_SIPHT	1776277	1776311	-	RNA
395	Candidate_443_SIPHT	1776202	1776314	+	RNA
396	Candidate_444_SIPHT	178723	178761	-	RNA
397	Candidate_445_SIPHT	1794683	1794726	+	RNA
398	Candidate_446_SIPHT	1794773	1794878	-	RNA
399	Candidate_447_SIPHT	180279	180456	-
400	Candidate_449_SIPHT	1808480	1808556	-
401	Candidate_450_SIPHT	1808353	1808514	+	RNA
402	Candidate_451_SIPHT	1826768	1826929	+	RNA
403	Candidate_452_SIPHT	1847333	1847463	-
404	Candidate_453_SIPHT	1847540	1847690	+	RNA
405	Candidate_455_SIPHT	1878391	1878613	+	RNA
406	Candidate_456_SIPHT	1880614	1880687	+	RNA
407	Candidate_457_SIPHT	1880801	1880957	-	RNA
408	Candidate_458_SIPHT	1882503	1882543	-
409	Candidate_459_SIPHT	1887035	1887119	+	RNA
410	Candidate_460_SIPHT	1889715	1889806	-	RNA
411	Candidate_461_SIPHT	1889598	1889754	+	RNA
412	Candidate_462_SIPHT	190325	190623	-	RNA
413	Candidate_464_SIPHT	1933672	1933808	-	RNA
414	Candidate_465_SIPHT	1933849	1933881	-	RNA
415	Candidate_466_SIPHT	1935516	1935599	-	RNA
416	Candidate_467_SIPHT	1935480	1935558	+	RNA
417	Candidate_468_SIPHT	1947557	1947612	-
418	Candidate_469_SIPHT	1969839	1970066	-	RNA
419	Candidate_470_SIPHT	1973358	1973576	-	RNA
420	Candidate_471_SIPHT	1986496	1986814	+	RNA
421	Candidate_472_SIPHT	1986826	1986882	-	RNA
422	Candidate_473_SIPHT	1987829	1987886	-	RNA
423	Candidate_474_SIPHT	200256	200350	+	RNA
424	Candidate_475_SIPHT	2008454	2008592	-	RNA
425	Candidate_476_SIPHT	2011305	2011392	-	RNA
426	Candidate_477_SIPHT	2022142	2022224	-	RNA
427	Candidate_479_SIPHT	2031278	2031561	-	RNA
428	Candidate_480_SIPHT	2032223	2032531	-	RNA
429	Candidate_481_SIPHT	2034687	2034750	+
430	Candidate_482_SIPHT	2040607	2040688	+	RNA
431	Candidate_483_SIPHT	2052905	2053028	+
432	Candidate_485_SIPHT	2063695	2063912	+	RNA
433	Candidate_486_SIPHT	2066664	2066744	-	RNA
434	Candidate_487_SIPHT	206591	206717	+	RNA
435	Candidate_488_SIPHT	2098429	2098566	-	RNA
436	Candidate_489_SIPHT	2098569	2098623	-	RNA
437	Candidate_491_SIPHT	2100830	2100865	-
438	Candidate_492_SIPHT	2102908	2103105	-
439	Candidate_493_SIPHT	2116166	2116516	+	RNA
440	Candidate_494_SIPHT	2119259	2119662	+	RNA
441	Candidate_495_SIPHT	2122861	2123012	+	RNA
442	Candidate_496_SIPHT	2165631	2165668	+
443	Candidate_497_SIPHT	2166708	2166847	-
444	Candidate_498_SIPHT	2181014	2181184	-	RNA
445	Candidate_499_SIPHT	2182616	2182792	-
446	Candidate_500_SIPHT	2212402	2212498	+	RNA
447	Candidate_501_SIPHT	2218863	2219035	+	RNA
448	Candidate_502_SIPHT	2233612	2234082	-
449	Candidate_503_SIPHT	2238044	2238165	-	RNA
450	Candidate_505_SIPHT	2239476	2239684	-
451	Candidate_506_SIPHT	2239480	2239801	+
452	Candidate_507_SIPHT	2243651	2243733	-	RNA
453	Candidate_508_SIPHT	2247525	2247616	-
454	Candidate_509_SIPHT	2247514	2247566	+
455	Candidate_510_SIPHT	2251564	2251630	+
456	Candidate_511_SIPHT	2266159	2266349	-	RNA
457	Candidate_512_SIPHT	2270836	2270963	-	RNA
458	Candidate_513_SIPHT	2274288	2274462	-	RNA
459	Candidate_514_SIPHT	2274358	2274462	-	RNA
460	Candidate_516_SIPHT	2275913	2276040	-	RNA
461	Candidate_517_SIPHT	2281593	2281874	-	RNA
462	Candidate_518_SIPHT	2283848	2284015	+	RNA
463	Candidate_519_SIPHT	2284338	2284513	+	RNA
464	Candidate_520_SIPHT	2290925	2291109	-	RNA
465	Candidate_521_SIPHT	2298191	2298260	+	RNA
466	Candidate_522_SIPHT	2314463	2314576	-
467	Candidate_523_SIPHT	2316155	2316248	-	RNA
468	Candidate_524_SIPHT	2334849	2334939	+	RNA
469	Candidate_525_SIPHT	2335590	2335637	+	RNA
470	Candidate_526_SIPHT	2343047	2343457	-	RNA
471	Candidate_527_SIPHT	2356227	2356334	-	RNA
472	Candidate_528_SIPHT	2357028	2357109	-	RNA
473	Candidate_529_SIPHT	2407394	2407499	-	RNA
474	Candidate_530_SIPHT	2418635	2418727	-	RNA
475	Candidate_531_SIPHT	2418554	2418675	+	RNA
476	Candidate_532_SIPHT	2424119	2424311	+
477	Candidate_533_SIPHT	2428477	2428582	+	RNA
478	Candidate_534_SIPHT	2442806	2442898	-	RNA
479	Candidate_535_SIPHT	2442870	2442942	-	RNA
480	Candidate_536_SIPHT	2444426	2444746	-	RNA
481	Candidate_538_SIPHT	2445628	2445792	-	RNA
482	Candidate_540_SIPHT	2446178	2446328	-	RNA
483	Candidate_541_SIPHT	2464744	2464821	-	RNA
484	Candidate_543_SIPHT	2464719	2464811	+	RNA
485	Candidate_545_SIPHT	247631	247978	+
486	Candidate_546_SIPHT	2486491	2486585	+	RNA
487	Candidate_547_SIPHT	2490902	2491092	-	RNA
488	Candidate_548_SIPHT	2491096	2491303	+
489	Candidate_549_SIPHT	2497780	2497826	+
490	Candidate_550_SIPHT	2497840	2498109	+	RNA
491	Candidate_551_SIPHT	2501388	2501502	+	RNA
492	Candidate_552_SIPHT	2501388	2501528	+	RNA
493	Candidate_553_SIPHT	2501388	2501686	+	RNA
494	Candidate_554_SIPHT	2503498	2503566	+	RNA
495	Candidate_555_SIPHT	2530337	2530455	+	RNA
496	Candidate_556_SIPHT	2534927	2534993	-	RNA
497	Candidate_557_SIPHT	2541072	2541130	-	RNA
498	Candidate_558_SIPHT	2553873	2553959	-	RNA
499	Candidate_559_SIPHT	2558352	2558455	-	RNA
500	Candidate_560_SIPHT	2563741	2563831	-
501	Candidate_561_SIPHT	2570704	2570780	-	RNA
502	Candidate_562_SIPHT	257277	257376	-	RNA
503	Candidate_563_SIPHT	2577665	2577973	+	RNA
504	Candidate_564_SIPHT	2593115	2593363	-	RNA
505	Candidate_565_SIPHT	2593279	2593363	-	RNA
506	Candidate_566_SIPHT	2601860	2601989	-
507	Candidate_567_SIPHT	2610396	2610574	-	RNA
508	Candidate_568_SIPHT	2610329	2610433	+	RNA
509	Candidate_569_SIPHT	2610474	2610574	-	RNA
510	Candidate_570_SIPHT	2611028	2611293	+	RNA
511	Candidate_571_SIPHT	2616114	2616170	-	RNA
512	Candidate_572_SIPHT	2620471	2620605	-	RNA
513	Candidate_573_SIPHT	2620422	2620509	+	RNA
514	Candidate_574_SIPHT	2624629	2624700	-	RNA
515	Candidate_575_SIPHT	2624494	2624658	+	RNA
516	Candidate_576_SIPHT	2627024	2627179	+	RNA
517	Candidate_577_SIPHT	2633256	2633636	-	RNA
518	Candidate_578_SIPHT	2633549	2633622	-	RNA
519	Candidate_579_SIPHT	2633776	2633928	-	RNA
520	Candidate_580_SIPHT	2633769	2633810	+	RNA
521	Candidate_581_SIPHT	2643246	2643381	-	RNA
522	Candidate_582_SIPHT	2647358	2647764	-
523	Candidate_583_SIPHT	2647691	2647764	-	RNA
524	Candidate_584_SIPHT	265326	265452	-
525	Candidate_585_SIPHT	2667295	2667391	-
526	Candidate_586_SIPHT	2669510	2669587	-	RNA
527	Candidate_587_SIPHT	2669486	2669577	+	RNA
528	Candidate_588_SIPHT	2689218	2689275	-	RNA
529	Candidate_589_SIPHT	2696499	2696550	-	RNA
530	Candidate_590_SIPHT	2697388	2697474	+	RNA
531	Candidate_591_SIPHT	2713056	2713208	-	RNA
532	Candidate_593_SIPHT	2729762	2729890	-
533	Candidate_594_SIPHT	2738355	2738424	-	RNA
534	Candidate_595_SIPHT	2746793	2747039	+	RNA
535	Candidate_596_SIPHT	2768534	2768660	-	RNA
536	Candidate_597_SIPHT	2775747	2775903	-	RNA
537	Candidate_598_SIPHT	2788247	2788306	-	RNA
538	Candidate_599_SIPHT	2802417	2802548	-	RNA
539	Candidate_601_SIPHT	280652	280993	-	RNA
540	Candidate_602_SIPHT	2830463	2830615	+
541	Candidate_603_SIPHT	2851192	2851371	-	RNA
542	Candidate_604_SIPHT	2851115	2851230	+	RNA
543	Candidate_605_SIPHT	2862129	2862170	+
544	Candidate_606_SIPHT	2863258	2863467	-	RNA
545	Candidate_607_SIPHT	2877311	2877645	+
546	Candidate_608_SIPHT	2903773	2903905	+	RNA
547	Candidate_609_SIPHT	2919351	2919431	-	RNA
548	Candidate_611_SIPHT	2931857	2931931	-	RNA
549	Candidate_612_SIPHT	2942283	2942384	-	RNA
550	Candidate_613_SIPHT	295375	295505	-	RNA
551	Candidate_614_SIPHT	2959354	2959441	+	RNA
552	Candidate_615_SIPHT	2959859	2960015	+	RNA
553	Candidate_616_SIPHT	2960873	2960940	-	RNA
554	Candidate_618_SIPHT	296221	296323	+	RNA
555	Candidate_619_SIPHT	2963505	2963927	-
556	Candidate_620_SIPHT	2964167	2964333	-
557	Candidate_621_SIPHT	296962	297158	+	RNA
558	Candidate_622_SIPHT	298983	299048	+
559	Candidate_623_SIPHT	299311	299410	-	RNA
560	Candidate_624_SIPHT	2994397	2994596	+
561	Candidate_625_SIPHT	3004232	3004495	+	RNA
562	Candidate_626_SIPHT	3009682	3010054	+
563	Candidate_627_SIPHT	3019286	3019625	+	RNA
564	Candidate_628_SIPHT	3024166	3024283	-	RNA
565	Candidate_629_SIPHT	3029581	3029691	+	RNA
566	Candidate_630_SIPHT	3031099	3031140	+	RNA
567	Candidate_631_SIPHT	3032519	3032682	+	RNA
568	Candidate_632_SIPHT	3050332	3050496	-	RNA
569	Candidate_634_SIPHT	3052255	3052357	-	RNA
570	Candidate_635_SIPHT	3052279	3052357	-	RNA
571	Candidate_636_SIPHT	3058395	3058450	+	RNA
572	Candidate_637_SIPHT	3063675	3063788	+	RNA
573	Candidate_638_SIPHT	309556	309624	-	RNA
574	Candidate_639_SIPHT	309405	309605	+	RNA
575	Candidate_640_SIPHT	3107987	3108229	+	RNA
576	Candidate_641_SIPHT	3116329	3116464	-
577	Candidate_642_SIPHT	3122791	3123035	+	RNA
578	Candidate_643_SIPHT	3138848	3139012	-	RNA
579	Candidate_644_SIPHT	313970	314021	+	RNA
580	Candidate_645_SIPHT	3180027	3180096	-	RNA
581	Candidate_646_SIPHT	3187307	3187651	-	RNA
582	Candidate_647_SIPHT	3187553	3187651	-
583	Candidate_648_SIPHT	3215705	3215785	-	RNA
584	Candidate_649_SIPHT	3215680	3215809	+	RNA
585	Candidate_650_SIPHT	3233207	3233438	-	RNA
586	Candidate_651_SIPHT	323632	323738	-
587	Candidate_652_SIPHT	3237335	3237595	-	RNA
588	Candidate_654_SIPHT	325975	326035	+	RNA
589	Candidate_655_SIPHT	3278930	3279230	-	RNA
590	Candidate_657_SIPHT	3279291	3279460	-	RNA
591	Candidate_658_SIPHT	3283165	3283298	-	RNA
592	Candidate_659_SIPHT	3283140	3283317	+
593	Candidate_660_SIPHT	3297540	3297663	-	RNA
594	Candidate_661_SIPHT	3304670	3304829	+
595	Candidate_662_SIPHT	3313094	3313212	-	RNA
596	Candidate_663_SIPHT	3318717	3318752	-
597	Candidate_665_SIPHT	3325435	3325591	+	RNA
598	Candidate_666_SIPHT	3326859	3327346	-	RNA
599	Candidate_667_SIPHT	3328114	3328229	-	RNA
600	Candidate_668_SIPHT	3336114	3336219	-	RNA
601	Candidate_669_SIPHT	3348277	3348503	-	RNA
602	Candidate_671_SIPHT	3356610	3356913	+	RNA
603	Candidate_672_SIPHT	3361783	3362150	+	RNA
604	Candidate_673_SIPHT	3364248	3364310	-	RNA
605	Candidate_674_SIPHT	3365081	3365163	-	RNA
606	Candidate_675_SIPHT	3366412	3366545	-	RNA
607	Candidate_676_SIPHT	3372937	3373079	-	RNA
608	Candidate_677_SIPHT	3372923	3372968	+	RNA
609	Candidate_678_SIPHT	3377583	3377756	-
610	Candidate_679_SIPHT	3384707	3384844	+
611	Candidate_680_SIPHT	3393534	3393696	+	RNA
612	Candidate_681_SIPHT	3393534	3393771	+	RNA
613	Candidate_682_SIPHT	3400626	3400820	-	RNA
614	Candidate_683_SIPHT	3402581	3402614	-
615	Candidate_684_SIPHT	3405028	3405191	-	RNA
616	Candidate_685_SIPHT	3410343	3410526	-	RNA
617	Candidate_686_SIPHT	3410305	3410383	+	RNA
618	Candidate_687_SIPHT	3419421	3419466	+	RNA
619	Candidate_688_SIPHT	3421213	3421527	+	RNA
620	Candidate_689_SIPHT	3443567	3443663	+	RNA
621	Candidate_690_SIPHT	3467670	3467865	-
622	Candidate_692_SIPHT	3506938	3507074	-	RNA
623	Candidate_693_SIPHT	3506920	3507091	+
624	Candidate_694_SIPHT	366231	366271	+	RNA
625	Candidate_695_SIPHT	377839	378036	+	RNA
626	Candidate_696_SIPHT	399336	399414	-	RNA
627	Candidate_697_SIPHT	399188	399366	+	RNA
628	Candidate_698_SIPHT	399695	399756	+	RNA
629	Candidate_699_SIPHT	399986	400049	+	RNA
630	Candidate_700_SIPHT	403518	403718	+	RNA
631	Candidate_701_SIPHT	412691	412774	-	RNA
632	Candidate_702_SIPHT	412648	412764	+	RNA
633	Candidate_703_SIPHT	414258	414327	+	RNA
634	Candidate_704_SIPHT	424057	424289	-	RNA
635	Candidate_705_SIPHT	424282	424375	-	RNA
636	Candidate_706_SIPHT	424057	424322	+	RNA
637	Candidate_707_SIPHT	433751	433833	-	RNA
638	Candidate_708_SIPHT	435693	435750	-	RNA
639	Candidate_709_SIPHT	442243	442422	-	RNA
640	Candidate_711_SIPHT	463111	463211	-	RNA
641	Candidate_712_SIPHT	496180	496438	-	RNA
642	Candidate_713_SIPHT	499820	499911	-
643	Candidate_714_SIPHT	505021	505367	+
644	Candidate_715_SIPHT	509401	509532	-	RNA
645	Candidate_716_SIPHT	511288	511436	-
646	Candidate_717_SIPHT	523557	523645	+	RNA
647	Candidate_718_SIPHT	531569	531662	-	RNA
648	Candidate_719_SIPHT	533763	534015	+
649	Candidate_720_SIPHT	541607	541783	-	RNA
650	Candidate_721_SIPHT	545828	545927	+	RNA
651	Candidate_722_SIPHT	549923	549980	-
652	Candidate_723_SIPHT	555334	555387	-	RNA
653	Candidate_724_SIPHT	555251	555366	+	RNA
654	Candidate_726_SIPHT	565849	565999	+	RNA
655	Candidate_727_SIPHT	576691	576821	+	RNA
656	Candidate_728_SIPHT	58666	58712	-	RNA
657	Candidate_729_SIPHT	588742	588824	-	RNA
658	Candidate_730_SIPHT	588623	588799	+	RNA
659	Candidate_731_SIPHT	594566	594637	+	RNA
660	Candidate_732_SIPHT	594566	594886	+	RNA
661	Candidate_733_SIPHT	599114	599160	-	RNA
662	Candidate_734_SIPHT	617313	617383	+	RNA
663	Candidate_735_SIPHT	617732	617767	+
664	Candidate_736_SIPHT	617790	617886	-	RNA
665	Candidate_737_SIPHT	626818	626896	+	RNA
666	Candidate_738_SIPHT	661812	661964	-	RNA
667	Candidate_739_SIPHT	661790	662007	+
668	Candidate_740_SIPHT	667684	667868	-
669	Candidate_741_SIPHT	692885	692961	-	RNA
670	Candidate_743_SIPHT	704878	704943	-	RNA
671	Candidate_745_SIPHT	720639	720808	-	RNA
672	Candidate_746_SIPHT	721368	721433	+	RNA
673	Candidate_747_SIPHT	732115	732654	-
674	Candidate_748_SIPHT	738791	738926	-
675	Candidate_749_SIPHT	773747	774148	-
676	Candidate_750_SIPHT	774143	774230	-	RNA
677	Candidate_751_SIPHT	790082	790187	-	RNA
678	Candidate_752_SIPHT	790114	790187	-	RNA
679	Candidate_753_SIPHT	791862	791924	-	RNA
680	Candidate_755_SIPHT	792077	792185	+
681	Candidate_756_SIPHT	814317	814521	+
682	Candidate_757_SIPHT	829067	829161	-
683	Candidate_758_SIPHT	829127	829161	-
684	Candidate_760_SIPHT	832314	832359	+	RNA
685	Candidate_761_SIPHT	887570	887669	+	RNA
686	Candidate_762_SIPHT	893449	893533	+
687	Candidate_763_SIPHT	893449	893653	+
688	Candidate_764_SIPHT	902284	902440	-	RNA
689	Candidate_765_SIPHT	931560	931632	-	RNA
690	Candidate_766_SIPHT	933356	933558	-	RNA
691	Candidate_767_SIPHT	933425	933464	+	RNA
692	Candidate_768_SIPHT	938698	939019	+	RNA
693	tRNA_SIPHT	2204328	2204575	+
694	RNaseP_bact_a_SIPHT	2527479	2527561	-	RNA
695	anti_hemB_SIPHT	2711808	2711905	-
696	TPP_SIPHT	2819200	2819463	-	RNA
697	SAH_riboswitch_SIPHT	2934791	2934961	-	RNA
698	Glycine_SIPHT	3101263	3101357	-
699	tmRNA_SIPHT	464951	465163	+	RNA
700	6S_SIPHT	706379	706602	-	RNA
701	SSU_rRNA_5.1	1884654	1885179	-
702	SSU_rRNA_5.2	2677290	2677815	-
703	RNaseP_bact_a.1	2527524	2527935	-
704	tmRNA.1	464712	465080	+
705	PK-G12rRNA.1	2673338	2673445	-
706	FMN.1	247640	247791	+
707	sucA.1	1100267	1100349	-
708	SRP_bact.1	1421860	1421961	-
709	5S_rRNA.1	2672526	2672639	-
710	TPP.1	3183744	3183861	+
711	Cobalamin.1	1203674	1203880	+
712	6S.1	706420	706601	-
713	TPP.2	2819281	2819412	-
714	SAH_riboswitch.1	2934825	2934892	-
715	mini-ykkC.1	1960175	1960221	-
716	yybP-ykoY.1	491336	491477	+
717	Cand_1_sRNAscanner	51544	51756	+
718	Cand_2_sRNAscanner	330636	330745	+
719	Cand_3_sRNAscanner	430417	430493	+
720	Cand_4_sRNAscanner	581431	581898	+
721	Cand_5_sRNAscanner	1315371	1315527	+
722	Cand_6_sRNAscanner	1317205	1317360	+
723	Cand_7_sRNAscanner	2063757	2063886	+
724	Cand_8_sRNAscanner	2577820	2577947	+
725	Cand_9_sRNAscanner	3231158	3231288	+
726	Cand_10_sRNAscanner	2724787	2724877	-
727	Cand_11_sRNAscanner	2181035	2181346	-
728	Cand_12_sRNAscanner	1920332	1920491	-
729	Cand_13_sRNAscanner	1808500	1808645	-
730	Cand_14_sRNAscanner	1724692	1724855	-
731	Cand_15_sRNAscanner	1661122	1661633	-
732	Cand_16_sRNAscanner	534563	534834	-

## Sheet: Bm2
No.	sRNA candidate	Start	End	Direction	QRNA prediction
1	Candidate_1_SIPHT	682884	683105	+
2	Candidate_2_SIPHT	957696	957934	+	RNA
3	Candidate_3_SIPHT	1336906	1337086	+	RNA
4	Candidate_4_SIPHT	1536467	1536560	+	RNA
5	Candidate_5_SIPHT	1629223	1629289	+
6	Candidate_6_SIPHT	2009675	2009811	-	RNA
7	Candidate_7_SIPHT	1877796	1877898	-	RNA
8	Candidate_8_SIPHT	1617653	1617866	-
9	Candidate_9_SIPHT	1568916	1568951	-	RNA
10	Candidate_10_SIPHT	1273556	1273748	-	RNA
11	Candidate_11_SIPHT	729724	729871	-
12	Candidate_12_SIPHT	8802	8912	+
13	Candidate_13_SIPHT	24349	24420	+
14	Candidate_14_SIPHT	24699	24772	+	RNA
15	Candidate_15_SIPHT	106664	106765	+	RNA
16	Candidate_16_SIPHT	112427	112508	+
17	Candidate_17_SIPHT	112607	112805	+	RNA
18	Candidate_18_SIPHT	112607	112954	+
19	Candidate_19_SIPHT	156067	156156	-	RNA
20	Candidate_20_SIPHT	158100	158267	-	RNA
21	Candidate_21_SIPHT	168246	168458	-	RNA
22	Candidate_22_SIPHT	168275	168458	-	RNA
23	Candidate_23_SIPHT	211378	211459	+	RNA
24	Candidate_24_SIPHT	213925	214098	+
25	Candidate_25_SIPHT	250523	250630	+	RNA
26	Candidate_26_SIPHT	292317	292431	+
27	Candidate_27_SIPHT	303004	303157	-	RNA
28	Candidate_28_SIPHT	303722	303859	-	RNA
29	Candidate_29_SIPHT	318459	318537	+	RNA
30	Candidate_30_SIPHT	324101	324240	+	RNA
31	Candidate_31_SIPHT	329396	329471	+
32	Candidate_32_SIPHT	329396	329573	+	RNA
33	Candidate_33_SIPHT	334950	335211	+
34	Candidate_34_SIPHT	336694	336858	-	RNA
35	Candidate_35_SIPHT	336730	336858	-	RNA
36	Candidate_36_SIPHT	347250	347378	-	RNA
37	Candidate_37_SIPHT	351461	351608	+
38	Candidate_38_SIPHT	352237	352313	-	RNA
39	Candidate_39_SIPHT	352209	352311	+	RNA
40	Candidate_40_SIPHT	357166	357353	-	RNA
41	Candidate_41_SIPHT	371679	371883	-	RNA
42	Candidate_42_SIPHT	415047	415287	+	RNA
43	Candidate_43_SIPHT	415047	415508	+
44	Candidate_44_SIPHT	417449	417599	+	RNA
45	Candidate_45_SIPHT	477058	477178	+	RNA
46	Candidate_46_SIPHT	481014	481170	+
47	Candidate_47_SIPHT	508268	508411	+	RNA
48	Candidate_48_SIPHT	508343	508489	-	RNA
49	Candidate_49_SIPHT	508253	508659	+
50	Candidate_50_SIPHT	512485	512806	-	RNA
51	Candidate_51_SIPHT	512436	512547	+	RNA
52	Candidate_52_SIPHT	524246	524510	-	RNA
53	Candidate_53_SIPHT	524302	524510	-	RNA
54	Candidate_55_SIPHT	537400	537521	+	RNA
55	Candidate_57_SIPHT	547504	547687	+	RNA
56	Candidate_58_SIPHT	547504	547782	+	RNA
57	Candidate_59_SIPHT	578132	578248	+	RNA
58	Candidate_60_SIPHT	596053	596193	+
59	Candidate_61_SIPHT	606752	606828	-	RNA
60	Candidate_62_SIPHT	627745	628155	+	RNA
61	Candidate_63_SIPHT	663004	663093	+	RNA
62	Candidate_64_SIPHT	680728	680962	+
63	Candidate_65_SIPHT	721665	721737	+	RNA
64	Candidate_66_SIPHT	730369	730500	+	RNA
65	Candidate_67_SIPHT	772749	772956	-	RNA
66	Candidate_68_SIPHT	776270	776398	-	RNA
67	Candidate_69_SIPHT	776312	776398	-	RNA
68	Candidate_70_SIPHT	885996	886093	-	RNA
69	Candidate_71_SIPHT	953345	953644	+
70	Candidate_72_SIPHT	957193	957298	-	RNA
71	Candidate_73_SIPHT	999942	1000323	+	RNA
72	Candidate_74_SIPHT	1004195	1004275	+	RNA
73	Candidate_75_SIPHT	1012226	1012491	-	RNA
74	Candidate_76_SIPHT	1106101	1106218	+
75	Candidate_77_SIPHT	1113334	1113568	+	RNA
76	Candidate_78_SIPHT	1114421	1114902	+	RNA
77	Candidate_79_SIPHT	1137523	1137598	+	RNA
78	Candidate_80_SIPHT	1205688	1205948	-	RNA
79	Candidate_81_SIPHT	1205593	1205752	+	RNA
80	Candidate_82_SIPHT	1215067	1215204	+
81	Candidate_83_SIPHT	1233271	1233327	-	RNA
82	Candidate_84_SIPHT	1248105	1248259	+
83	Candidate_85_SIPHT	1336906	1337026	+	RNA
84	Candidate_86_SIPHT	1345566	1345604	+	RNA
85	Candidate_87_SIPHT	1375524	1375685	+
86	Candidate_88_SIPHT	1387260	1387415	-	RNA
87	Candidate_89_SIPHT	1390278	1390393	-	RNA
88	Candidate_90_SIPHT	1409941	1410061	+	RNA
89	Candidate_91_SIPHT	1427826	1428135	-	RNA
90	Candidate_92_SIPHT	1442958	1443121	+	RNA
91	Candidate_94_SIPHT	1454062	1454211	+	RNA
92	Candidate_95_SIPHT	1459559	1459679	+
93	Candidate_96_SIPHT	1481795	1481886	-	RNA
94	Candidate_98_SIPHT	1490258	1490665	+
95	Candidate_99_SIPHT	1530372	1530609	+	RNA
96	Candidate_100_SIPHT	1530372	1530670	+	RNA
97	Candidate_101_SIPHT	1560984	1561239	+
98	Candidate_102_SIPHT	1575948	1576276	+	RNA
99	Candidate_103_SIPHT	1590331	1590663	-	RNA
100	Candidate_104_SIPHT	1590311	1590635	+	RNA
101	Candidate_105_SIPHT	1590808	1591165	+
102	Candidate_106_SIPHT	1602774	1603058	-	RNA
103	Candidate_107_SIPHT	1621446	1621516	-	RNA
104	Candidate_108_SIPHT	1623793	1623879	+	RNA
105	Candidate_109_SIPHT	1624843	1625369	+	RNA
106	Candidate_110_SIPHT	1634348	1634487	-	RNA
107	Candidate_111_SIPHT	1645026	1645103	+	RNA
108	Candidate_112_SIPHT	1645019	1645175	-	RNA
109	Candidate_113_SIPHT	1650099	1650186	-	RNA
110	Candidate_114_SIPHT	1653155	1653250	+	RNA
111	Candidate_115_SIPHT	1685567	1685929	-	RNA
112	Candidate_116_SIPHT	1687892	1688155	+	RNA
113	Candidate_117_SIPHT	1689719	1689842	+	RNA
114	Candidate_118_SIPHT	1711074	1711389	+
115	Candidate_119_SIPHT	1728471	1728548	+
116	Candidate_120_SIPHT	1800764	1800856	-	RNA
117	Candidate_121_SIPHT	1828409	1828532	+
118	Candidate_122_SIPHT	1839943	1840267	+	RNA
119	Candidate_123_SIPHT	1854823	1854945	+
120	Candidate_125_SIPHT	1887534	1887579	-	RNA
121	Candidate_126_SIPHT	1899538	1899598	-	RNA
122	Candidate_128_SIPHT	1954223	1954389	+	RNA
123	Candidate_129_SIPHT	1955678	1955776	+	RNA
124	Candidate_130_SIPHT	1961863	1961947	-	RNA
125	Candidate_131_SIPHT	1967533	1967592	+	RNA
126	Candidate_132_SIPHT	2026955	2026989	+
127	Candidate_133_SIPHT	2041682	2041773	-	RNA
128	Candidate_134_SIPHT	2048859	2049175	+	RNA
129	Candidate_135_SIPHT	2055972	2056298	-	RNA
130	Candidate_136_SIPHT	2065175	2065383	+
131	Candidate_137_SIPHT	2073326	2073557	+	RNA
132	Candidate_138_SIPHT	2075896	2076056	-	RNA
133	Candidate_139_SIPHT	2077425	2077561	-	RNA
134	Candidate_140_SIPHT	2095511	2095644	+
135	Candidate_141_SIPHT	2103765	2103845	+	RNA
136	Candidate_142_SIPHT	2103799	2104144	+
137	Candidate_143_SIPHT	2113453	2113587	-
138	Candidate_144_SIPHT	2124954	2125062	+	RNA
139	Candidate_145_SIPHT	2126357	2126499	-	RNA
140	Candidate_146_SIPHT	2164128	2164293	+	RNA
141	Candidate_147_SIPHT	2187023	2187491	-	RNA
142	Candidate_148_SIPHT	2226425	2226819	-	RNA
143	Candidate_149_SIPHT	2265600	2265682	-	RNA
144	Candidate_150_SIPHT	1006042	1006319	-	RNA
145	Candidate_151_SIPHT	1010743	1010918	+	RNA
146	Candidate_152_SIPHT	1012448	1012491	-	RNA
147	Candidate_153_SIPHT	1022476	1022697	-	RNA
148	Candidate_154_SIPHT	1063003	1063137	-
149	Candidate_155_SIPHT	107008	107199	-	COD
150	Candidate_156_SIPHT	1074148	1074230	+	RNA
151	Candidate_157_SIPHT	1074414	1074472	-
152	Candidate_158_SIPHT	1095507	1095597	-
153	Candidate_159_SIPHT	112607	112700	+	RNA
154	Candidate_160_SIPHT	1188866	1188984	-	RNA
155	Candidate_161_SIPHT	1205593	1205726	+	RNA
156	Candidate_162_SIPHT	1246559	1246771	+	RNA
157	Candidate_163_SIPHT	1250972	1251230	-	RNA
158	Candidate_164_SIPHT	1331154	1331298	-	RNA
159	Candidate_165_SIPHT	1374173	1374250	-
160	Candidate_166_SIPHT	1375524	1375632	+	RNA
161	Candidate_167_SIPHT	1396234	1396303	-	RNA
162	Candidate_168_SIPHT	1401345	1401382	-	RNA
163	Candidate_169_SIPHT	1443069	1443248	-	RNA
164	Candidate_171_SIPHT	1449687	1449817	-
165	Candidate_172_SIPHT	1452619	1452800	-	RNA
166	Candidate_173_SIPHT	1454062	1454189	+	RNA
167	Candidate_174_SIPHT	1454062	1454252	+	RNA
168	Candidate_175_SIPHT	1464865	1464941	-
169	Candidate_176_SIPHT	1474865	1475023	-	RNA
170	Candidate_177_SIPHT	1475002	1475135	-
171	Candidate_178_SIPHT	1490258	1490623	+	RNA
172	Candidate_179_SIPHT	1506482	1506810	+
173	Candidate_180_SIPHT	1509507	1509633	-
174	Candidate_181_SIPHT	1509488	1509698	+
175	Candidate_182_SIPHT	1515502	1515603	-	RNA
176	Candidate_183_SIPHT	1524618	1524712	-	RNA
177	Candidate_184_SIPHT	1530372	1530651	+	RNA
178	Candidate_185_SIPHT	1533846	1533980	-	RNA
179	Candidate_186_SIPHT	1536623	1536773	-	RNA
180	Candidate_187_SIPHT	1539997	1540207	-	RNA
181	Candidate_188_SIPHT	154077	154338	+	RNA
182	Candidate_189_SIPHT	1559617	1559675	-
183	Candidate_190_SIPHT	1610999	1611119	-	RNA
184	Candidate_191_SIPHT	1610980	1611033	+	RNA
185	Candidate_192_SIPHT	1614709	1614960	-	RNA
186	Candidate_193_SIPHT	162016	162233	+	RNA
187	Candidate_194_SIPHT	1624866	1625035	+
188	Candidate_195_SIPHT	1658569	1658647	-	RNA
189	Candidate_196_SIPHT	1687892	1688254	+	RNA
190	Candidate_197_SIPHT	168703	168869	+	RNA
191	Candidate_198_SIPHT	1731253	1731341	-	RNA
192	Candidate_199_SIPHT	1757713	1757967	-	RNA
193	Candidate_200_SIPHT	1762419	1762576	-	RNA
194	Candidate_201_SIPHT	1762450	1762576	-	RNA
195	Candidate_202_SIPHT	1763836	1764035	+
196	Candidate_203_SIPHT	1828409	1828499	+	RNA
197	Candidate_204_SIPHT	1839943	1840035	+
198	Candidate_205_SIPHT	1849533	1849842	-
199	Candidate_206_SIPHT	1854823	1854916	+
200	Candidate_207_SIPHT	1856514	1856598	-	RNA
201	Candidate_208_SIPHT	1856208	1856553	+	RNA
202	Candidate_209_SIPHT	1858900	1858974	-	RNA
203	Candidate_210_SIPHT	1868059	1868248	-	RNA
204	Candidate_211_SIPHT	1873350	1873536	-	RNA
205	Candidate_212_SIPHT	1886103	1886135	-
206	Candidate_213_SIPHT	1899640	1900113	-	RNA
207	Candidate_214_SIPHT	1916297	1916380	+	RNA
208	Candidate_215_SIPHT	1934697	1934769	-	RNA
209	Candidate_216_SIPHT	1954223	1954359	+	RNA
210	Candidate_217_SIPHT	1990724	1990804	+
211	Candidate_218_SIPHT	2009706	2009747	+	RNA
212	Candidate_219_SIPHT	2013081	2013159	-	RNA
213	Candidate_220_SIPHT	2073326	2073533	+	RNA
214	Candidate_221_SIPHT	207912	208107	+	RNA
215	Candidate_222_SIPHT	208118	208210	-	RNA
216	Candidate_223_SIPHT	2089929	2090434	-
217	Candidate_224_SIPHT	2095511	2095593	+	RNA
218	Candidate_225_SIPHT	2116895	2117084	+
219	Candidate_226_SIPHT	2125006	2125159	-	RNA
220	Candidate_228_SIPHT	2126192	2126406	+	RNA
221	Candidate_229_SIPHT	2164128	2164268	+	RNA
222	Candidate_230_SIPHT	22511	22940	-
223	Candidate_231_SIPHT	227334	227395	+	RNA
224	Candidate_232_SIPHT	2305079	2305173	+	RNA
225	Candidate_233_SIPHT	2305289	2305524	-	RNA
226	Candidate_234_SIPHT	2323570	2323698	+
227	Candidate_235_SIPHT	247952	248035	+
228	Candidate_236_SIPHT	251262	251327	-	RNA
229	Candidate_237_SIPHT	251114	251293	+	RNA
230	Candidate_238_SIPHT	256281	256472	+	RNA
231	Candidate_239_SIPHT	292317	292405	+	RNA
232	Candidate_240_SIPHT	301859	301978	+	RNA
233	Candidate_241_SIPHT	303784	303859	-	RNA
234	Candidate_242_SIPHT	324101	324215	+	RNA
235	Candidate_243_SIPHT	32729	32873	-	RNA
236	Candidate_245_SIPHT	329169	329274	+
237	Candidate_246_SIPHT	329527	329732	-	RNA
238	Candidate_248_SIPHT	348784	349019	+	RNA
239	Candidate_249_SIPHT	352209	352280	+	RNA
240	Candidate_250_SIPHT	357170	357209	+	RNA
241	Candidate_251_SIPHT	379181	379334	-	RNA
242	Candidate_252_SIPHT	383640	383782	+
243	Candidate_253_SIPHT	415047	415487	+	RNA
244	Candidate_254_SIPHT	475419	475736	+	RNA
245	Candidate_255_SIPHT	47867	47988	-	RNA
246	Candidate_256_SIPHT	481014	481145	+	RNA
247	Candidate_257_SIPHT	508430	508489	-	RNA
248	Candidate_258_SIPHT	512436	512529	+	RNA
249	Candidate_259_SIPHT	530555	530628	-	RNA
250	Candidate_260_SIPHT	530520	530585	+	RNA
251	Candidate_261_SIPHT	533286	533329	-	RNA
252	Candidate_262_SIPHT	538166	538352	-	RNA
253	Candidate_264_SIPHT	544048	544173	-
254	Candidate_265_SIPHT	580979	581035	+	RNA
255	Candidate_266_SIPHT	581078	581213	+	RNA
256	Candidate_267_SIPHT	596053	596165	+
257	Candidate_268_SIPHT	64206	64358	-
258	Candidate_269_SIPHT	681543	681689	+
259	Candidate_270_SIPHT	72432	72924	-
260	Candidate_271_SIPHT	735555	735640	-
261	Candidate_272_SIPHT	762674	762738	+	RNA
262	Candidate_273_SIPHT	762674	762821	+	RNA
263	Candidate_274_SIPHT	772698	772829	+	RNA
264	Candidate_275_SIPHT	781345	781507	-	RNA
265	Candidate_276_SIPHT	79623	79803	-
266	Candidate_277_SIPHT	825535	825875	+	RNA
267	Candidate_278_SIPHT	830835	831044	-
268	Candidate_279_SIPHT	856763	856812	-
269	Candidate_280_SIPHT	864768	865124	-	RNA
270	Candidate_281_SIPHT	87776	88035	+
271	Candidate_282_SIPHT	8802	8878	+
272	Candidate_283_SIPHT	895063	895206	-
273	Candidate_284_SIPHT	895085	895132	+
274	Candidate_285_SIPHT	953445	953608	-	RNA
275	Candidate_286_SIPHT	957078	957298	-	RNA
276	Candidate_287_SIPHT	973555	973883	+	RNA
277	Candidate_288_SIPHT	978643	978754	+
278	Candidate_289_SIPHT	991210	991529	-	RNA
279	tRNA_SIPHT	329169	329293	+
280	SSU_rRNA_5.1	554974	555499	+
281	SSU_rRNA_5.2	886488	887013	+
282	PK-G12rRNA.1	559343	559450	+
283	PK-G12rRNA.2	890857	890964	+
284	5S_rRNA.1	560149	560262	+
285	5S_rRNA.2	891663	891776	+
286	Cand_1_sRNAscanner	566797	566973	+
287	Cand_2_sRNAscanner	656051	656195	+
288	Cand_3_sRNAscanner	656159	656195	+
289	Cand_4_sRNAscanner	1153717	1153955	+
290	Cand_5_sRNAscanner	554503	554683	-

## Sheet: Bt1
No.	sRNA candidate	Start	End	Direction	QRNA prediction
1	Candidate_1_SIPHT	449103	449246	+	RNA
2	Candidate_2_SIPHT	779552	779717	+
3	Candidate_3_SIPHT	1191278	1191342	+	RNA
4	Candidate_4_SIPHT	2127036	2127081	+	RNA
5	Candidate_5_SIPHT	2164563	2164748	+	RNA
6	Candidate_6_SIPHT	2241639	2241878	+
7	Candidate_8_SIPHT	2768118	2768157	+	RNA
8	Candidate_9_SIPHT	3198334	3198732	+
9	Candidate_10_SIPHT	3417469	3417567	+
10	Candidate_11_SIPHT	3459170	3459293	+	RNA
11	Candidate_12_SIPHT	3549146	3549435	-	RNA
12	Candidate_13_SIPHT	3377367	3377434	-
13	Candidate_14_SIPHT	3324825	3324949	-
14	Candidate_15_SIPHT	3162137	3162205	-	RNA
15	Candidate_16_SIPHT	2853793	2853931	-	RNA
16	Candidate_17_SIPHT	2816792	2816963	-
17	Candidate_18_SIPHT	2442710	2442828	-	RNA
18	Candidate_19_SIPHT	1010023	1010297	-
19	Candidate_20_SIPHT	816241	816609	-
20	Candidate_21_SIPHT	39376	39471	+	RNA
21	Candidate_22_SIPHT	40822	40999	+	RNA
22	Candidate_23_SIPHT	41042	41230	+	RNA
23	Candidate_24_SIPHT	46398	46453	+	RNA
24	Candidate_25_SIPHT	47896	47987	+	RNA
25	Candidate_26_SIPHT	87099	87147	+
26	Candidate_27_SIPHT	166871	166937	+	RNA
27	Candidate_28_SIPHT	166871	167064	+	RNA
28	Candidate_29_SIPHT	169132	169208	+	RNA
29	Candidate_30_SIPHT	181385	181509	+	RNA
30	Candidate_31_SIPHT	194972	195176	+
31	Candidate_32_SIPHT	194972	195371	+
32	Candidate_33_SIPHT	209680	209731	-	RNA
33	Candidate_34_SIPHT	236037	236150	+	RNA
34	Candidate_35_SIPHT	239181	239413	+
35	Candidate_37_SIPHT	259644	259762	+	RNA
36	Candidate_38_SIPHT	259644	259901	+	RNA
37	Candidate_39_SIPHT	259929	259970	-	RNA
38	Candidate_40_SIPHT	281627	281709	+
39	Candidate_41_SIPHT	282602	282737	+	RNA
40	Candidate_42_SIPHT	305045	305091	+	RNA
41	Candidate_43_SIPHT	338651	338750	+
42	Candidate_44_SIPHT	339776	339885	+	RNA
43	Candidate_45_SIPHT	339841	339956	-	RNA
44	Candidate_46_SIPHT	343718	343913	+
45	Candidate_47_SIPHT	356619	356671	+	RNA
46	Candidate_48_SIPHT	356837	356940	+	RNA
47	Candidate_49_SIPHT	378190	378270	-	RNA
48	Candidate_50_SIPHT	412261	412373	-	RNA
49	Candidate_51_SIPHT	442508	442554	+	RNA
50	Candidate_52_SIPHT	449103	449196	+	RNA
51	Candidate_53_SIPHT	458807	458887	+	RNA
52	Candidate_54_SIPHT	473754	473912	+	RNA
53	Candidate_56_SIPHT	483563	483621	+	RNA
54	Candidate_57_SIPHT	500051	500163	+	RNA
55	Candidate_58_SIPHT	500051	500454	+
56	Candidate_59_SIPHT	502930	503118	-
57	Candidate_60_SIPHT	509863	510040	+	RNA
58	Candidate_61_SIPHT	509863	510122	+
59	Candidate_62_SIPHT	574346	574437	-	RNA
60	Candidate_63_SIPHT	610588	610671	+	RNA
61	Candidate_65_SIPHT	641024	641216	+
62	Candidate_66_SIPHT	689333	689476	+
63	Candidate_67_SIPHT	698322	698464	+	RNA
64	Candidate_68_SIPHT	711027	711314	-	RNA
65	Candidate_69_SIPHT	711120	711314	-	RNA
66	Candidate_70_SIPHT	763238	763354	+	RNA
67	Candidate_71_SIPHT	764607	764786	+
68	Candidate_72_SIPHT	764607	764767	+	RNA
69	Candidate_73_SIPHT	785807	785955	+	RNA
70	Candidate_76_SIPHT	902072	902143	+
71	Candidate_77_SIPHT	905984	906075	+	RNA
72	Candidate_78_SIPHT	921665	921746	+
73	Candidate_79_SIPHT	921665	921765	+
74	Candidate_81_SIPHT	926450	926847	+	RNA
75	Candidate_82_SIPHT	940713	940858	-	RNA
76	Candidate_83_SIPHT	944714	945017	+	RNA
77	Candidate_84_SIPHT	960438	960687	+
78	Candidate_85_SIPHT	963146	963213	-
79	Candidate_86_SIPHT	978853	978979	+
80	Candidate_87_SIPHT	1062065	1062147	+
81	Candidate_88_SIPHT	1085262	1085381	+
82	Candidate_89_SIPHT	1112114	1112215	+	RNA
83	Candidate_90_SIPHT	1140038	1140228	-
84	Candidate_91_SIPHT	1156506	1156566	+	RNA
85	Candidate_92_SIPHT	1156590	1156722	+
86	Candidate_93_SIPHT	1156590	1156695	+
87	Candidate_94_SIPHT	1161532	1161653	+	RNA
88	Candidate_95_SIPHT	1161532	1161737	+	RNA
89	Candidate_96_SIPHT	1191227	1191275	+	RNA
90	Candidate_97_SIPHT	1191278	1191480	+	RNA
91	Candidate_98_SIPHT	1198387	1198468	+	RNA
92	Candidate_99_SIPHT	1200825	1200898	+	RNA
93	Candidate_100_SIPHT	1206413	1206563	+	RNA
94	Candidate_101_SIPHT	1219455	1219563	+
95	Candidate_102_SIPHT	1252005	1252120	+
96	Candidate_103_SIPHT	1270359	1270523	+	RNA
97	Candidate_104_SIPHT	1275710	1275864	+
98	Candidate_105_SIPHT	1287251	1287333	+	RNA
99	Candidate_106_SIPHT	1302955	1303278	+	RNA
100	Candidate_107_SIPHT	1302955	1303375	+	RNA
101	Candidate_108_SIPHT	1303981	1304105	+	RNA
102	Candidate_109_SIPHT	1318504	1318580	+
103	Candidate_110_SIPHT	1321085	1321197	+
104	Candidate_111_SIPHT	1337668	1337732	+
105	Candidate_112_SIPHT	1360064	1360180	+
106	Candidate_113_SIPHT	1383669	1383763	+	RNA
107	Candidate_114_SIPHT	1415903	1416165	-
108	Candidate_115_SIPHT	1433655	1433969	+	RNA
109	Candidate_116_SIPHT	1447985	1448074	+	RNA
110	Candidate_117_SIPHT	1468626	1468691	+	RNA
111	Candidate_118_SIPHT	1468695	1468769	+	RNA
112	Candidate_119_SIPHT	1478668	1478750	+	RNA
113	Candidate_120_SIPHT	1603401	1603448	+	RNA
114	Candidate_121_SIPHT	1603626	1603790	+	RNA
115	Candidate_122_SIPHT	1622786	1622933	+
116	Candidate_123_SIPHT	1653223	1653342	+	RNA
117	Candidate_125_SIPHT	1655338	1655441	+	RNA
118	Candidate_126_SIPHT	1655338	1655689	+
119	Candidate_127_SIPHT	1656877	1657020	+
120	Candidate_130_SIPHT	1768456	1768530	+	RNA
121	Candidate_131_SIPHT	1772556	1772629	+	RNA
122	Candidate_132_SIPHT	1810154	1810460	-	RNA
123	Candidate_133_SIPHT	1820960	1821024	+
124	Candidate_134_SIPHT	1822630	1822741	+	RNA
125	Candidate_136_SIPHT	1822630	1822720	+	RNA
126	Candidate_137_SIPHT	1841298	1841439	+	RNA
127	Candidate_138_SIPHT	1843839	1843938	+
128	Candidate_139_SIPHT	1854734	1854872	+	RNA
129	Candidate_140_SIPHT	1862456	1862529	+	RNA
130	Candidate_141_SIPHT	1864372	1864472	+	RNA
131	Candidate_142_SIPHT	1868307	1868417	+	RNA
132	Candidate_143_SIPHT	1929528	1929692	+
133	Candidate_144_SIPHT	1935705	1935824	+
134	Candidate_145_SIPHT	1935705	1935883	+
135	Candidate_146_SIPHT	1951640	1951793	-	RNA
136	Candidate_147_SIPHT	1968407	1968501	+	RNA
137	Candidate_148_SIPHT	1968407	1968564	+	RNA
138	Candidate_149_SIPHT	1985906	1986146	+	RNA
139	Candidate_150_SIPHT	1989514	1989628	+	RNA
140	Candidate_151_SIPHT	2034685	2034864	-	RNA
141	Candidate_152_SIPHT	2076271	2076415	+
142	Candidate_153_SIPHT	2101332	2101433	-	RNA
143	Candidate_154_SIPHT	2111043	2111178	+	RNA
144	Candidate_155_SIPHT	2113085	2113286	+	RNA
145	Candidate_157_SIPHT	2182151	2182280	+
146	Candidate_159_SIPHT	2256645	2257012	+	RNA
147	Candidate_160_SIPHT	2260572	2260654	+	RNA
148	Candidate_161_SIPHT	2260572	2260672	+	RNA
149	Candidate_163_SIPHT	2284853	2284929	+	RNA
150	Candidate_164_SIPHT	2299453	2299520	+	RNA
151	Candidate_165_SIPHT	2319389	2319497	+	RNA
152	Candidate_166_SIPHT	2321904	2322028	+	RNA
153	Candidate_167_SIPHT	2342245	2342448	+	RNA
154	Candidate_168_SIPHT	2373179	2373352	+	RNA
155	Candidate_171_SIPHT	2420277	2420363	+	RNA
156	Candidate_172_SIPHT	2455742	2455848	+	RNA
157	Candidate_173_SIPHT	2515590	2515681	+	RNA
158	Candidate_174_SIPHT	2541282	2541471	+
159	Candidate_175_SIPHT	2541282	2541454	+
160	Candidate_176_SIPHT	2546147	2546366	+
161	Candidate_177_SIPHT	2554253	2554519	+	RNA
162	Candidate_178_SIPHT	2590928	2591065	+	RNA
163	Candidate_179_SIPHT	2648308	2648459	+
164	Candidate_180_SIPHT	2700934	2701206	-
165	Candidate_181_SIPHT	2709630	2709683	+	RNA
166	Candidate_182_SIPHT	2801285	2801355	+
167	Candidate_183_SIPHT	2818644	2818778	-	RNA
168	Candidate_184_SIPHT	2853651	2853931	-	RNA
169	Candidate_185_SIPHT	2853347	2853715	+	RNA
170	Candidate_186_SIPHT	2868959	2869100	-	RNA
171	Candidate_187_SIPHT	2871037	2871264	-	RNA
172	Candidate_188_SIPHT	2884508	2884650	+
173	Candidate_189_SIPHT	2909192	2909308	+
174	Candidate_190_SIPHT	2909192	2909284	+
175	Candidate_191_SIPHT	2917786	2917852	-	RNA
176	Candidate_192_SIPHT	2933467	2933678	-
177	Candidate_193_SIPHT	2937548	2937698	+
178	Candidate_194_SIPHT	2939470	2939551	+	RNA
179	Candidate_195_SIPHT	2940367	2940482	-	RNA
180	Candidate_196_SIPHT	2940518	2940682	-	RNA
181	Candidate_197_SIPHT	2944288	2944409	+	RNA
182	Candidate_198_SIPHT	2955482	2955592	-	RNA
183	Candidate_200_SIPHT	3043686	3043946	-	RNA
184	Candidate_201_SIPHT	3066834	3067160	+	RNA
185	Candidate_202_SIPHT	3067565	3067726	+	RNA
186	Candidate_203_SIPHT	3067565	3067705	+	RNA
187	Candidate_204_SIPHT	3076872	3077296	-
188	Candidate_205_SIPHT	3134187	3134460	+
189	Candidate_206_SIPHT	3171577	3171893	-
190	Candidate_207_SIPHT	3209802	3209955	+	RNA
191	Candidate_208_SIPHT	3209802	3209991	+	RNA
192	Candidate_209_SIPHT	3244485	3244543	+
193	Candidate_210_SIPHT	3244878	3244957	+	RNA
194	Candidate_211_SIPHT	3248950	3249252	+
195	Candidate_212_SIPHT	3249427	3249576	-
196	Candidate_213_SIPHT	3263830	3263970	+	RNA
197	Candidate_214_SIPHT	3263830	3264043	+	RNA
198	Candidate_215_SIPHT	3265829	3266049	+
199	Candidate_216_SIPHT	3288856	3289056	-
200	Candidate_217_SIPHT	3292416	3292473	+
201	Candidate_218_SIPHT	3333659	3333760	+	RNA
202	Candidate_219_SIPHT	3359186	3359541	-	RNA
203	Candidate_220_SIPHT	3360892	3361174	+
204	Candidate_221_SIPHT	3377143	3377434	-	RNA
205	Candidate_222_SIPHT	3377241	3377434	-
206	Candidate_223_SIPHT	3459170	3459248	+	RNA
207	Candidate_224_SIPHT	3459170	3459310	+	RNA
208	Candidate_225_SIPHT	3481879	3481985	-	RNA
209	Candidate_226_SIPHT	3496644	3496713	-	RNA
210	Candidate_227_SIPHT	3502052	3502155	-	RNA
211	Candidate_228_SIPHT	3517475	3517543	-	RNA
212	Candidate_229_SIPHT	3518772	3518822	-
213	Candidate_230_SIPHT	3536442	3536586	+
214	Candidate_231_SIPHT	3545465	3545655	+
215	Candidate_232_SIPHT	3550823	3550894	+	RNA
216	Candidate_233_SIPHT	3551941	3551984	+
217	Candidate_234_SIPHT	3617432	3617532	-
218	Candidate_235_SIPHT	3621748	3621858	-
219	Candidate_236_SIPHT	3637270	3637414	+	RNA
220	Candidate_237_SIPHT	3640144	3640198	+	RNA
221	Candidate_238_SIPHT	3643601	3643718	+	RNA
222	Candidate_239_SIPHT	3649886	3650094	-	RNA
223	Candidate_240_SIPHT	3670438	3670612	+	RNA
224	Candidate_241_SIPHT	3691963	3692051	+	RNA
225	Candidate_242_SIPHT	3693225	3693304	+	RNA
226	Candidate_243_SIPHT	3693225	3693370	+	RNA
227	Candidate_244_SIPHT	3717417	3717632	-
228	Candidate_245_SIPHT	3789246	3789502	-	RNA
229	Candidate_246_SIPHT	3791499	3791606	-	RNA
230	Candidate_247_SIPHT	3794791	3794837	-
231	Candidate_248_SIPHT	3802050	3802122	+
232	Candidate_249_SIPHT	1003167	1003233	-
233	Candidate_250_SIPHT	1010210	1010297	-	RNA
234	Candidate_251_SIPHT	1026264	1026451	-
235	Candidate_252_SIPHT	1032711	1032849	-
236	Candidate_253_SIPHT	1034110	1034244	+
237	Candidate_254_SIPHT	1062056	1062216	-
238	Candidate_255_SIPHT	1069072	1069141	+	RNA
239	Candidate_256_SIPHT	1185820	1185859	+
240	Candidate_257_SIPHT	1189543	1189622	-
241	Candidate_258_SIPHT	1189503	1189585	+
242	Candidate_259_SIPHT	1191223	1191259	+	RNA
243	Candidate_260_SIPHT	1191278	1191432	+	RNA
244	Candidate_261_SIPHT	1235672	1235757	-	RNA
245	Candidate_262_SIPHT	1252005	1252100	+
246	Candidate_263_SIPHT	125316	125456	+	COD
247	Candidate_264_SIPHT	1275710	1275845	+
248	Candidate_265_SIPHT	1279589	1279709	-
249	Candidate_266_SIPHT	1287277	1287433	-	RNA
250	Candidate_267_SIPHT	1303113	1303241	-	RNA
251	Candidate_268_SIPHT	1303981	1304080	+	RNA
252	Candidate_269_SIPHT	1303981	1304161	+
253	Candidate_270_SIPHT	1321085	1321170	+
254	Candidate_271_SIPHT	1336347	1336654	-	RNA
255	Candidate_272_SIPHT	1360064	1360143	+
256	Candidate_273_SIPHT	1381636	1381668	-	RNA
257	Candidate_274_SIPHT	1382551	1382582	+	RNA
258	Candidate_275_SIPHT	1383709	1383873	-	RNA
259	Candidate_277_SIPHT	1395541	1395848	+	RNA
260	Candidate_278_SIPHT	1427065	1427197	-
261	Candidate_279_SIPHT	1427042	1427296	+
262	Candidate_280_SIPHT	1433655	1433925	+	RNA
263	Candidate_281_SIPHT	1448022	1448208	-	RNA
264	Candidate_283_SIPHT	1449443	1449700	-	RNA
265	Candidate_284_SIPHT	1449437	1449474	+	RNA
266	Candidate_285_SIPHT	1462204	1462308	-	RNA
267	Candidate_286_SIPHT	1542618	1542924	-
268	Candidate_287_SIPHT	1580152	1580533	+	RNA
269	Candidate_288_SIPHT	1614631	1614926	+	RNA
270	Candidate_289_SIPHT	1655391	1655613	-	RNA
271	Candidate_291_SIPHT	166871	167031	+	RNA
272	Candidate_292_SIPHT	169259	169303	+	RNA
273	Candidate_293_SIPHT	1697487	1697677	+	RNA
274	Candidate_294_SIPHT	1712168	1712235	-
275	Candidate_295_SIPHT	1720796	1720886	+
276	Candidate_296_SIPHT	1724538	1724625	+	RNA
277	Candidate_297_SIPHT	1728212	1728418	+
278	Candidate_298_SIPHT	1729807	1730197	-
279	Candidate_300_SIPHT	1744294	1744566	+
280	Candidate_301_SIPHT	1754003	1754146	-	RNA
281	Candidate_302_SIPHT	1760481	1760575	-	RNA
282	Candidate_303_SIPHT	1761551	1761702	-
283	Candidate_304_SIPHT	1791947	1792118	+	RNA
284	Candidate_305_SIPHT	1810289	1810460	-	RNA
285	Candidate_306_SIPHT	1822630	1822704	+	RNA
286	Candidate_307_SIPHT	1834754	1834785	+	RNA
287	Candidate_308_SIPHT	1836622	1836766	+	RNA
288	Candidate_309_SIPHT	1841298	1841410	+	RNA
289	Candidate_310_SIPHT	1854734	1854855	+	RNA
290	Candidate_311_SIPHT	1862456	1862513	+	RNA
291	Candidate_312_SIPHT	1864372	1864454	+	RNA
292	Candidate_313_SIPHT	1867686	1867816	-
293	Candidate_314_SIPHT	1886215	1886584	-
294	Candidate_315_SIPHT	1894956	1895030	+	RNA
295	Candidate_316_SIPHT	190065	190117	-
296	Candidate_317_SIPHT	1906303	1906363	+
297	Candidate_318_SIPHT	1915360	1915456	+	RNA
298	Candidate_319_SIPHT	1925190	1925243	-	RNA
299	Candidate_320_SIPHT	1925105	1925222	+	RNA
300	Candidate_321_SIPHT	1929144	1929224	+
301	Candidate_323_SIPHT	1935705	1935857	+
302	Candidate_324_SIPHT	194972	195342	+	RNA
303	Candidate_325_SIPHT	1959259	1959339	-	RNA
304	Candidate_326_SIPHT	1959143	1959315	+	RNA
305	Candidate_327_SIPHT	1966971	1967313	+
306	Candidate_328_SIPHT	1968407	1968722	+	RNA
307	Candidate_329_SIPHT	197447	197521	-	RNA
308	Candidate_330_SIPHT	1989514	1989603	+	RNA
309	Candidate_331_SIPHT	1990015	1990112	-	RNA
310	Candidate_332_SIPHT	1990101	1990136	-	RNA
311	Candidate_333_SIPHT	199577	199710	-
312	Candidate_334_SIPHT	2039558	2039961	-	RNA
313	Candidate_335_SIPHT	2043066	2043471	+	RNA
314	Candidate_336_SIPHT	2057656	2057785	+
315	Candidate_337_SIPHT	2076271	2076394	+
316	Candidate_338_SIPHT	2095100	2095350	-	RNA
317	Candidate_339_SIPHT	2095053	2095130	+	RNA
318	Candidate_340_SIPHT	210644	210821	-
319	Candidate_341_SIPHT	2111043	2111146	+	RNA
320	Candidate_342_SIPHT	2111168	2111204	-	RNA
321	Candidate_343_SIPHT	2113881	2114205	+	RNA
322	Candidate_344_SIPHT	2126185	2126300	-	RNA
323	Candidate_345_SIPHT	2126085	2126224	+	RNA
324	Candidate_346_SIPHT	2191483	2191774	-
325	Candidate_347_SIPHT	2203620	2203995	-	RNA
326	Candidate_348_SIPHT	2241730	2241862	-	RNA
327	Candidate_349_SIPHT	2241639	2241807	+	RNA
328	Candidate_350_SIPHT	2256910	2257089	-
329	Candidate_351_SIPHT	2256968	2257089	-
330	Candidate_352_SIPHT	2261315	2261506	-	RNA
331	Candidate_353_SIPHT	2263127	2263181	-	RNA
332	Candidate_354_SIPHT	2262936	2263156	+	RNA
333	Candidate_355_SIPHT	226660	226797	+
334	Candidate_356_SIPHT	2299468	2299630	-	RNA
335	Candidate_357_SIPHT	2321904	2322009	+	RNA
336	Candidate_358_SIPHT	23258	23300	-
337	Candidate_359_SIPHT	2356730	2356834	-	RNA
338	Candidate_360_SIPHT	2356926	2357045	-	RNA
339	Candidate_361_SIPHT	239181	239312	+	RNA
340	Candidate_362_SIPHT	2394892	2394943	-	RNA
341	Candidate_363_SIPHT	2403418	2403660	-	RNA
342	Candidate_364_SIPHT	2439881	2440074	-
343	Candidate_365_SIPHT	2439967	2440074	-
344	Candidate_366_SIPHT	2443233	2443471	-	RNA
345	Candidate_367_SIPHT	2443129	2443427	+	RNA
346	Candidate_368_SIPHT	2443561	2443614	-	RNA
347	Candidate_370_SIPHT	244593	244941	+	RNA
348	Candidate_371_SIPHT	2454095	2454254	+
349	Candidate_372_SIPHT	2455742	2455821	+	RNA
350	Candidate_373_SIPHT	2460745	2460814	-	RNA
351	Candidate_374_SIPHT	2462801	2462880	-	RNA
352	Candidate_375_SIPHT	2478509	2478587	+	RNA
353	Candidate_376_SIPHT	2478509	2478629	+	RNA
354	Candidate_377_SIPHT	2484352	2484415	-
355	Candidate_378_SIPHT	2489129	2489204	-	RNA
356	Candidate_379_SIPHT	2489070	2489158	+	RNA
357	Candidate_380_SIPHT	250756	250870	-	RNA
358	Candidate_381_SIPHT	250715	250797	+	RNA
359	Candidate_382_SIPHT	2515726	2515862	-	RNA
360	Candidate_383_SIPHT	2541851	2541917	-	RNA
361	Candidate_384_SIPHT	2581052	2581205	-
362	Candidate_385_SIPHT	2591299	2591439	+	RNA
363	Candidate_386_SIPHT	259911	259956	+	RNA
364	Candidate_387_SIPHT	2616826	2617125	+	RNA
365	Candidate_388_SIPHT	2616826	2617254	+	RNA
366	Candidate_389_SIPHT	2648867	2649143	-
367	Candidate_390_SIPHT	2696118	2696235	-	RNA
368	Candidate_391_SIPHT	2701034	2701206	-
369	Candidate_392_SIPHT	2700671	2701099	+
370	Candidate_393_SIPHT	2818109	2818370	-
371	Candidate_394_SIPHT	2818178	2818370	-
372	Candidate_395_SIPHT	2820272	2820436	-	RNA
373	Candidate_396_SIPHT	2826126	2826187	-	RNA
374	Candidate_397_SIPHT	282602	282694	+	RNA
375	Candidate_398_SIPHT	2834407	2834440	-
376	Candidate_399_SIPHT	2849544	2849758	+	RNA
377	Candidate_401_SIPHT	2861421	2861530	+	RNA
378	Candidate_402_SIPHT	2872027	2872139	-	RNA
379	Candidate_403_SIPHT	2872062	2872139	-	RNA
380	Candidate_404_SIPHT	2874890	2875042	-
381	Candidate_405_SIPHT	2911746	2911839	-	RNA
382	Candidate_406_SIPHT	2917922	2917956	-	RNA
383	Candidate_407_SIPHT	2917917	2917950	+	RNA
384	Candidate_408_SIPHT	2919826	2919873	+	RNA
385	Candidate_409_SIPHT	292340	292375	+	RNA
386	Candidate_410_SIPHT	2931764	2931861	-	RNA
387	Candidate_412_SIPHT	2937548	2937678	+
388	Candidate_413_SIPHT	2940297	2940482	-	RNA
389	Candidate_414_SIPHT	2940329	2940482	-	RNA
390	Candidate_415_SIPHT	2942054	2942286	-
391	Candidate_416_SIPHT	2955501	2955592	-	RNA
392	Candidate_417_SIPHT	2955464	2955531	+	RNA
393	Candidate_418_SIPHT	2958930	2959067	-	RNA
394	Candidate_419_SIPHT	2968908	2969035	-	RNA
395	Candidate_420_SIPHT	2971192	2971464	-
396	Candidate_421_SIPHT	2994681	2994910	-
397	Candidate_422_SIPHT	2994850	2994910	-
398	Candidate_423_SIPHT	301573	301889	-
399	Candidate_424_SIPHT	301897	302035	+	RNA
400	Candidate_425_SIPHT	3034251	3034576	-	RNA
401	Candidate_426_SIPHT	3040565	3040767	+	RNA
402	Candidate_427_SIPHT	305001	305073	+	RNA
403	Candidate_428_SIPHT	3066834	3067132	+	RNA
404	Candidate_429_SIPHT	3067565	3067677	+	RNA
405	Candidate_430_SIPHT	3100683	3100770	-	RNA
406	Candidate_431_SIPHT	3134168	3134451	-
407	Candidate_432_SIPHT	3134187	3134437	+	COD
408	Candidate_433_SIPHT	3185693	3185907	-
409	Candidate_434_SIPHT	3185743	3186003	+
410	Candidate_435_SIPHT	3202523	3202617	-	RNA
411	Candidate_436_SIPHT	3209802	3209905	+	RNA
412	Candidate_437_SIPHT	3214790	3215053	+
413	Candidate_438_SIPHT	3244707	3244819	+
414	Candidate_439_SIPHT	3245240	3245286	-
415	Candidate_440_SIPHT	3266167	3266228	-	RNA
416	Candidate_441_SIPHT	3290142	3290371	+	RNA
417	Candidate_442_SIPHT	3292416	3292451	+
418	Candidate_443_SIPHT	3292568	3292724	-	RNA
419	Candidate_444_SIPHT	3324801	3324863	+
420	Candidate_445_SIPHT	3344073	3344196	+	RNA
421	Candidate_446_SIPHT	335118	335225	-
422	Candidate_447_SIPHT	335167	335225	-
423	Candidate_448_SIPHT	3366846	3367090	-
424	Candidate_449_SIPHT	338651	338728	+
425	Candidate_450_SIPHT	339799	339956	-	RNA
426	Candidate_452_SIPHT	3429278	3429409	-
427	Candidate_453_SIPHT	3429244	3429380	+
428	Candidate_454_SIPHT	343718	343888	+
429	Candidate_455_SIPHT	3446030	3446069	-	RNA
430	Candidate_456_SIPHT	347293	347343	-	RNA
431	Candidate_457_SIPHT	3517265	3517511	+	RNA
432	Candidate_458_SIPHT	3532054	3532133	+
433	Candidate_459_SIPHT	3538022	3538252	+
434	Candidate_460_SIPHT	3541284	3541321	+
435	Candidate_461_SIPHT	3545477	3545623	-	RNA
436	Candidate_462_SIPHT	3548223	3548275	-
437	Candidate_463_SIPHT	3548276	3548334	-	RNA
438	Candidate_464_SIPHT	354822	354968	+
439	Candidate_465_SIPHT	3557352	3557483	-	RNA
440	Candidate_466_SIPHT	3594088	3594157	-
441	Candidate_467_SIPHT	3597495	3597646	+	RNA
442	Candidate_468_SIPHT	3601845	3602281	+	RNA
443	Candidate_469_SIPHT	3610337	3610559	+	RNA
444	Candidate_470_SIPHT	3617207	3617346	+	RNA
445	Candidate_471_SIPHT	3637327	3637438	-	RNA
446	Candidate_472_SIPHT	3637368	3637438	-	RNA
447	Candidate_474_SIPHT	3641930	3642110	-	RNA
448	Candidate_475_SIPHT	3643601	3643684	+	RNA
449	Candidate_476_SIPHT	3670438	3670561	+	RNA
450	Candidate_477_SIPHT	3670438	3670591	+	RNA
451	Candidate_478_SIPHT	3723869	3724127	-
452	Candidate_479_SIPHT	3723674	3724044	+
453	Candidate_480_SIPHT	3730360	3730424	-
454	Candidate_481_SIPHT	3761026	3761082	-	RNA
455	Candidate_482_SIPHT	3766202	3766275	+
456	Candidate_483_SIPHT	3766755	3766806	+	RNA
457	Candidate_484_SIPHT	3766755	3766832	+	RNA
458	Candidate_485_SIPHT	3768721	3768754	-	RNA
459	Candidate_486_SIPHT	377874	378270	-	RNA
460	Candidate_487_SIPHT	3789312	3789502	-	RNA
461	Candidate_488_SIPHT	3794724	3794843	+
462	Candidate_489_SIPHT	384811	384962	+	RNA
463	Candidate_490_SIPHT	40822	40980	+	RNA
464	Candidate_491_SIPHT	442482	442763	-	RNA
465	Candidate_492_SIPHT	450553	450768	+	RNA
466	Candidate_493_SIPHT	455278	455316	+
467	Candidate_494_SIPHT	475788	475928	-	RNA
468	Candidate_495_SIPHT	475786	475910	+	RNA
469	Candidate_496_SIPHT	500107	500368	-	RNA
470	Candidate_498_SIPHT	500211	500368	-
471	Candidate_499_SIPHT	503849	503930	-	RNA
472	Candidate_500_SIPHT	507486	507544	-
473	Candidate_501_SIPHT	5087	5348	-	RNA
474	Candidate_502_SIPHT	526535	526600	-	RNA
475	Candidate_503_SIPHT	527248	527378	-
476	Candidate_504_SIPHT	527274	527352	+	RNA
477	Candidate_505_SIPHT	573085	573371	-	RNA
478	Candidate_506_SIPHT	575121	575274	-
479	Candidate_507_SIPHT	575649	575880	+
480	Candidate_508_SIPHT	605167	605274	-	RNA
481	Candidate_509_SIPHT	612697	612835	-	RNA
482	Candidate_510_SIPHT	639161	639274	-	RNA
483	Candidate_511_SIPHT	639068	639195	+	RNA
484	Candidate_512_SIPHT	689504	689630	-
485	Candidate_513_SIPHT	724921	725143	+
486	Candidate_514_SIPHT	724921	725256	+
487	Candidate_515_SIPHT	745068	745142	+
488	Candidate_516_SIPHT	746113	746243	-	RNA
489	Candidate_517_SIPHT	747704	747902	+	RNA
490	Candidate_518_SIPHT	758847	758916	-
491	Candidate_519_SIPHT	758696	758897	+
492	Candidate_520_SIPHT	763238	763332	+	RNA
493	Candidate_521_SIPHT	771062	771165	-	RNA
494	Candidate_522_SIPHT	779391	779442	+
495	Candidate_523_SIPHT	785899	786078	-	RNA
496	Candidate_525_SIPHT	787724	787826	+	RNA
497	Candidate_526_SIPHT	7991	8330	-
498	Candidate_527_SIPHT	810916	810955	+	RNA
499	Candidate_528_SIPHT	845113	845174	+	RNA
500	Candidate_529_SIPHT	845348	845396	-	RNA
501	Candidate_530_SIPHT	849047	849117	-
502	Candidate_531_SIPHT	854863	854948	-	RNA
503	Candidate_532_SIPHT	854786	854894	+	RNA
504	Candidate_534_SIPHT	863315	863764	-	RNA
505	Candidate_535_SIPHT	870938	871039	-
506	Candidate_536_SIPHT	871109	871177	-
507	Candidate_537_SIPHT	87060	87126	+
508	Candidate_538_SIPHT	871795	872222	-	RNA
509	Candidate_539_SIPHT	89267	89431	-	RNA
510	Candidate_540_SIPHT	892735	892898	-
511	Candidate_541_SIPHT	894107	894161	+
512	Candidate_542_SIPHT	898102	898193	+	RNA
513	Candidate_543_SIPHT	901313	901345	-
514	Candidate_545_SIPHT	905984	906058	+	RNA
515	Candidate_546_SIPHT	914181	914254	+
516	Candidate_548_SIPHT	920159	920289	+	RNA
517	Candidate_549_SIPHT	921665	921721	+
518	Candidate_550_SIPHT	926262	926384	-
519	Candidate_551_SIPHT	926262	926299	+
520	Candidate_552_SIPHT	944969	945037	-	RNA
521	Candidate_554_SIPHT	962664	962886	+	RNA
522	Candidate_555_SIPHT	975196	975371	-	RNA
523	RNaseP_bact_a_SIPHT	1381593	1381694	+	RNA
524	tRNA_SIPHT	3417469	3417595	+
525	RNaseP_bact_a_SIPHT	1381593	1381672	+	RNA
526	tmRNA_SIPHT	1834755	1834920	-	RNA
527	TPP_SIPHT	3446030	3446443	-	RNA
528	anti_hemB_SIPHT	3483606	3483702	-	RNA
529	6S_SIPHT	946478	946701	-
530	SSU_rRNA_5.1	1237613	1238138	+
531	SSU_rRNA_5.2	3332728	3333253	-
532	SSU_rRNA_5.3	3529664	3530189	-
533	RNaseP_bact_a.1	1381216	1381627	+
534	tmRNA.1	1834796	1835164	-
535	PK-G12rRNA.1	3525742	3525849	-
536	PK-G12rRNA.2	1241952	1242059	+
537	PK-G12rRNA.3	3328807	3328914	-
538	sucA.1	2917650	2917732	-
539	SRP_bact.1	2494951	2495052	+
540	5S_rRNA.1	3524997	3525110	-
541	5S_rRNA.2	1242691	1242804	+
542	5S_rRNA.3	3328062	3328175	-
543	TPP.1	3261205	3261322	+
544	6S.1	946519	946700	-
545	SAH_riboswitch.1	3610350	3610417	-
546	TPP.2	3446111	3446241	-
547	Cobalamin.1	2743828	2744087	-
548	mini-ykkC.1	1166409	1166455	+
549	yybP-ykoY.1	1811115	1811256	-
550	5_8S_rRNA.1	3527947	3528096	-
551	5_8S_rRNA.2	1239706	1239855	+
552	5_8S_rRNA.3	3331011	3331160	-
553	tRNA.1	3567702	3567769	-
554	tRNA.2	3112428	3112493	-
555	Cand_1_sRNAscanner	166781	166889	+
556	Cand_2_sRNAscanner	606289	606424	+
557	Cand_3_sRNAscanner	1195586	1195683	+
558	Cand_4_sRNAscanner	1203330	1203487	+
559	Cand_5_sRNAscanner	1382483	1382554	+
560	Cand_6_sRNAscanner	1603560	1603748	+
561	Cand_7_sRNAscanner	1792674	1792755	+
562	Cand_8_sRNAscanner	1951179	1951646	+
563	Cand_9_sRNAscanner	2094962	2095106	+
564	Cand_10_sRNAscanner	2178966	2179162	+
565	Cand_11_sRNAscanner	2193096	2193258	+
566	Cand_12_sRNAscanner	2252707	2253215	+
567	Cand_13_sRNAscanner	2692449	2692872	+
568	Cand_14_sRNAscanner	2875019	2875173	+
569	Cand_15_sRNAscanner	3074564	3074611	+
570	Cand_16_sRNAscanner	3682186	3682433	-
571	Cand_17_sRNAscanner	3496565	3496655	-
572	Cand_18_sRNAscanner	3074969	3075091	-
573	Cand_19_sRNAscanner	2940320	2940447	-
574	Cand_20_sRNAscanner	2113930	2113973	-
575	Cand_21_sRNAscanner	1904127	1904398	-
576	Cand_22_sRNAscanner	1867707	1867784	-
577	Cand_23_sRNAscanner	1440428	1440460	-
578	Cand_24_sRNAscanner	1336368	1336502	-

## Sheet: Bt2
No.	sRNA candidate	Start	End	Direction	QRNA prediction
1	Candidate_1_SIPHT	1282823	1283025	+
2	Candidate_2_SIPHT	1406504	1406788	+	RNA
3	Candidate_3_SIPHT	2130675	2130743	+
4	Candidate_5_SIPHT	2611544	2611808	+
5	Candidate_6_SIPHT	2616830	2616895	+	RNA
6	Candidate_7_SIPHT	2670951	2671017	+
7	Candidate_8_SIPHT	2755233	2755298	+	RNA
8	Candidate_9_SIPHT	2811559	2811804	+	RNA
9	Candidate_10_SIPHT	2223448	2223619	-	RNA
10	Candidate_11_SIPHT	529233	529280	-	RNA
11	Candidate_12_SIPHT	448764	448965	-	RNA
12	Candidate_13_SIPHT	142587	142704	-	RNA
13	Candidate_14_SIPHT	25169	25240	+
14	Candidate_15_SIPHT	36409	36497	-
15	Candidate_16_SIPHT	86282	86636	+	COD
16	Candidate_17_SIPHT	95676	95838	+	COD
17	Candidate_18_SIPHT	143189	143337	+	COD
18	Candidate_19_SIPHT	169615	169800	+	RNA
19	Candidate_21_SIPHT	265979	266097	+	RNA
20	Candidate_22_SIPHT	265979	266482	+	RNA
21	Candidate_23_SIPHT	266426	266500	-
22	Candidate_24_SIPHT	273796	273874	+
23	Candidate_25_SIPHT	277323	277478	+	RNA
24	Candidate_26_SIPHT	287784	287982	+	RNA
25	Candidate_27_SIPHT	425942	426116	+	RNA
26	Candidate_28_SIPHT	444822	444895	-	RNA
27	Candidate_29_SIPHT	448380	448831	+	RNA
28	Candidate_30_SIPHT	542695	542990	+	COD
29	Candidate_31_SIPHT	553023	553102	+
30	Candidate_32_SIPHT	553023	553275	+	RNA
31	Candidate_33_SIPHT	553308	553503	+	COD
32	Candidate_34_SIPHT	555053	555156	+
33	Candidate_35_SIPHT	587348	587438	+
34	Candidate_36_SIPHT	587348	587557	+	RNA
35	Candidate_37_SIPHT	614643	614769	+	RNA
36	Candidate_38_SIPHT	637567	637680	+	RNA
37	Candidate_39_SIPHT	664704	664929	+	RNA
38	Candidate_40_SIPHT	676930	677022	-	RNA
39	Candidate_41_SIPHT	690169	690308	+	RNA
40	Candidate_42_SIPHT	720085	720179	+	RNA
41	Candidate_43_SIPHT	720085	720161	+	RNA
42	Candidate_44_SIPHT	723175	723314	+	RNA
43	Candidate_45_SIPHT	723175	723360	+	COD
44	Candidate_46_SIPHT	728248	728333	+
45	Candidate_47_SIPHT	737573	738033	+	COD
46	Candidate_48_SIPHT	739974	740063	+	RNA
47	Candidate_49_SIPHT	739974	740129	+	RNA
48	Candidate_50_SIPHT	790814	790897	+	RNA
49	Candidate_51_SIPHT	803340	803548	+	RNA
50	Candidate_52_SIPHT	818450	818547	+	RNA
51	Candidate_54_SIPHT	911531	911832	+	RNA
52	Candidate_55_SIPHT	957504	957817	-
53	Candidate_56_SIPHT	989327	989868	+	COD
54	Candidate_57_SIPHT	1035880	1036039	-	RNA
55	Candidate_58_SIPHT	1035908	1036039	-	RNA
56	Candidate_59_SIPHT	1035950	1036039	-	RNA
57	Candidate_60_SIPHT	1043151	1043334	+
58	Candidate_61_SIPHT	1239484	1239570	+	RNA
59	Candidate_62_SIPHT	1267970	1268058	-
60	Candidate_63_SIPHT	1355134	1355241	+	RNA
61	Candidate_64_SIPHT	1355134	1355320	+	RNA
62	Candidate_65_SIPHT	1355134	1355426	+	RNA
63	Candidate_66_SIPHT	1412607	1412703	-	RNA
64	Candidate_67_SIPHT	1484817	1485099	-	RNA
65	Candidate_68_SIPHT	1518433	1518640	+	RNA
66	Candidate_69_SIPHT	1518433	1518749	+	RNA
67	Candidate_70_SIPHT	1603538	1603980	-	RNA
68	Candidate_71_SIPHT	1603523	1603607	+
69	Candidate_72_SIPHT	1633205	1633526	-	RNA
70	Candidate_73_SIPHT	1785691	1785788	+	RNA
71	Candidate_74_SIPHT	1785691	1785767	+	RNA
72	Candidate_75_SIPHT	1811090	1811262	-	RNA
73	Candidate_76_SIPHT	1831306	1831540	+
74	Candidate_77_SIPHT	1848309	1848443	+
75	Candidate_78_SIPHT	1914977	1915468	+	RNA
76	Candidate_79_SIPHT	1926963	1927095	-
77	Candidate_80_SIPHT	1933585	1933665	+	RNA
78	Candidate_81_SIPHT	1939639	1940007	-	RNA
79	Candidate_82_SIPHT	2043784	2044075	-	RNA
80	Candidate_83_SIPHT	2076830	2076926	-	RNA
81	Candidate_84_SIPHT	2107575	2107736	+	RNA
82	Candidate_85_SIPHT	2107575	2107829	+	RNA
83	Candidate_86_SIPHT	2134176	2134222	+	RNA
84	Candidate_88_SIPHT	2135549	2135643	-	RNA
85	Candidate_89_SIPHT	2162047	2162145	-
86	Candidate_90_SIPHT	2186637	2186840	+	RNA
87	Candidate_91_SIPHT	2191890	2192002	-	RNA
88	Candidate_92_SIPHT	2232938	2233040	+	RNA
89	Candidate_93_SIPHT	2233591	2233666	+	RNA
90	Candidate_94_SIPHT	2233591	2233761	+	RNA
91	Candidate_95_SIPHT	2265315	2265408	-	RNA
92	Candidate_96_SIPHT	2308745	2309127	-	RNA
93	Candidate_97_SIPHT	2310099	2310171	-	RNA
94	Candidate_98_SIPHT	2320584	2320839	+	COD
95	Candidate_99_SIPHT	2340458	2340554	+	RNA
96	Candidate_100_SIPHT	2472167	2472210	+
97	Candidate_103_SIPHT	2485461	2485568	+	RNA
98	Candidate_104_SIPHT	2489011	2489086	-	RNA
99	Candidate_105_SIPHT	2583701	2584021	+	RNA
100	Candidate_106_SIPHT	2594337	2594527	-	RNA
101	Candidate_107_SIPHT	2611708	2612026	-	RNA
102	Candidate_108_SIPHT	2611886	2612026	-	RNA
103	Candidate_109_SIPHT	2612236	2612304	-
104	Candidate_110_SIPHT	2614533	2614619	+
105	Candidate_111_SIPHT	2624496	2624652	+
106	Candidate_112_SIPHT	2716548	2716675	+	RNA
107	Candidate_113_SIPHT	2717134	2717209	+	RNA
108	Candidate_114_SIPHT	2728912	2728979	+
109	Candidate_115_SIPHT	2753031	2753296	-	RNA
110	Candidate_116_SIPHT	2753130	2753296	-	RNA
111	Candidate_117_SIPHT	2811580	2811812	-	RNA
112	Candidate_118_SIPHT	2817370	2817574	-	RNA
113	Candidate_119_SIPHT	2864724	2864959	-	RNA
114	Candidate_120_SIPHT	1021287	1021351	+	RNA
115	Candidate_121_SIPHT	1021287	1021434	+	RNA
116	Candidate_122_SIPHT	110157	110219	+
117	Candidate_123_SIPHT	1151028	1151145	+
118	Candidate_124_SIPHT	1203219	1203447	-	COD
119	Candidate_125_SIPHT	1203366	1203447	-
120	Candidate_126_SIPHT	1204453	1204537	-
121	Candidate_127_SIPHT	123551	123710	+
122	Candidate_128_SIPHT	124015	124375	-	RNA
123	Candidate_130_SIPHT	124244	124375	-	RNA
124	Candidate_131_SIPHT	1246944	1247035	+
125	Candidate_132_SIPHT	1251434	1251586	-
126	Candidate_133_SIPHT	1264233	1264395	-	RNA
127	Candidate_134_SIPHT	1290154	1290297	-	RNA
128	Candidate_135_SIPHT	1304229	1304509	-	RNA
129	Candidate_136_SIPHT	1304050	1304429	+	RNA
130	Candidate_137_SIPHT	1342275	1342435	-	RNA
131	Candidate_138_SIPHT	1355134	1355299	+	RNA
132	Candidate_139_SIPHT	1355134	1355387	+	RNA
133	Candidate_140_SIPHT	140164	140431	-
134	Candidate_141_SIPHT	1404191	1404252	-
135	Candidate_142_SIPHT	1484852	1485099	-
136	Candidate_143_SIPHT	1512751	1512963	+	RNA
137	Candidate_144_SIPHT	1518433	1518615	+	RNA
138	Candidate_145_SIPHT	1626936	1627075	+	RNA
139	Candidate_146_SIPHT	1638155	1638504	+	RNA
140	Candidate_147_SIPHT	1656858	1657035	+	RNA
141	Candidate_148_SIPHT	1658585	1658815	-
142	Candidate_149_SIPHT	1662708	1662867	-	RNA
143	Candidate_150_SIPHT	169615	169782	+	RNA
144	Candidate_151_SIPHT	1722518	1722624	+
145	Candidate_152_SIPHT	1734274	1734357	+
146	Candidate_153_SIPHT	1754076	1754457	-	RNA
147	Candidate_154_SIPHT	1758670	1759001	+
148	Candidate_155_SIPHT	1783317	1783501	-	RNA
149	Candidate_156_SIPHT	1785691	1785745	+	RNA
150	Candidate_157_SIPHT	1785691	1785808	+	RNA
151	Candidate_158_SIPHT	1803602	1803676	-
152	Candidate_159_SIPHT	1831306	1831520	+
153	Candidate_160_SIPHT	1831662	1831846	-	RNA
154	Candidate_161_SIPHT	1833313	1833785	+	RNA
155	Candidate_162_SIPHT	1839144	1839188	-
156	Candidate_163_SIPHT	1914977	1915035	+
157	Candidate_164_SIPHT	1914977	1915438	+	RNA
158	Candidate_165_SIPHT	1939454	1939635	+	RNA
159	Candidate_166_SIPHT	1943838	1943909	-
160	Candidate_167_SIPHT	2107575	2107617	+	RNA
161	Candidate_168_SIPHT	2107575	2107710	+	RNA
162	Candidate_169_SIPHT	2135120	2135201	+
163	Candidate_170_SIPHT	2137952	2138178	+	COD
164	Candidate_171_SIPHT	2160346	2160408	+	RNA
165	Candidate_172_SIPHT	2163292	2163413	-
166	Candidate_173_SIPHT	2186637	2186816	+	RNA
167	Candidate_174_SIPHT	2232938	2233006	+	RNA
168	Candidate_175_SIPHT	2251245	2251347	-	RNA
169	Candidate_176_SIPHT	2263818	2263863	+	RNA
170	Candidate_177_SIPHT	228933	229127	-	RNA
171	Candidate_178_SIPHT	2309727	2309910	-
172	Candidate_179_SIPHT	2320584	2320809	+	RNA
173	Candidate_180_SIPHT	2340458	2340526	+	RNA
174	Candidate_181_SIPHT	246786	247096	-
175	Candidate_182_SIPHT	2471737	2471905	-	COD
176	Candidate_183_SIPHT	2474358	2474654	-	RNA
177	Candidate_184_SIPHT	2474356	2474393	+	RNA
178	Candidate_185_SIPHT	2477808	2477840	-	RNA
179	Candidate_186_SIPHT	2477657	2477843	+	RNA
180	Candidate_187_SIPHT	2485518	2485656	-	RNA
181	Candidate_189_SIPHT	2488886	2489044	+	RNA
182	Candidate_190_SIPHT	2503733	2503834	+
183	Candidate_191_SIPHT	2521174	2521274	-	RNA
184	Candidate_192_SIPHT	252377	252747	-
185	Candidate_194_SIPHT	2525694	2525759	+
186	Candidate_195_SIPHT	2533302	2533392	+	RNA
187	Candidate_196_SIPHT	2601773	2601893	-	RNA
188	Candidate_197_SIPHT	2605323	2605573	-	COD
189	Candidate_198_SIPHT	2605519	2605573	-
190	Candidate_199_SIPHT	2624496	2624632	+
191	Candidate_200_SIPHT	2664044	2664110	-	RNA
192	Candidate_201_SIPHT	2664213	2664321	-
193	Candidate_202_SIPHT	265979	266460	+	RNA
194	Candidate_203_SIPHT	2670951	2671144	+
195	Candidate_204_SIPHT	2679568	2679624	-	RNA
196	Candidate_205_SIPHT	2710249	2710327	+
197	Candidate_206_SIPHT	2711597	2711668	-	RNA
198	Candidate_207_SIPHT	277323	277459	+	RNA
199	Candidate_208_SIPHT	2777124	2777417	+	RNA
200	Candidate_209_SIPHT	2817154	2817204	-	RNA
201	Candidate_210_SIPHT	2817264	2817574	-	RNA
202	Candidate_211_SIPHT	2864645	2864703	+	RNA
203	Candidate_212_SIPHT	287784	287944	+	RNA
204	Candidate_213_SIPHT	2885718	2885805	+
205	Candidate_214_SIPHT	2902885	2902937	+	RNA
206	Candidate_215_SIPHT	33824	33967	-
207	Candidate_217_SIPHT	425942	426094	+	RNA
208	Candidate_218_SIPHT	444737	444895	-	COD
209	Candidate_219_SIPHT	448380	448883	+	RNA
210	Candidate_220_SIPHT	464024	464161	+	RNA
211	Candidate_221_SIPHT	464302	464516	+	RNA
212	Candidate_222_SIPHT	468984	469077	-	RNA
213	Candidate_223_SIPHT	468607	469018	+	RNA
214	Candidate_224_SIPHT	483880	484035	+	RNA
215	Candidate_225_SIPHT	484299	484388	-
216	Candidate_226_SIPHT	498758	499059	+	RNA
217	Candidate_227_SIPHT	529040	529183	-	RNA
218	Candidate_228_SIPHT	541209	541334	+	RNA
219	Candidate_229_SIPHT	553308	553474	+	RNA
220	Candidate_230_SIPHT	555053	555130	+
221	Candidate_231_SIPHT	568979	569035	+	RNA
222	Candidate_232_SIPHT	591551	591622	+	RNA
223	Candidate_233_SIPHT	607613	607696	-	RNA
224	Candidate_234_SIPHT	659347	659519	-	RNA
225	Candidate_235_SIPHT	677176	677251	+	RNA
226	Candidate_236_SIPHT	680002	680052	-
227	Candidate_237_SIPHT	714482	714583	-	RNA
228	Candidate_238_SIPHT	714438	714511	+	RNA
229	Candidate_239_SIPHT	720085	720142	+	RNA
230	Candidate_240_SIPHT	723175	723289	+	RNA
231	Candidate_241_SIPHT	728248	728354	+
232	Candidate_242_SIPHT	737573	737801	+	RNA
233	Candidate_243_SIPHT	737573	738012	+	RNA
234	Candidate_244_SIPHT	757320	757662	-
235	Candidate_245_SIPHT	757425	757541	+
236	Candidate_246_SIPHT	803340	803522	+	RNA
237	Candidate_247_SIPHT	818450	818526	+	RNA
238	Candidate_248_SIPHT	820741	821113	-	RNA
239	Candidate_249_SIPHT	820701	820781	+	RNA
240	Candidate_250_SIPHT	821727	821783	-	RNA
241	Candidate_251_SIPHT	824996	825382	+	RNA
242	Candidate_252_SIPHT	850707	851038	+	RNA
243	Candidate_253_SIPHT	86282	86373	+	RNA
244	Candidate_254_SIPHT	911531	911862	+	COD
245	Candidate_255_SIPHT	920224	920350	+
246	Candidate_256_SIPHT	944672	944764	-
247	Candidate_257_SIPHT	95676	95787	+	RNA
248	Candidate_258_SIPHT	95676	95817	+	RNA
249	Candidate_259_SIPHT	960079	960507	-
250	tRNA_SIPHT	728248	728373	+	COD
251	tRNA_SIPHT	2461842	2462035	+	COD
252	SSU_rRNA_5.1	2495233	2495758	-
253	PK-G12rRNA.1	2491311	2491418	-
254	5S_rRNA.1	2490566	2490679	-
255	5_8S_rRNA.1	2493515	2493664	-
256	tRNA.1	836931	837021	+
257	Cand_1_sRNAscanner	229986	230511	+
258	Cand_2_sRNAscanner	305073	305116	+
259	Cand_3_sRNAscanner	1206631	1206909	+
260	Cand_4_sRNAscanner	2356101	2356271	-
261	Cand_5_sRNAscanner	1670324	1670364	-

## Sheet: Bg1
No.	sRNA candidate	Start	End	Direction	QRNA prediction
1	Candidate_1_SIPHT	298922	298976	+	RNA
2	Candidate_2_SIPHT	3267730	3267861	-	RNA
3	Candidate_3_SIPHT	2924769	2924814	-
4	Candidate_4_SIPHT	285185	285240	-
5	Candidate_5_SIPHT	44224	44310	+	RNA
6	Candidate_6_SIPHT	47370	47497	+
7	Candidate_7_SIPHT	71672	71769	+
8	Candidate_8_SIPHT	87103	87363	+	RNA
9	Candidate_9_SIPHT	87103	87345	+	RNA
10	Candidate_10_SIPHT	184406	184440	+
11	Candidate_11_SIPHT	184406	184588	+
12	Candidate_12_SIPHT	233787	233931	+	RNA
13	Candidate_13_SIPHT	236715	236864	-
14	Candidate_14_SIPHT	256636	256673	+
15	Candidate_15_SIPHT	262364	262427	+	RNA
16	Candidate_16_SIPHT	268332	268394	+
17	Candidate_17_SIPHT	279928	280026	+	RNA
18	Candidate_18_SIPHT	279928	280216	+
19	Candidate_19_SIPHT	281224	281324	+
20	Candidate_20_SIPHT	285264	285308	+
21	Candidate_21_SIPHT	290093	290188	+	RNA
22	Candidate_22_SIPHT	297801	297903	+
23	Candidate_23_SIPHT	298922	298999	+	RNA
24	Candidate_24_SIPHT	341874	342042	+
25	Candidate_25_SIPHT	388105	388488	-	RNA
26	Candidate_26_SIPHT	388084	388169	+	RNA
27	Candidate_27_SIPHT	388315	388386	+
28	Candidate_28_SIPHT	468843	468898	+
29	Candidate_29_SIPHT	495830	495968	+	RNA
30	Candidate_30_SIPHT	512374	512452	+	RNA
31	Candidate_31_SIPHT	529153	529252	+	RNA
32	Candidate_32_SIPHT	529186	529354	-	RNA
33	Candidate_33_SIPHT	589628	589776	+
34	Candidate_34_SIPHT	676363	676504	+	RNA
35	Candidate_35_SIPHT	905966	906045	-	RNA
36	Candidate_36_SIPHT	948874	948930	-
37	Candidate_37_SIPHT	972984	973057	+	RNA
38	Candidate_38_SIPHT	1030529	1030693	+
39	Candidate_39_SIPHT	1036688	1036816	+
40	Candidate_40_SIPHT	1036688	1036875	+
41	Candidate_43_SIPHT	1111177	1111275	-
42	Candidate_44_SIPHT	1244397	1244773	+
43	Candidate_45_SIPHT	1257047	1257205	+
44	Candidate_46_SIPHT	1283462	1283542	+
45	Candidate_47_SIPHT	1313720	1313975	+	RNA
46	Candidate_48_SIPHT	1396323	1396391	+	RNA
47	Candidate_49_SIPHT	1448697	1448831	-
48	Candidate_50_SIPHT	1481583	1481672	+	RNA
49	Candidate_51_SIPHT	1483829	1483886	+	RNA
50	Candidate_52_SIPHT	1486436	1486486	+	RNA
51	Candidate_53_SIPHT	1599955	1600040	+	RNA
52	Candidate_54_SIPHT	1672078	1672243	+
53	Candidate_55_SIPHT	2076079	2076186	+	RNA
54	Candidate_56_SIPHT	2206236	2206331	+	RNA
55	Candidate_57_SIPHT	2368891	2369268	-
56	Candidate_58_SIPHT	2710578	2710629	+
57	Candidate_59_SIPHT	2900613	2900686	+	RNA
58	Candidate_61_SIPHT	2908154	2908187	-	RNA
59	Candidate_63_SIPHT	2963715	2963811	+
60	Candidate_64_SIPHT	3070244	3070366	-	RNA
61	Candidate_65_SIPHT	3147213	3147390	+	RNA
62	Candidate_66_SIPHT	3150817	3150892	+
63	Candidate_67_SIPHT	3178318	3178524	+
64	Candidate_68_SIPHT	3204689	3204835	+	RNA
65	Candidate_69_SIPHT	3222272	3222361	+	RNA
66	Candidate_70_SIPHT	3228780	3228866	-
67	Candidate_71_SIPHT	3229889	3230130	-	RNA
68	Candidate_72_SIPHT	3236903	3237115	+	RNA
69	Candidate_73_SIPHT	3246177	3246282	-	RNA
70	Candidate_75_SIPHT	3464873	3464985	+
71	Candidate_76_SIPHT	3551275	3551343	+	RNA
72	Candidate_77_SIPHT	3578290	3578582	+	COD
73	Candidate_78_SIPHT	3610744	3610845	+
74	Candidate_79_SIPHT	3623601	3624030	-
75	Candidate_80_SIPHT	3623924	3624030	-
76	Candidate_81_SIPHT	3712910	3712980	-
77	Candidate_82_SIPHT	3741211	3741365	+
78	Candidate_83_SIPHT	3787881	3788093	-	RNA
79	Candidate_84_SIPHT	3787881	3788108	+	RNA
80	Candidate_86_SIPHT	3801096	3801519	+
81	Candidate_87_SIPHT	3866992	3867192	-	RNA
82	Candidate_88_SIPHT	1005639	1005698	-
83	Candidate_89_SIPHT	1036688	1036849	+
84	Candidate_90_SIPHT	1046504	1046750	+	RNA
85	Candidate_91_SIPHT	1052362	1052515	-	RNA
86	Candidate_92_SIPHT	1084612	1084831	-	RNA
87	Candidate_93_SIPHT	1111009	1111167	+	RNA
88	Candidate_94_SIPHT	1111310	1111364	-
89	Candidate_95_SIPHT	1192478	1192564	+	RNA
90	Candidate_96_SIPHT	1221503	1221967	-	RNA
91	Candidate_97_SIPHT	1257047	1257152	+
92	Candidate_98_SIPHT	1257047	1257597	+
93	Candidate_99_SIPHT	1309348	1309513	+
94	Candidate_100_SIPHT	1313720	1313952	+	RNA
95	Candidate_101_SIPHT	1360344	1360395	-	RNA
96	Candidate_102_SIPHT	1395279	1395329	+
97	Candidate_103_SIPHT	1451903	1451985	+
98	Candidate_104_SIPHT	1483828	1484002	-	RNA
99	Candidate_105_SIPHT	1490027	1490221	-	RNA
100	Candidate_107_SIPHT	1490182	1490221	-	RNA
101	Candidate_108_SIPHT	1490068	1490213	+	RNA
102	Candidate_109_SIPHT	1531476	1531751	-	RNA
103	Candidate_110_SIPHT	1531470	1531507	+
104	Candidate_111_SIPHT	1547271	1547336	-
105	Candidate_112_SIPHT	1578400	1578477	+	RNA
106	Candidate_113_SIPHT	1626942	1627122	-	RNA
107	Candidate_115_SIPHT	1749534	1749579	-
108	Candidate_116_SIPHT	177341	177423	-
109	Candidate_117_SIPHT	1731	1788	+
110	Candidate_118_SIPHT	1806293	1806488	+
111	Candidate_119_SIPHT	181101	181268	+	RNA
112	Candidate_120_SIPHT	1995952	1995987	-
113	Candidate_121_SIPHT	201976	202035	+
114	Candidate_122_SIPHT	2038484	2038635	-
115	Candidate_123_SIPHT	2060119	2060257	-
116	Candidate_124_SIPHT	2115203	2115368	+	RNA
117	Candidate_125_SIPHT	2132669	2133019	-	RNA
118	Candidate_126_SIPHT	2138806	2138936	-
119	Candidate_127_SIPHT	2185533	2185755	-	RNA
120	Candidate_128_SIPHT	2197502	2197601	-	RNA
121	Candidate_129_SIPHT	2206236	2206307	+	RNA
122	Candidate_130_SIPHT	2207073	2207335	-	RNA
123	Candidate_131_SIPHT	2207105	2207335	-	RNA
124	Candidate_132_SIPHT	230056	230158	+
125	Candidate_133_SIPHT	230234	230449	-
126	Candidate_134_SIPHT	2337609	2337701	-	RNA
127	Candidate_135_SIPHT	2337573	2337640	+	RNA
128	Candidate_136_SIPHT	233787	233915	+	RNA
129	Candidate_137_SIPHT	2341016	2341147	-	RNA
130	Candidate_138_SIPHT	2348549	2348661	+
131	Candidate_139_SIPHT	236553	236962	+
132	Candidate_140_SIPHT	239802	239913	+
133	Candidate_141_SIPHT	2447615	2447780	+	RNA
134	Candidate_142_SIPHT	2454683	2454862	+
135	Candidate_143_SIPHT	2477557	2477749	+	RNA
136	Candidate_144_SIPHT	2513540	2513732	-	RNA
137	Candidate_145_SIPHT	2559450	2559518	-	RNA
138	Candidate_146_SIPHT	256618	256653	+
139	Candidate_147_SIPHT	2584242	2584311	+
140	Candidate_148_SIPHT	2630032	2630120	-
141	Candidate_149_SIPHT	265816	265956	+
142	Candidate_150_SIPHT	2660316	2660526	+
143	Candidate_152_SIPHT	2667699	2667953	+
144	Candidate_153_SIPHT	2673457	2673591	-
145	Candidate_154_SIPHT	2769892	2769927	-
146	Candidate_155_SIPHT	2769696	2769924	+	COD
147	Candidate_156_SIPHT	279928	280177	+	RNA
148	Candidate_157_SIPHT	284680	284811	+	RNA
149	Candidate_158_SIPHT	285144	285278	+
150	Candidate_159_SIPHT	2904777	2905063	-	RNA
151	Candidate_160_SIPHT	2904774	2904812	+	RNA
152	Candidate_161_SIPHT	2908005	2908193	+	RNA
153	Candidate_162_SIPHT	2962473	2962612	-	RNA
154	Candidate_163_SIPHT	2963715	2963786	+
155	Candidate_164_SIPHT	302970	303093	+	RNA
156	Candidate_165_SIPHT	3031067	3031134	-
157	Candidate_166_SIPHT	3034164	3034216	-
158	Candidate_167_SIPHT	3043460	3043668	-	RNA
159	Candidate_168_SIPHT	3105795	3105873	-
160	Candidate_169_SIPHT	3106083	3106314	-
161	Candidate_170_SIPHT	3107130	3107302	-	RNA
162	Candidate_171_SIPHT	3111857	3112382	-	COD
163	Candidate_172_SIPHT	3119063	3119102	+
164	Candidate_173_SIPHT	3146298	3146434	-	RNA
165	Candidate_174_SIPHT	3157332	3157518	-	RNA
166	Candidate_175_SIPHT	3178318	3178508	+
167	Candidate_176_SIPHT	3178652	3178711	-
168	Candidate_177_SIPHT	3204689	3204812	+	RNA
169	Candidate_178_SIPHT	3222299	3222391	-	RNA
170	Candidate_179_SIPHT	3222272	3222338	+	RNA
171	Candidate_180_SIPHT	3223783	3223994	-
172	Candidate_181_SIPHT	3237053	3237098	-	RNA
173	Candidate_182_SIPHT	3236903	3237092	+	RNA
174	Candidate_183_SIPHT	3246237	3246282	-	RNA
175	Candidate_184_SIPHT	3247159	3247269	-	RNA
176	Candidate_185_SIPHT	3297473	3297511	-
177	Candidate_186_SIPHT	3304083	3304119	-
178	Candidate_187_SIPHT	3304300	3304362	-
179	Candidate_188_SIPHT	3347967	3348273	-
180	Candidate_189_SIPHT	3357822	3357911	-	RNA
181	Candidate_190_SIPHT	3357742	3357851	+	RNA
182	Candidate_191_SIPHT	3371124	3371366	+
183	Candidate_192_SIPHT	3375765	3375912	-
184	Candidate_193_SIPHT	337912	338238	+	RNA
185	Candidate_194_SIPHT	3460252	3460469	+
186	Candidate_195_SIPHT	354970	355194	-
187	Candidate_196_SIPHT	3578290	3578565	+	COD
188	Candidate_197_SIPHT	3593346	3593485	-
189	Candidate_198_SIPHT	3619154	3619236	-
190	Candidate_199_SIPHT	3690200	3690273	-	RNA
191	Candidate_200_SIPHT	3690275	3690464	+
192	Candidate_201_SIPHT	3712787	3712980	-	RNA
193	Candidate_202_SIPHT	3718534	3718662	+
194	Candidate_203_SIPHT	3759925	3760035	-	RNA
195	Candidate_204_SIPHT	3787726	3787772	-	RNA
196	Candidate_205_SIPHT	3787716	3787759	+	RNA
197	Candidate_206_SIPHT	3787881	3788056	+	RNA
198	Candidate_207_SIPHT	3798409	3798660	-	RNA
199	Candidate_208_SIPHT	3801103	3801473	-	RNA
200	Candidate_209_SIPHT	3801096	3801483	+	RNA
201	Candidate_210_SIPHT	3810904	3811171	-
202	Candidate_211_SIPHT	3819842	3820026	+
203	Candidate_212_SIPHT	3850223	3850296	+
204	Candidate_213_SIPHT	3856980	3857035	+
205	Candidate_214_SIPHT	3876131	3876259	+
206	Candidate_215_SIPHT	3882402	3882484	-
207	Candidate_216_SIPHT	3882353	3882495	+
208	Candidate_217_SIPHT	3889615	3889756	+
209	Candidate_218_SIPHT	41854	42114	+	RNA
210	Candidate_219_SIPHT	44197	44253	+	RNA
211	Candidate_220_SIPHT	459995	460122	-	RNA
212	Candidate_221_SIPHT	468820	468855	+
213	Candidate_222_SIPHT	511464	511532	+
214	Candidate_223_SIPHT	529153	529228	+	RNA
215	Candidate_224_SIPHT	529280	529354	-	RNA
216	Candidate_225_SIPHT	536247	536464	+
217	Candidate_226_SIPHT	559208	559524	-	RNA
218	Candidate_227_SIPHT	595597	595717	-	RNA
219	Candidate_228_SIPHT	598979	599027	+
220	Candidate_229_SIPHT	600131	600203	+	RNA
221	Candidate_230_SIPHT	637647	637833	-	RNA
222	Candidate_231_SIPHT	637801	637833	-	RNA
223	Candidate_232_SIPHT	644473	644805	-
224	Candidate_233_SIPHT	657212	657271	-	RNA
225	Candidate_234_SIPHT	657205	657242	+	RNA
226	Candidate_235_SIPHT	657412	657459	-	RNA
227	Candidate_236_SIPHT	763668	763765	-	RNA
228	Candidate_237_SIPHT	811763	812000	-
229	Candidate_238_SIPHT	81655	81742	+
230	Candidate_239_SIPHT	849553	849754	+	RNA
231	Candidate_240_SIPHT	87103	87315	+	RNA
232	Candidate_241_SIPHT	901455	901616	+
233	Candidate_242_SIPHT	902189	902315	-
234	Candidate_243_SIPHT	904831	905035	+
235	Candidate_244_SIPHT	905619	905722	+	RNA
236	Candidate_245_SIPHT	945750	945948	-
237	Candidate_246_SIPHT	948534	948670	-
238	Candidate_248_SIPHT	972984	973041	+	RNA
239	SSU_rRNA_5.1	2923617	2924144	-
240	SSU_rRNA_5.2	469359	469886	+
241	SSU_rRNA_5.3	257158	257685	+
242	RNaseP_bact_a.1	597693	598108	+
243	tmRNA.1	945817	946185	-
244	PK-G12rRNA.1	473687	473794	+
245	PK-G12rRNA.2	261486	261593	+
246	PK-G12rRNA.3	2919709	2919816	-
247	SRP_bact.1	1579370	1579471	+
248	sucA.1	2183363	2183445	-
249	5S_rRNA.1	474448	474561	+
250	5S_rRNA.2	262247	262360	+
251	5S_rRNA.3	2918942	2919055	-
252	TPP.1	338112	338248	+
253	6S.1	3204594	3204775	+
254	TPP.2	1141214	1141330	-
255	isrK.1	3228779	3228854	-
256	SAH_riboswitch.1	209043	209112	+
257	5_8S_rRNA.1	471440	471589	+
258	5_8S_rRNA.2	2921914	2922063	-
259	5_8S_rRNA.3	259239	259388	+
260	Glycine.1	116957	117059	-
261	CRISPR-DR4.1	1995500	1995527	-
262	CRISPR-DR4.2	1995560	1995587	-
263	CRISPR-DR4.3	1995621	1995648	-
264	CRISPR-DR4.4	1995682	1995709	-
265	Cand_1_sRNAscanner	65203	65339	+
266	Cand_2_sRNAscanner	184503	184544	+
267	Cand_3_sRNAscanner	849584	849729	+
268	Cand_4_sRNAscanner	902194	902265	+
269	Cand_5_sRNAscanner	1334454	1334706	+
270	Cand_6_sRNAscanner	1892086	1892137	+
271	Cand_7_sRNAscanner	2146072	2146200	+
272	Cand_8_sRNAscanner	2146313	2146440	+
273	Cand_9_sRNAscanner	2586097	2586282	+
274	Cand_10_sRNAscanner	2769469	2769898	+
275	Cand_11_sRNAscanner	3570376	3570502	+
276	Cand_12_sRNAscanner	3787748	3788108	-
277	Cand_13_sRNAscanner	3400320	3400352	-
278	Cand_14_sRNAscanner	2957479	2957639	-
279	Cand_15_sRNAscanner	2834802	2834946	-
280	Cand_16_sRNAscanner	2828806	2828949	-
281	Cand_17_sRNAscanner	2806886	2806925	-
282	Cand_18_sRNAscanner	2498956	2499502	-
283	Cand_19_sRNAscanner	2418383	2418441	-
284	Cand_20_sRNAscanner	2341037	2341287	-
285	Cand_21_sRNAscanner	2318898	2319004	-
286	Cand_22_sRNAscanner	2272221	2272317	-
287	Cand_23_sRNAscanner	2243887	2243926	-
288	Cand_24_sRNAscanner	2065632	2065828	-
289	Cand_25_sRNAscanner	1004899	1005152	-
290	Cand_26_sRNAscanner	726396	726502	-
291	Cand_27_sRNAscanner	184411	184496	-
292	Cand_28_sRNAscanner	116774	117061	-

## Sheet: Bg2
No.	sRNA candidate	Start	End	Direction	QRNA prediction
1	Candidate_1_SIPHT	99760	99969	+
2	Candidate_3_SIPHT	1495710	1495948	-	RNA
3	Candidate_4_SIPHT	993062	993237	-	RNA
4	Candidate_5_SIPHT	135789	135869	+
5	Candidate_6_SIPHT	315155	315538	+	RNA
6	Candidate_7_SIPHT	370098	370164	+
7	Candidate_9_SIPHT	370086	370121	+
8	Candidate_10_SIPHT	467808	467839	+
9	Candidate_11_SIPHT	523615	523941	-	RNA
10	Candidate_12_SIPHT	741697	741773	-	RNA
11	Candidate_13_SIPHT	768568	768703	+	RNA
12	Candidate_14_SIPHT	875557	875860	+	RNA
13	Candidate_15_SIPHT	877220	877556	+
14	Candidate_16_SIPHT	989393	989469	+	RNA
15	Candidate_17_SIPHT	993037	993113	+	RNA
16	Candidate_18_SIPHT	1016495	1016591	+
17	Candidate_19_SIPHT	1029204	1029284	+
18	Candidate_20_SIPHT	1029204	1029399	+	RNA
19	Candidate_21_SIPHT	1052514	1052609	+
20	Candidate_22_SIPHT	1141543	1141646	+
21	Candidate_23_SIPHT	1219202	1219736	+	RNA
22	Candidate_24_SIPHT	1709136	1709612	+	COD
23	Candidate_25_SIPHT	1781063	1781256	+
24	Candidate_26_SIPHT	2061927	2062108	-
25	Candidate_27_SIPHT	2108299	2108506	+	RNA
26	Candidate_28_SIPHT	2135862	2136051	-	RNA
27	Candidate_29_SIPHT	2262014	2262046	-
28	Candidate_30_SIPHT	2381188	2381527	+	RNA
29	Candidate_31_SIPHT	2382192	2382365	+	RNA
30	Candidate_32_SIPHT	2406750	2406812	-
31	Candidate_33_SIPHT	2601279	2601399	-	RNA
32	Candidate_34_SIPHT	2661579	2661649	+	RNA
33	Candidate_35_SIPHT	2662592	2662676	+
34	Candidate_36_SIPHT	2711251	2711450	+	RNA
35	Candidate_37_SIPHT	2745505	2745590	-
36	Candidate_38_SIPHT	2753627	2753746	+	RNA
37	Candidate_39_SIPHT	1029204	1029374	+	RNA
38	Candidate_40_SIPHT	1033408	1033557	+
39	Candidate_41_SIPHT	1043001	1043101	-
40	Candidate_42_SIPHT	1060647	1060710	-
41	Candidate_43_SIPHT	1093766	1093806	+	RNA
42	Candidate_44_SIPHT	1193299	1193403	-
43	Candidate_45_SIPHT	1219202	1219680	+	RNA
44	Candidate_46_SIPHT	1319699	1319822	+	RNA
45	Candidate_47_SIPHT	1352473	1352747	+
46	Candidate_48_SIPHT	1607629	1607697	-
47	Candidate_49_SIPHT	1652299	1652361	-
48	Candidate_50_SIPHT	1687442	1687555	+	RNA
49	Candidate_51_SIPHT	1700924	1701003	-
50	Candidate_52_SIPHT	1709136	1709583	+	COD
51	Candidate_53_SIPHT	1751299	1751334	-
52	Candidate_54_SIPHT	1765846	1766085	-	RNA
53	Candidate_55_SIPHT	1766889	1767035	+	RNA
54	Candidate_56_SIPHT	1837081	1837344	-	RNA
55	Candidate_57_SIPHT	1890323	1890366	-
56	Candidate_58_SIPHT	1911461	1911619	-	RNA
57	Candidate_59_SIPHT	2009681	2009792	-	RNA
58	Candidate_60_SIPHT	2016846	2016899	-
59	Candidate_61_SIPHT	2035524	2035704	-	RNA
60	Candidate_62_SIPHT	2035523	2035652	+	RNA
61	Candidate_63_SIPHT	2082638	2082835	-	RNA
62	Candidate_64_SIPHT	2088532	2088834	+	RNA
63	Candidate_65_SIPHT	2108299	2108483	+	RNA
64	Candidate_66_SIPHT	2120660	2120721	-
65	Candidate_67_SIPHT	2148495	2148706	-
66	Candidate_68_SIPHT	2158046	2158468	-	RNA
67	Candidate_69_SIPHT	2251269	2251326	+
68	Candidate_70_SIPHT	2251794	2251903	-
69	Candidate_71_SIPHT	2253365	2253707	-	RNA
70	Candidate_72_SIPHT	228645	228681	+
71	Candidate_73_SIPHT	2381188	2381503	+	RNA
72	Candidate_74_SIPHT	2381729	2382110	-
73	Candidate_75_SIPHT	2601201	2601383	+	RNA
74	Candidate_76_SIPHT	262294	262495	-
75	Candidate_77_SIPHT	2657686	2657900	-
76	Candidate_78_SIPHT	2657711	2657774	+
77	Candidate_79_SIPHT	2661579	2661718	+	RNA
78	Candidate_80_SIPHT	2700377	2700466	+
79	Candidate_81_SIPHT	2734089	2734160	-
80	Candidate_82_SIPHT	2760662	2761092	-	RNA
81	Candidate_83_SIPHT	2763356	2763765	-	RNA
82	Candidate_84_SIPHT	2820123	2820172	-
83	Candidate_85_SIPHT	287471	287686	-	RNA
84	Candidate_86_SIPHT	370063	370099	+
85	Candidate_87_SIPHT	383565	383863	+
86	Candidate_88_SIPHT	40014	40078	+	RNA
87	Candidate_89_SIPHT	40596	40672	-
88	Candidate_90_SIPHT	467786	467821	+
89	Candidate_91_SIPHT	4730	4805	-
90	Candidate_92_SIPHT	495613	495795	+	RNA
91	Candidate_93_SIPHT	613889	614142	-
92	Candidate_94_SIPHT	614305	614485	-	RNA
93	Candidate_95_SIPHT	740323	740456	-	RNA
94	Candidate_96_SIPHT	741721	741773	-	RNA
95	Candidate_97_SIPHT	775317	775800	+
96	Candidate_98_SIPHT	914422	914710	+
97	Candidate_99_SIPHT	917928	918012	-
98	Candidate_100_SIPHT	918629	918747	-	RNA
99	Candidate_101_SIPHT	921066	921269	-
100	Candidate_102_SIPHT	929596	929897	-	RNA
101	Candidate_103_SIPHT	993180	993237	-	RNA
102	SSU_rRNA_5.1	468334	468861	+
103	SSU_rRNA_5.2	370601	371128	+
104	PK-G12rRNA.1	472662	472769	+
105	PK-G12rRNA.2	374929	375036	+
106	5S_rRNA.1	375690	375803	+
107	5S_rRNA.2	473422	473535	+
108	TPP.1	2202248	2202354	-
109	P9.1	1911463	1911543	-
110	5_8S_rRNA.1	470415	470564	+
111	5_8S_rRNA.2	372682	372831	+
112	Cand_1_sRNAscanner	195392	195499	+
113	Cand_2_sRNAscanner	644411	644751	+
114	Cand_3_sRNAscanner	644692	644751	+
115	Cand_4_sRNAscanner	825863	825926	+
116	Cand_5_sRNAscanner	1184438	1184475	+
117	Cand_6_sRNAscanner	2634725	2635195	-
118	Cand_7_sRNAscanner	2634725	2634986	-
119	Cand_8_sRNAscanner	2565454	2565619	-
120	Cand_9_sRNAscanner	1681413	1681461	-
121	Cand_10_sRNAscanner	1085835	1085971	-
122	Cand_11_sRNAscanner	644169	644401	-
123	Cand_12_sRNAscanner	639734	640016	-
124	Cand_13_sRNAscanner	201222	201270	-

## Sheet: Bpm1
No.	sRNA candidate	Start	End	Direction	QRNA prediction
1	Candidate_1_SIPHT	761058	761127	+
2	Candidate_2_SIPHT	1474194	1474353	+
3	Candidate_3_SIPHT	1821997	1822079	+	RNA
4	Candidate_4_SIPHT	2035950	2035986	+	RNA
5	Candidate_5_SIPHT	81487	81582	-
6	Candidate_6_SIPHT	50877	50945	+	RNA
7	Candidate_7_SIPHT	50877	51074	+
8	Candidate_8_SIPHT	71494	71555	-
9	Candidate_9_SIPHT	109898	110071	-
10	Candidate_11_SIPHT	254473	254603	+
11	Candidate_12_SIPHT	301784	301855	+
12	Candidate_13_SIPHT	347800	348129	-	RNA
13	Candidate_14_SIPHT	435233	435405	+
14	Candidate_15_SIPHT	506889	507087	+	RNA
15	Candidate_16_SIPHT	507170	507219	+	RNA
16	Candidate_17_SIPHT	611697	611785	+
17	Candidate_18_SIPHT	638409	638749	+
18	Candidate_19_SIPHT	667398	667473	+	RNA
19	Candidate_20_SIPHT	858330	858373	+
20	Candidate_21_SIPHT	937060	937225	+
21	Candidate_23_SIPHT	1013939	1014027	+
22	Candidate_25_SIPHT	1138465	1138512	+	RNA
23	Candidate_26_SIPHT	1631072	1631231	+	RNA
24	Candidate_27_SIPHT	1821974	1822030	+	RNA
25	Candidate_28_SIPHT	1844713	1844906	-	RNA
26	Candidate_29_SIPHT	1962331	1962362	-	RNA
27	Candidate_30_SIPHT	2017219	2017266	+
28	Candidate_31_SIPHT	2083538	2083578	-	RNA
29	Candidate_32_SIPHT	2190022	2190071	+
30	Candidate_35_SIPHT	2196209	2196257	-
31	Candidate_36_SIPHT	2378602	2378719	+
32	Candidate_37_SIPHT	2428455	2428515	+
33	Candidate_38_SIPHT	2808449	2808498	-
34	Candidate_39_SIPHT	2827805	2827861	+
35	Candidate_42_SIPHT	2886317	2886419	+	RNA
36	Candidate_43_SIPHT	3040727	3040834	+
37	Candidate_44_SIPHT	3176069	3176140	-	RNA
38	Candidate_45_SIPHT	3196859	3196911	-
39	Candidate_46_SIPHT	3268494	3268576	-
40	Candidate_47_SIPHT	3366905	3367019	+	COD
41	Candidate_48_SIPHT	3420875	3420949	-	RNA
42	Candidate_49_SIPHT	1002786	1002890	+
43	Candidate_50_SIPHT	1003022	1003171	+	RNA
44	Candidate_51_SIPHT	1023328	1023398	-	RNA
45	Candidate_52_SIPHT	1061250	1061323	-
46	Candidate_53_SIPHT	1081710	1081881	+
47	Candidate_54_SIPHT	1125723	1125871	-
48	Candidate_55_SIPHT	1135838	1136001	-	RNA
49	Candidate_56_SIPHT	1138462	1138779	-	RNA
50	Candidate_57_SIPHT	1424070	1424219	+
51	Candidate_58_SIPHT	1453309	1453394	-
52	Candidate_59_SIPHT	1497479	1497655	+	RNA
53	Candidate_61_SIPHT	1578239	1578289	-	RNA
54	Candidate_62_SIPHT	1577855	1578274	+	RNA
55	Candidate_63_SIPHT	1596623	1596671	-	RNA
56	Candidate_64_SIPHT	1651868	1651985	-	RNA
57	Candidate_65_SIPHT	1694582	1694841	-	RNA
58	Candidate_66_SIPHT	1695154	1695199	-
59	Candidate_67_SIPHT	1762906	1763008	-	RNA
60	Candidate_68_SIPHT	1762861	1762939	+	RNA
61	Candidate_69_SIPHT	1766398	1766542	-	RNA
62	Candidate_70_SIPHT	1812428	1812610	-
63	Candidate_71_SIPHT	1822588	1822623	-	RNA
64	Candidate_72_SIPHT	1934920	1935069	-	RNA
65	Candidate_73_SIPHT	1934919	1935035	+	RNA
66	Candidate_74_SIPHT	195285	195645	-
67	Candidate_75_SIPHT	1962465	1962497	-	RNA
68	Candidate_76_SIPHT	1962458	1962493	+	RNA
69	Candidate_77_SIPHT	1976666	1976765	-	RNA
70	Candidate_78_SIPHT	2017071	2017157	-	RNA
71	Candidate_79_SIPHT	2017219	2017249	+
72	Candidate_80_SIPHT	2036498	2036558	-	RNA
73	Candidate_81_SIPHT	2082902	2082946	+	RNA
74	Candidate_82_SIPHT	2083464	2083524	-	RNA
75	Candidate_83_SIPHT	210898	211187	-
76	Candidate_84_SIPHT	211525	211886	-	COD
77	Candidate_85_SIPHT	207	257	-
78	Candidate_86_SIPHT	2177925	2178019	-	RNA
79	Candidate_87_SIPHT	2189977	2190035	+
80	Candidate_88_SIPHT	2192201	2192495	-	RNA
81	Candidate_89_SIPHT	2192199	2192236	+	RNA
82	Candidate_91_SIPHT	2196024	2196248	+	RNA
83	Candidate_92_SIPHT	224185	224286	+
84	Candidate_93_SIPHT	2269908	2270043	-
85	Candidate_94_SIPHT	2387920	2388056	+
86	Candidate_95_SIPHT	2388105	2388149	+
87	Candidate_96_SIPHT	2459275	2459405	+	RNA
88	Candidate_97_SIPHT	2725785	2726035	+
89	Candidate_98_SIPHT	2828021	2828060	-	RNA
90	Candidate_99_SIPHT	2827805	2828054	+	RNA
91	Candidate_100_SIPHT	2885240	2885300	-	RNA
92	Candidate_101_SIPHT	2886109	2886185	-	RNA
93	Candidate_102_SIPHT	2941976	2942061	+
94	Candidate_103_SIPHT	2994217	2994405	-	COD
95	Candidate_104_SIPHT	301784	301839	+
96	Candidate_105_SIPHT	3040727	3040811	+
97	Candidate_106_SIPHT	3123630	3123699	-	RNA
98	Candidate_107_SIPHT	3142338	3142481	-
99	Candidate_108_SIPHT	3163090	3163213	-
100	Candidate_109_SIPHT	3180915	3180986	+	RNA
101	Candidate_110_SIPHT	3180978	3181029	+	RNA
102	Candidate_111_SIPHT	3224475	3224628	+
103	Candidate_112_SIPHT	3224475	3224679	+
104	Candidate_113_SIPHT	3236153	3236261	-	COD
105	Candidate_114_SIPHT	3310855	3310964	+	RNA
106	Candidate_115_SIPHT	3311482	3311600	-	RNA
107	Candidate_116_SIPHT	3311602	3311664	-
108	Candidate_117_SIPHT	3337710	3337774	+
109	Candidate_118_SIPHT	3366905	3366976	+	COD
110	Candidate_119_SIPHT	3367156	3367332	-
111	Candidate_120_SIPHT	3385543	3385650	-	RNA
112	Candidate_121_SIPHT	3398393	3398511	-
113	Candidate_122_SIPHT	3398598	3398650	+
114	Candidate_123_SIPHT	3398598	3398676	+
115	Candidate_124_SIPHT	3398346	3398774	+
116	Candidate_125_SIPHT	3421068	3421252	-	RNA
117	Candidate_127_SIPHT	3440096	3440131	-
118	Candidate_128_SIPHT	3468391	3468513	+
119	Candidate_129_SIPHT	347944	348160	+	RNA
120	Candidate_130_SIPHT	506905	507035	+	RNA
121	Candidate_131_SIPHT	506889	507068	+	RNA
122	Candidate_132_SIPHT	507519	507876	+	RNA
123	Candidate_133_SIPHT	50877	51047	+
124	Candidate_134_SIPHT	602708	602769	+	RNA
125	Candidate_135_SIPHT	638409	638712	+
126	Candidate_137_SIPHT	643006	643460	+	RNA
127	Candidate_138_SIPHT	665675	666196	-	RNA
128	Candidate_139_SIPHT	691040	691242	+
129	Candidate_140_SIPHT	761330	761508	+	RNA
130	Candidate_141_SIPHT	80636	80711	-	RNA
131	Candidate_142_SIPHT	828648	828837	-
132	Candidate_144_SIPHT	844312	844412	+	RNA
133	Candidate_145_SIPHT	858326	858357	+
134	SSU_rRNA_5.1	2222773	2223298	-
135	SSU_rRNA_5.2	3207132	3207657	-
136	SSU_rRNA_5.3	3039826	3040351	-
137	SSU_rRNA_5.4	1349901	1350426	-
138	tmRNA.1	828713	829081	-
139	PK-G12rRNA.1	1345939	1346046	-
140	PK-G12rRNA.2	3035864	3035971	-
141	PK-G12rRNA.3	3203170	3203277	-
142	PK-G12rRNA.4	2218812	2218919	-
143	FMN.1	475837	476009	+
144	RNaseP_bact_a.1	2886169	2886479	-
145	sucA.1	1962161	1962243	-
146	SRP_bact.1	1062179	1062280	+
147	5S_rRNA.1	1345174	1345287	-
148	5S_rRNA.2	3035099	3035212	-
149	5S_rRNA.3	3202405	3202518	-
150	5S_rRNA.4	2218047	2218160	-
151	TPP.1	3123620	3123730	-
152	Intron_gpII.1	509732	509808	+
153	TPP.2	1711991	1712118	+
154	Glycine.1	3367068	3367178	+
155	SAH_riboswitch.1	3275171	3275222	-
156	Cobalamin.1	2488601	2488855	-
157	Cand_1_sRNAscanner	29025	29185	+
158	Cand_2_sRNAscanner	95292	95468	+
159	Cand_3_sRNAscanner	638494	638689	+
160	Cand_4_sRNAscanner	706145	706537	+
161	Cand_5_sRNAscanner	1128460	1128752	+
162	Cand_6_sRNAscanner	1577763	1578270	+
163	Cand_7_sRNAscanner	1667833	1668017	+
164	Cand_8_sRNAscanner	1934542	1934928	+
165	Cand_9_sRNAscanner	1934805	1934928	+
166	Cand_10_sRNAscanner	2223090	2223590	+
167	Cand_11_sRNAscanner	2756642	2756747	+
168	Cand_12_sRNAscanner	3398372	3398649	+
169	Cand_13_sRNAscanner	3361436	3361891	-
170	Cand_14_sRNAscanner	2783353	2783717	-
171	Cand_15_sRNAscanner	2783353	2783436	-
172	Cand_16_sRNAscanner	2388017	2388167	-
173	Cand_17_sRNAscanner	1556816	1556977	-
174	Cand_18_sRNAscanner	1545036	1545511	-
175	Cand_19_sRNAscanner	1436385	1436673	-
176	Cand_20_sRNAscanner	1323985	1324039	-
177	Cand_21_sRNAscanner	999613	999733	-
178	Cand_22_sRNAscanner	905328	905439	-
179	Cand_23_sRNAscanner	828668	829122	-
180	Cand_24_sRNAscanner	665695	665748	-
181	Cand_25_sRNAscanner	87894	87938	-

## Sheet: Bpm2
No.	sRNA candidate	Start	End	Direction	QRNA prediction
1	Candidate_1_SIPHT	1393343	1393397	+	RNA
2	Candidate_2_SIPHT	1494115	1494161	+	RNA
3	Candidate_3_SIPHT	2238528	2238589	+	RNA
4	Candidate_4_SIPHT	169654	169702	+
5	Candidate_5_SIPHT	170034	170069	+	RNA
6	Candidate_6_SIPHT	237216	237305	+	RNA
7	Candidate_7_SIPHT	570073	570122	+	RNA
8	Candidate_8_SIPHT	570219	570260	-	RNA
9	Candidate_9_SIPHT	728406	728613	+	RNA
10	Candidate_10_SIPHT	948469	948537	+
11	Candidate_11_SIPHT	1393343	1393415	+	RNA
12	Candidate_12_SIPHT	1494115	1494178	+	RNA
13	Candidate_13_SIPHT	2176840	2176946	-
14	Candidate_14_SIPHT	2176670	2176923	+
15	Candidate_15_SIPHT	2227342	2227383	-	RNA
16	Candidate_16_SIPHT	2238975	2239032	+	RNA
17	Candidate_17_SIPHT	1395221	1395261	-
18	Candidate_18_SIPHT	1494675	1494804	-	RNA
19	Candidate_19_SIPHT	170078	170122	-	RNA
20	Candidate_20_SIPHT	2227270	2227315	+	RNA
21	Candidate_21_SIPHT	2227782	2227895	-	RNA
22	Candidate_22_SIPHT	2239041	2239103	-	RNA
23	Candidate_23_SIPHT	237216	237282	+	RNA
24	Candidate_24_SIPHT	237652	237697	-
25	Candidate_25_SIPHT	39063	39117	-
26	Candidate_26_SIPHT	396044	396258	-	RNA
27	Candidate_27_SIPHT	570101	570189	+	RNA
28	Candidate_28_SIPHT	570705	570749	-	RNA
29	Candidate_29_SIPHT	61842	62254	-	RNA
30	Candidate_30_SIPHT	728406	728594	+	RNA
31	Candidate_31_SIPHT	764460	764619	+	RNA
32	Candidate_32_SIPHT	787975	788083	+	RNA
33	Candidate_33_SIPHT	788591	788626	-	RNA
34	Candidate_34_SIPHT	910888	911196	-	RNA
35	SSU_rRNA_5.1	712409	712934	-
36	SSU_rRNA_5.2	2171584	2172109	+
37	PK-G12rRNA.1	708448	708555	-
38	PK-G12rRNA.2	2175963	2176070	+
39	ykkC-yxkD.1	948706	948826	+
40	5S_rRNA.1	707683	707796	-
41	5S_rRNA.2	2176722	2176835	+
42	Cobalamin.1	62330	62588	+
43	SAH_riboswitch.1	87109	87204	-
44	Intron_gpII.1	1998604	1998680	-
45	mini-ykkC.1	953099	953146	+
46	tRNA.1	910952	911036	-
47	Cobalamin.2	38911	39092	+
48	tRNA.2	1575595	1575685	+
49	Cand_1_sRNAscanner	311841	311893	+
50	Cand_2_sRNAscanner	764501	764593	+
51	Cand_3_sRNAscanner	1490653	1490721	+
52	Cand_4_sRNAscanner	1575556	1575703	+
53	Cand_5_sRNAscanner	2489544	2489592	+
54	Cand_6_sRNAscanner	1711001	1711171	-
55	Cand_7_sRNAscanner	1052094	1052145	-
56	Cand_8_sRNAscanner	693848	694166	-
57	Cand_9_sRNAscanner	624532	624637	-

[truncated: 22 more sheets: Bpt1, Bpt2, Bc1, Bc2, Bc3, Ba1, Ba2, Ba3, Bmv1, Bmv2, Bmv3, Bv1, Bv2, Bv3, Bx1, Bx2, Bx3, Re1, Re2, Rp1 …]
