# Supplementary material for: Computational discovery and RT-PCR validation of novel Burkholderia conserved and Burkholderia pseudomallei unique sRNAs
Source: BMC Genomics. 2012 Dec 7;13(Suppl 7):S13. doi: 10.1186/1471-2164-13-S7-S13 (PMC3521395; doi:10.1186/1471-2164-13-S7-S13)
Supplement: Additional file 4 — Comparative analysis. The results of comparative analysis of sRNA candidates predicted. [file 1471-2164-13-S7-S13-S4.xlsx]

## Sheet: IGR_TotalCand.txt
No	Replicon	IGR_start	IGR_end	IGR size	Bp	Ba	Bc	Bg	Bm	Bmv	Bpm	Bpt	Bt	Bv	Bx	Re	Rp	Rs	Conservation	Note
1	NC_006350	5097	5487	391	Bp_1_Candidate_887_SIPHT	--	--	Bg_1_Candidate_218_SIPHT	Bm_1_Candidate_625_SIPHT	--	--	--	Bt_1_Candidate_501_SIPHT	--	Bx_1_Candidate_377_SIPHT	--	--	--	5
2	NC_006350	7210	7527	318	Bp_1_Candidate_34_SIPHT, Bp_1_Candidate_911_SIPHT	--	--	--	Bm_1_Candidate_9_SIPHT	--	--	--	--	--	--	--	--	--	2
3	NC_006350	8014	8394	381	Bp_1_Candidate_918_SIPHT	--	--	--	Bm_1_Candidate_607_SIPHT	Bmv_1_Candidate_385_SIPHT	--	--	Bt_1_Candidate_526_SIPHT	--	--	--	--	--	4
4	NC_006350	22136	22356	221	Bp_1_Candidate_601_SIPHT	Ba_1_Candidate_21_SIPHT	--	--	Bm_1_Candidate_606_SIPHT	--	--	--	--	--	--	--	--	--	3
5	NC_006350	23320	23465	146	Bp_1_Candidate_625_SIPHT	--	--	--	Bm_1_Candidate_605_SIPHT	--	--	--	--	--	--	--	--	--	2
6	NC_006350	27413	28204	792	Bp_1_Candidate_688_SIPHT	--	--	--	--	--	--	--	--	--	--	--	--	--	1
7	NC_006350	40244	40565	322	--	--	--	--	--	--	--	--	Bt_1_Candidate_21_SIPHT	--	--	--	--	--	1
8	NC_006350	41694	42168	475	--	--	--	--	Bm_1_Candidate_597_SIPHT	--	--	--	Bt_1_Candidate_23_SIPHT, Bt_1_Candidate_22_SIPHT, Bt_1_Candidate_490_SIPHT	--	--	--	--	--	2
9	NC_006350	47252	47788	537	Bp_1_Candidate_36_SIPHT, Bp_1_Candidate_882_SIPHT	--	--	--	--	--	--	--	--	--	--	--	--	--	1
10	NC_006350	48890	49288	399	Bp_1_Candidate_885_SIPHT	--	--	--	Bm_1_Candidate_596_SIPHT	--	--	--	--	--	--	--	--	--	2
11	NC_006350	60971	61696	726	--	--	Bc_1_Candidate_306_SIPHT, Bc_1_Candidate_410_SIPHT, Bc_1_Candidate_394_SIPHT, Bc_1_Candidate_264_SIPHT, Bc_3_Candidate_20_SIPHT, Bc_3_Candidate_17_SIPHT, Bc_2_Candidate_191_SIPHT, Bc_1_Candidate_446_SIPHT, Bc_1_Candidate_445_SIPHT, Bc_1_Candidate_305_SIPHT	--	--	--	--	--	--	--	--	--	--	--	1
12	NC_006350	63223	63894	672	Bp_1_Candidate_900_SIPHT	--	--	--	--	--	--	--	--	--	--	--	--	--	1
13	NC_006350	72538	72924	387	Bp_1_Candidate_37_SIPHT	--	--	--	--	--	--	--	--	--	--	--	--	--	1
14	NC_006350	83897	84084	188	Bp_1_Candidate_38_SIPHT	Ba_1_Candidate_16_SIPHT	--	--	Bm_1_Candidate_23_SIPHT, Bm_1_Candidate_22_SIPHT	--	--	--	Bt_1_Candidate_243_SIPHT, Bt_1_Candidate_242_SIPHT	Bv_1_Candidate_22_SIPHT	--	--	--	--	5
15	NC_006350	85189	85350	162	--	--	Bc_1_Candidate_67_SIPHT	--	Bm_1_Candidate_21_SIPHT	--	--	--	Bt_1_Candidate_241_SIPHT	Bv_1_Candidate_21_SIPHT	--	--	--	--	4
16	NC_006350	90051	90206	156	Bp_1_Candidate_921_SIPHT, Bp_1_Candidate_40_SIPHT, Bp_1_Candidate_922_SIPHT	--	--	--	Bm_1_Candidate_693_SIPHT, Bm_1_Candidate_692_SIPHT	--	--	--	--	--	--	--	--	--	2
17	NC_006350	92368	92535	168	Bp_1_Candidate_41_SIPHT	--	--	--	--	--	--	--	--	--	--	--	--	--	1
18	NC_006350	93766	94412	647	Bp_1_Candidate_930_SIPHT	Ba_1_Candidate_337_SIPHT	--	Bg_1_Candidate_180_SIPHT	--	--	--	--	--	Bv_1_Candidate_376_SIPHT	--	--	--	--	4
19	NC_006350	98170	98536	367	Bp_1_Candidate_42_SIPHT, Bp_1_isrK.1	--	--	Bg_1_Candidate_70_SIPHT, Bg_1_isrK.1	Bm_1_Candidate_577_SIPHT	--	--	--	--	Bv_1_Candidate_377_SIPHT, Bv_1_isrK.1	--	--	--	Rs__Candidate_140_SIPHT	5	isrK
20	NC_006350	107895	108382	488	Bp_1_Candidate_445_SIPHT, Bp_1_Candidate_43_SIPHT	Ba_1_Candidate_422_SIPHT	Bc_1_Candidate_524_SIPHT	--	--	--	--	--	Bt_1_Candidate_537_SIPHT, Bt_1_Candidate_26_SIPHT	--	--	--	--	--	4
21	NC_006350	110099	110499	401	Bp_1_Candidate_449_SIPHT, Bp_1_Candidate_846_SIPHT	Ba_1_Candidate_421_SIPHT, Ba_1_Candidate_336_SIPHT	Bc_1_Candidate_525_SIPHT, Bc_1_Candidate_350_SIPHT	Bg_1_Candidate_217_SIPHT, Bg_1_Candidate_12_SIPHT, Bg_1_Candidate_136_SIPHT	Bm_1_Candidate_375_SIPHT	Bmv_1_Candidate_359_SIPHT, Bmv_1_Candidate_273_SIPHT	Bpm_1_Candidate_128_SIPHT	Bpt_1_Candidate_404_SIPHT, Bpt_1_Candidate_375_SIPHT	Bt_1_Candidate_539_SIPHT, Bt_1_Candidate_465_SIPHT	Bv_1_Candidate_359_SIPHT, Bv_1_Candidate_319_SIPHT, Bv_1_Candidate_39_SIPHT	Bx_1_Candidate_378_SIPHT, Bx_1_Candidate_362_SIPHT, Bx_1_Candidate_363_SIPHT	--	--	--	11
22	NC_006350	122084	123312	1229	Bp_1_Candidate_44_SIPHT, Bp_1_Candidate_468_SIPHT	--	--	--	Bm_1_Candidate_397_SIPHT	--	--	--	--	--	--	--	--	--	2
23	NC_006350	125263	125799	537	Bp_1_Candidate_557_SIPHT	--	--	--	--	--	--	--	Bt_2_Candidate_70_SIPHT	--	--	--	--	--	2
24	NC_006350	126805	127410	606	Bp_1_Cand_1_sRNAscanner	--	--	--	--	--	--	--	--	--	--	--	--	--	1
25	NC_006350	127487	127677	191	--	Ba_1_Candidate_419_SIPHT	Bc_1_Candidate_529_SIPHT	--	--	--	--	--	--	--	--	--	--	--	2
26	NC_006350	130127	130564	438	--	--	--	Bg_1_Candidate_216_SIPHT	--	--	--	--	--	--	--	--	--	--	1
27	NC_006350	131621	131842	222	Bp_1_Candidate_484_SIPHT, Bp_1_Candidate_485_SIPHT	--	--	--	Bm_1_Candidate_412_SIPHT	--	--	--	--	--	--	--	--	--	2
28	NC_006350	134453	134662	210	--	Ba_1_Candidate_417_SIPHT	--	--	--	--	--	--	--	--	--	--	--	--	1
29	NC_006350	139755	140227	473	Bp_1_Candidate_46_SIPHT, Bp_1_Candidate_499_SIPHT	--	--	--	Bm_1_Candidate_30_SIPHT, Bm_1_Candidate_421_SIPHT	--	--	--	--	--	--	--	--	--	2
30	NC_006350	179186	179987	802	Bp_1_Candidate_557_SIPHT	--	--	Bg_1_Candidate_25_SIPHT, Bg_1_Candidate_27_SIPHT	Bm_1_Candidate_598_SIPHT	Bmv_2_Candidate_39_SIPHT	--	--	Bt_2_Candidate_70_SIPHT, Bt_2_Candidate_71_SIPHT	--	--	--	--	--	5
31	NC_006350	180729	182071	1343	Bp_1_Cand_1_sRNAscanner, Bp_1_Candidate_561_SIPHT, Bp_1_Candidate_1_SIPHT	--	Bc_1_Candidate_18_SIPHT	Bg_1_Candidate_87_SIPHT	--	Bmv_1_Cand_17_sRNAscanner	--	--	Bt_1_Candidate_28_SIPHT, Bt_1_Candidate_291_SIPHT, Bt_1_Cand_1_sRNAscanner, Bt_1_Candidate_27_SIPHT	Bv_1_Candidate_10_SIPHT	--	--	--	--	6
32	NC_006350	184005	184423	419	Bp_1_Candidate_47_SIPHT, Bp_1_Candidate_566_SIPHT	--	--	--	--	--	--	--	--	--	--	--	--	--	1
33	NC_006350	185983	186310	328	--	--	--	--	Bm_1_Candidate_66_SIPHT	--	--	--	--	--	--	--	--	--	1
34	NC_006350	191694	191812	119	--	Ba_1_Candidate_210_SIPHT	Bc_1_Candidate_71_SIPHT	--	--	Bmv_1_Candidate_177_SIPHT	--	--	--	Bv_1_Candidate_177_SIPHT	--	--	--	--	4
35	NC_006350	192857	193226	370	--	--	--	--	--	--	--	--	--	--	Bx_1_Candidate_402_SIPHT	--	--	--	1
36	NC_006350	196599	196724	126	Bp_1_Candidate_48_SIPHT	--	--	--	Bm_1_Candidate_31_SIPHT	--	--	--	Bt_1_Candidate_30_SIPHT	--	--	--	--	--	3
37	NC_006350	198367	198654	288	Bp_1_Candidate_571_SIPHT, Bp_1_Candidate_49_SIPHT	--	--	--	Bm_1_Candidate_669_SIPHT, Bm_1_Candidate_32_SIPHT, Bm_1_Candidate_332_SIPHT	--	--	--	--	--	--	--	--	--	2
38	NC_006350	199720	199930	211	--	--	--	--	--	--	--	--	--	Bv_1_Candidate_353_SIPHT	--	--	--	--	1
39	NC_006350	205373	205720	348	Bp_1_Candidate_50_SIPHT	--	--	--	Bm_1_Candidate_671_SIPHT, Bm_1_Candidate_333_SIPHT	--	--	--	--	--	--	Re_1_Cand_1_sRNAscanner	--	--	3
40	NC_006350	208077	208669	593	--	--	--	--	--	--	--	--	--	--	Bx_1_Candidate_19_SIPHT	--	--	--	1
41	NC_006350	210513	210929	417	Bp_1_Candidate_52_SIPHT, Bp_1_Candidate_577_SIPHT	--	--	--	Bm_1_Candidate_335_SIPHT, Bm_1_Candidate_672_SIPHT	--	--	--	Bt_1_Candidate_32_SIPHT, Bt_1_Candidate_324_SIPHT	--	--	--	--	--	3
42	NC_006350	212820	213073	254	Bp_1_Candidate_579_SIPHT	--	Bc_1_Candidate_73_SIPHT	--	Bm_1_Candidate_673_SIPHT	Bmv_1_Candidate_174_SIPHT	--	--	Bt_1_Candidate_329_SIPHT	--	--	--	--	--	5
43	NC_006350	213491	214039	549	Bp_1_Candidate_582_SIPHT	--	--	--	Bm_1_Candidate_674_SIPHT	--	--	--	--	--	--	--	--	--	2
44	NC_006350	215153	215293	141	Bp_1_Candidate_584_SIPHT	--	--	--	Bm_1_Candidate_675_SIPHT	--	--	--	Bt_1_Candidate_333_SIPHT	--	--	--	--	--	3
45	NC_006350	220186	220450	265	--	--	--	--	--	--	--	--	--	--	--	--	--	Rs__Candidate_88_SIPHT	1
46	NC_006350	221639	221804	166	Bp_1_Candidate_597_SIPHT	--	--	--	Bm_1_Candidate_676_SIPHT, Bm_1_Candidate_677_SIPHT	--	--	--	--	--	--	--	--	--	2
47	NC_006350	222159	222401	243	Bp_1_Candidate_598_SIPHT	--	--	--	--	--	--	--	--	--	--	--	--	--	1
48	NC_006350	223296	223563	268	Bp_1_Candidate_54_SIPHT, Bp_1_Candidate_2_SIPHT, Bp_1_Candidate_53_SIPHT, Bp_1_Candidate_602_SIPHT	--	--	--	--	--	--	--	--	--	--	--	--	--	1
49	NC_006350	225266	225532	267	Bp_1_Candidate_55_SIPHT	--	--	--	Bm_1_Candidate_337_SIPHT, Bm_1_Candidate_336_SIPHT	--	--	--	Bt_1_Candidate_33_SIPHT	--	--	--	--	--	3
50	NC_006350	226397	226750	354	Bp_1_Candidate_603_SIPHT	--	Bc_1_Candidate_531_SIPHT	--	Bm_1_Candidate_678_SIPHT	--	--	--	Bt_1_Candidate_340_SIPHT	--	--	--	--	--	4
51	NC_006350	228041	228393	353	Bp_1_Candidate_610_SIPHT	--	--	--	--	--	--	--	--	--	--	--	--	--	1
52	NC_006350	233508	233740	233	Bp_1_Candidate_624_SIPHT	--	Bc_1_Candidate_532_SIPHT	Bg_1_Candidate_211_SIPHT	Bm_1_Candidate_679_SIPHT	--	--	--	Bt_1_Candidate_355_SIPHT	--	--	--	--	--	5
53	NC_006350	242344	242590	247	Bp_1_Candidate_633_SIPHT, Bp_1_Candidate_632_SIPHT	Ba_1_Candidate_414_SIPHT	Bc_1_Candidate_533_SIPHT	Bg_1_Candidate_210_SIPHT	Bm_1_Candidate_681_SIPHT, Bm_1_Candidate_680_SIPHT	Bmv_1_Candidate_352_SIPHT	--	--	--	--	--	--	--	--	6
54	NC_006350	242933	243064	132	Bp_1_Candidate_56_SIPHT	--	--	--	Bm_1_Candidate_338_SIPHT	--	--	--	Bt_1_Candidate_34_SIPHT	--	--	--	--	--	3
55	NC_006350	243823	243931	109	Bp_1_Candidate_33_SIPHT	--	--	--	Bm_1_Candidate_12_SIPHT	--	--	--	--	--	--	--	--	--	2
56	NC_006350	245758	245949	192	Bp_1_Candidate_57_SIPHT	--	Bc_1_Candidate_534_SIPHT, Bc_1_Candidate_74_SIPHT	--	Bm_1_Candidate_339_SIPHT	--	--	--	Bt_1_Candidate_35_SIPHT	--	--	--	--	--	4
57	NC_006350	247819	248016	198	Bp_1_Candidate_58_SIPHT	--	--	--	Bm_1_Candidate_340_SIPHT	--	--	--	--	--	--	--	--	--	2
58	NC_006350	249421	249661	241	Bp_1_Candidate_644_SIPHT	--	--	--	Bm_1_Candidate_682_SIPHT	--	--	--	--	--	--	--	--	--	2
59	NC_006350	250319	251606	1288	Bp_1_Candidate_645_SIPHT	Ba_1_Candidate_207_SIPHT	--	--	--	Bmv_1_Candidate_170_SIPHT	--	--	Bt_1_Candidate_370_SIPHT, Bt_1_Candidate_448_SIPHT	Bv_1_Candidate_173_SIPHT	--	--	--	--	5
60	NC_006350	252378	252589	212	Bp_1_Candidate_648_SIPHT	Ba_1_Candidate_206_SIPHT	Bc_1_Candidate_75_SIPHT	--	Bm_1_Candidate_684_SIPHT	Bmv_1_Candidate_169_SIPHT	--	--	--	Bv_1_Candidate_172_SIPHT	--	--	--	--	6
61	NC_006350	257675	257906	232	Bp_1_Candidate_657_SIPHT, Bp_1_Candidate_658_SIPHT	--	--	--	Bm_1_Candidate_685_SIPHT, Bm_1_Candidate_686_SIPHT	--	--	--	Bt_1_Candidate_380_SIPHT, Bt_1_Candidate_381_SIPHT	Bv_1_Candidate_351_SIPHT	--	--	--	--	4
62	NC_006350	266545	267021	477	Bp_1_Candidate_64_SIPHT, Bp_1_Candidate_63_SIPHT, Bp_1_Candidate_667_SIPHT	Ba_1_Candidate_205_SIPHT, Ba_1_Cand_10_sRNAscanner	Bc_1_Cand_2_sRNAscanner	Bg_1_Cand_12_sRNAscanner, Bg_1_Candidate_84_SIPHT, Bg_1_Candidate_83_SIPHT, Bg_1_Candidate_206_SIPHT	Bm_1_Candidate_345_SIPHT, Bm_1_Candidate_344_SIPHT, Bm_1_Candidate_687_SIPHT	Bmv_1_Candidate_168_SIPHT, Bmv_1_Candidate_166_SIPHT, Bmv_1_Candidate_167_SIPHT, Bmv_1_Cand_18_sRNAscanner	--	--	Bt_1_Candidate_38_SIPHT, Bt_1_Candidate_37_SIPHT, Bt_1_Candidate_386_SIPHT	Bv_1_Candidate_171_SIPHT, Bv_1_Cand_17_sRNAscanner	--	--	--	--	8
63	NC_006350	268728	269349	622	Bp_1_Candidate_670_SIPHT, Bp_1_Candidate_669_SIPHT	--	--	--	Bm_1_Candidate_688_SIPHT	--	--	--	--	--	--	--	--	--	2
64	NC_006350	290240	290454	215	Bp_1_Candidate_65_SIPHT	Ba_1_Candidate_409_SIPHT	--	--	Bm_1_Candidate_346_SIPHT	--	--	--	Bt_1_Candidate_40_SIPHT	Bv_1_Candidate_345_SIPHT	--	--	--	--	5
65	NC_006350	291214	291418	205	Bp_1_Candidate_700_SIPHT	--	--	--	--	Bmv_1_Candidate_347_SIPHT	--	--	Bt_1_Candidate_41_SIPHT	--	--	--	--	--	3
66	NC_006350	296346	296547	202	--	--	--	--	Bm_1_Candidate_347_SIPHT	--	--	--	--	--	--	--	--	--	1
67	NC_006350	308425	310065	1641	--	--	--	--	--	Bmv_2_Candidate_117_SIPHT	--	--	Bt_1_Candidate_423_SIPHT, Bt_1_Candidate_424_SIPHT	--	--	--	--	--	2
68	NC_006350	312519	312714	196	Bp_1_Candidate_66_SIPHT, Bp_1_Candidate_733_SIPHT	--	--	--	Bm_1_Candidate_690_SIPHT, Bm_1_Candidate_348_SIPHT	--	--	--	Bt_1_Candidate_427_SIPHT	--	--	--	--	--	3
69	NC_006350	318192	318748	557	Bp_1_Candidate_67_SIPHT, Bp_1_Candidate_68_SIPHT	--	--	--	--	--	--	--	--	--	--	--	--	--	1
70	NC_006350	343508	343677	170	Bp_1_Candidate_69_SIPHT	--	--	--	--	--	--	--	--	--	--	--	--	--	1
71	NC_006350	349197	349355	159	Bp_1_Candidate_70_SIPHT, Bp_1_Candidate_783_SIPHT	--	--	--	--	--	--	--	Bt_1_Candidate_43_SIPHT, Bt_1_Candidate_449_SIPHT	--	--	--	--	--	2
72	NC_006350	350319	350793	475	--	--	--	--	--	--	--	--	Bt_1_Candidate_450_SIPHT, Bt_1_Candidate_45_SIPHT, Bt_1_Candidate_44_SIPHT	--	--	--	--	--	1
73	NC_006350	354539	355164	626	Bp_1_Candidate_71_SIPHT, Bp_1_Candidate_791_SIPHT	Ba_1_Candidate_399_SIPHT	Bc_1_Candidate_84_SIPHT, Bc_1_Candidate_550_SIPHT	Bg_1_Candidate_201_SIPHT	--	Bmv_1_Candidate_339_SIPHT	--	--	Bt_1_Candidate_46_SIPHT, Bt_1_Candidate_454_SIPHT	Bv_1_Candidate_340_SIPHT	--	--	--	--	7
74	NC_006350	358108	358259	152	Bp_1_Candidate_803_SIPHT	--	--	--	--	--	--	--	Bt_1_Candidate_456_SIPHT	--	--	--	--	--	2
75	NC_006350	370310	370572	263	Bp_1_Candidate_823_SIPHT	Ba_1_Candidate_396_SIPHT	--	--	--	Bmv_1_Candidate_338_SIPHT	--	--	Bt_1_Candidate_464_SIPHT	Bv_1_Candidate_339_SIPHT	--	--	--	--	5
76	NC_006350	372954	373422	469	--	--	--	--	--	--	--	--	Bt_2_Candidate_70_SIPHT	--	--	--	--	--	1
77	NC_006350	375562	376063	502	Bp_1_Candidate_832_SIPHT, Bp_1_Candidate_831_SIPHT, Bp_1_Candidate_72_SIPHT	--	--	--	--	--	--	--	Bt_1_Candidate_48_SIPHT	--	--	--	--	--	2
78	NC_006350	383110	383344	235	Bp_1_Candidate_73_SIPHT	--	--	--	--	--	--	--	--	--	--	--	--	--	1
79	NC_006350	396998	397560	563	Bp_1_Candidate_864_SIPHT	Ba_1_Candidate_395_SIPHT	Bc_1_Candidate_554_SIPHT	--	Bm_1_Candidate_363_SIPHT	Bmv_1_Candidate_50_SIPHT	--	--	Bt_1_Candidate_486_SIPHT	--	--	--	--	--	6
80	NC_006350	404085	404373	289	--	--	--	--	--	--	--	--	Bt_1_Candidate_489_SIPHT	--	--	--	--	--	1
81	NC_006350	407379	407611	233	--	--	--	--	Bm_1_Candidate_28_SIPHT	--	--	--	--	--	--	--	--	--	1
82	NC_006350	416463	416705	243	Bp_1_Candidate_879_SIPHT	--	--	--	--	--	--	--	--	--	--	--	--	--	1
83	NC_006350	427749	428395	647	--	Ba_1_Candidate_198_SIPHT	--	--	--	Bmv_1_Candidate_51_SIPHT	--	--	--	Bv_1_Candidate_169_SIPHT	--	--	--	--	3
84	NC_006350	429272	429411	140	Bp_1_Candidate_77_SIPHT	--	--	--	--	--	--	--	--	--	--	--	--	--	1
85	NC_006350	459163	459602	440	Bp_1_Candidate_78_SIPHT	--	--	--	--	--	--	--	--	--	--	--	--	--	1
86	NC_006350	461636	462002	367	--	--	--	--	--	--	--	--	Bt_1_Candidate_491_SIPHT, Bt_1_Candidate_51_SIPHT	--	--	--	--	--	1
87	NC_006350	467382	467673	292	--	--	--	--	Bm_1_Candidate_667_SIPHT	--	--	--	--	--	--	--	--	--	1
88	NC_006350	468265	468949	685	Bp_1_Candidate_880_SIPHT	--	--	--	Bm_1_Candidate_666_SIPHT	Bmv_1_Candidate_369_SIPHT	Bpm_1_Candidate_11_SIPHT	--	Bt_1_Candidate_1_SIPHT, Bt_1_Candidate_52_SIPHT	--	--	--	--	--	5
89	NC_006350	469730	470209	480	Bp_1_Candidate_881_SIPHT	--	--	--	Bm_1_Candidate_665_SIPHT	--	--	--	Bt_1_Candidate_492_SIPHT	--	--	--	--	--	3
90	NC_006350	479017	479211	195	Bp_1_Candidate_79_SIPHT	--	--	--	--	--	--	--	Bt_1_Candidate_53_SIPHT	--	--	--	--	--	2
91	NC_006350	480985	481271	287	--	--	--	--	Bm_1_Candidate_662_SIPHT	--	--	--	--	--	--	--	--	--	1
92	NC_006350	482031	482134	104	--	--	--	--	Bm_1_Candidate_331_SIPHT	--	--	--	--	--	--	--	--	--	1
93	NC_006350	483710	483929	220	--	--	--	--	Bm_1_Candidate_330_SIPHT	--	--	--	--	--	--	--	--	--	1
94	NC_006350	487113	487264	152	Bp_1_Candidate_80_SIPHT	--	--	--	Bm_1_Candidate_329_SIPHT	--	--	--	--	--	--	--	--	--	2
95	NC_006350	487799	488217	419	Bp_1_Candidate_82_SIPHT, Bp_1_Candidate_884_SIPHT, Bp_1_Candidate_81_SIPHT	--	--	--	--	--	--	--	--	--	--	--	--	--	1
96	NC_006350	489473	489594	122	--	--	--	--	Bm_1_Candidate_661_SIPHT	--	--	--	--	--	--	--	--	--	1
97	NC_006350	490561	490757	197	--	--	--	--	--	--	--	Bpt_1_Candidate_418_SIPHT	--	--	--	--	--	--	1
98	NC_006350	494552	494619	68	--	--	--	--	Bm_1_Candidate_328_SIPHT	--	--	--	Bt_1_Candidate_54_SIPHT	--	--	--	--	--	2
99	NC_006350	496600	496758	159	Bp_1_Candidate_83_SIPHT, Bp_1_Candidate_886_SIPHT	Ba_1_Candidate_392_SIPHT	Bc_1_Candidate_89_SIPHT, Bc_1_Candidate_90_SIPHT, Bc_1_Candidate_566_SIPHT	--	Bm_1_Candidate_327_SIPHT, Bm_1_Candidate_11_SIPHT, Bm_1_Candidate_660_SIPHT	Bmv_1_Candidate_54_SIPHT, Bmv_1_Candidate_53_SIPHT, Bmv_1_Candidate_371_SIPHT	--	--	Bt_1_Candidate_494_SIPHT, Bt_1_Candidate_495_SIPHT	Bv_1_Candidate_165_SIPHT, Bv_1_Candidate_327_SIPHT	--	--	--	--	7
100	NC_006350	503381	503529	149	--	--	--	Bg_1_Candidate_197_SIPHT	--	--	--	--	--	--	--	--	--	--	1
101	NC_006350	504349	504598	250	Bp_1_Candidate_86_SIPHT, Bp_1_Candidate_85_SIPHT	--	--	--	Bm_1_Candidate_652_SIPHT, Bm_1_Candidate_322_SIPHT, Bm_1_Candidate_321_SIPHT	--	--	--	Bt_1_Candidate_56_SIPHT	--	--	--	--	--	3
102	NC_006350	545852	546568	717	Bp_1_Candidate_888_SIPHT, Bp_1_Candidate_890_SIPHT, Bp_1_Candidate_891_SIPHT, Bp_1_Candidate_665_SIPHT, Bp_1_Candidate_665_SIPHT, Bp_1_Candidate_88_SIPHT	--	--	--	Bm_1_Candidate_325_SIPHT, Bm_1_Candidate_655_SIPHT, Bm_1_Candidate_655_SIPHT, Bm_1_Candidate_657_SIPHT, Bm_1_Candidate_324_SIPHT	--	--	--	Bt_1_Candidate_58_SIPHT, Bt_1_Candidate_57_SIPHT, Bt_1_Candidate_496_SIPHT	--	--	--	--	--	3
103	NC_006350	549071	550381	1311	Bp_1_Candidate_90_SIPHT, Bp_1_Candidate_89_SIPHT, Bp_1_Candidate_893_SIPHT, Bp_1_Candidate_892_SIPHT	Ba_1_Candidate_195_SIPHT	--	--	Bm_1_Candidate_326_SIPHT, Bm_1_Candidate_659_SIPHT, Bm_1_Candidate_658_SIPHT	--	--	--	Bt_1_Candidate_59_SIPHT	--	--	--	--	--	4
104	NC_006350	553615	554069	455	--	--	Bc_1_Candidate_569_SIPHT, Bc_1_Candidate_568_SIPHT	--	--	--	--	--	Bt_1_Candidate_500_SIPHT	--	--	--	--	--	2
105	NC_006350	556368	556693	326	Bp_1_Candidate_91_SIPHT, Bp_1_Candidate_894_SIPHT	--	--	--	Bm_1_Candidate_650_SIPHT	--	--	--	Bt_1_Candidate_61_SIPHT, Bt_1_Candidate_60_SIPHT	--	--	--	--	--	3
106	NC_006350	558335	558768	434	Bp_1_Cand_24_sRNAscanner	--	--	Bg_1_Cand_11_sRNAscanner	Bm_1_Cand_9_sRNAscanner	--	Bpm_1_Candidate_13_SIPHT, Bpm_1_Candidate_129_SIPHT	Bpt_1_Candidate_39_SIPHT	--	--	--	--	--	--	5
107	NC_006350	566976	567359	384	Bp_1_Candidate_895_SIPHT	--	--	--	--	--	--	--	--	--	--	--	--	--	1
108	NC_006350	573233	573345	113	Bp_1_Candidate_896_SIPHT	Ba_1_Candidate_193_SIPHT, Ba_1_Candidate_384_SIPHT	Bc_1_Candidate_571_SIPHT	--	Bm_1_Candidate_320_SIPHT	Bmv_1_Candidate_376_SIPHT	--	--	Bt_1_Candidate_502_SIPHT	--	--	--	--	--	6
109	NC_006350	573961	574123	163	Bp_1_Candidate_897_SIPHT, Bp_1_Candidate_898_SIPHT	Ba_1_Candidate_383_SIPHT	Bc_1_Candidate_572_SIPHT	--	Bm_1_Candidate_649_SIPHT, Bm_1_Candidate_648_SIPHT, Bm_1_Candidate_319_SIPHT	Bmv_1_Candidate_377_SIPHT	--	--	Bt_1_Candidate_503_SIPHT, Bt_1_Candidate_504_SIPHT	Bv_1_Candidate_162_SIPHT, Bv_1_Candidate_320_SIPHT	--	--	--	--	7
110	NC_006350	584228	584513	286	--	--	--	--	Bm_1_Candidate_318_SIPHT	--	--	--	--	--	--	--	--	--	1
111	NC_006350	586532	586699	168	--	--	--	--	--	Bmv_1_Candidate_2_SIPHT	--	--	--	--	--	--	--	--	1
112	NC_006350	602116	602531	416	Bp_1_Candidate_93_SIPHT, Bp_1_Candidate_92_SIPHT, Bp_1_Candidate_899_SIPHT	--	--	--	Bm_1_Candidate_646_SIPHT, Bm_1_Candidate_647_SIPHT	--	--	--	--	--	--	--	--	--	2
113	NC_006350	642700	642860	161	Bp_1_Candidate_94_SIPHT	--	--	--	--	--	--	--	--	--	--	--	--	--	1
114	NC_006350	643113	643284	172	Bp_1_Candidate_3_SIPHT	--	--	--	--	--	--	--	--	--	--	--	--	--	1
115	NC_006350	663418	664601	1184	Bp_1_Candidate_902_SIPHT, Bp_1_Candidate_901_SIPHT	--	--	--	--	--	--	--	Bt_1_Candidate_505_SIPHT	--	--	--	--	--	2
116	NC_006350	665441	665666	226	Bp_1_Candidate_95_SIPHT	--	--	--	--	--	--	--	Bt_1_Candidate_62_SIPHT	--	--	--	--	--	2
117	NC_006350	666015	666527	513	Bp_1_Candidate_903_SIPHT	--	--	--	--	--	--	--	Bt_1_Candidate_506_SIPHT	--	--	--	--	--	2
118	NC_006350	666894	667140	247	--	--	--	--	Bm_1_Candidate_24_SIPHT	--	--	--	Bt_1_Candidate_507_SIPHT	--	--	--	--	--	2
119	NC_006350	686420	687163	744	Bp_1_Candidate_905_SIPHT, Bp_1_Candidate_906_SIPHT	--	--	--	--	--	--	--	--	--	--	--	--	--	1
120	NC_006350	697670	698535	866	Bp_1_Cand_2_sRNAscanner	--	--	--	Bm_1_Cand_1_sRNAscanner	--	--	--	Bt_1_Cand_2_sRNAscanner	--	--	--	--	--	3
121	NC_006350	702179	702457	279	Bp_1_Candidate_96_SIPHT	--	--	--	Bm_1_Candidate_26_SIPHT	--	--	--	Bt_1_Candidate_63_SIPHT	--	--	--	--	--	3
122	NC_006350	704532	705248	717	Bp_1_Candidate_907_SIPHT	Ba_1_Candidate_377_SIPHT	Bc_1_Candidate_576_SIPHT	--	Bm_1_Candidate_27_SIPHT, Bm_1_Candidate_447_SIPHT	--	--	--	Bt_1_Candidate_509_SIPHT	Bv_1_Candidate_317_SIPHT	--	--	--	--	6
123	NC_006350	714453	714576	124	Bp_1_Candidate_97_SIPHT, Bp_1_Candidate_908_SIPHT	--	--	--	Bm_1_Candidate_33_SIPHT	--	--	--	--	--	--	--	--	--	2
124	NC_006350	714964	715302	339	Bp_1_Candidate_909_SIPHT, Bp_1_Candidate_98_SIPHT	--	--	--	Bm_1_Candidate_462_SIPHT, Bm_1_Candidate_34_SIPHT	--	--	--	--	--	--	--	--	--	2
125	NC_006350	724934	725013	80	--	--	--	--	Bm_1_Candidate_474_SIPHT, Bm_1_Candidate_36_SIPHT	--	--	--	--	--	--	--	--	--	1
126	NC_006350	731263	731469	207	Bp_1_Candidate_100_SIPHT, Bp_1_Candidate_912_SIPHT	--	--	--	Bm_1_Candidate_37_SIPHT, Bm_1_Candidate_487_SIPHT	--	--	--	Bt_1_Candidate_510_SIPHT, Bt_1_Candidate_511_SIPHT	--	--	--	--	--	3
127	NC_006350	733218	733406	189	--	Ba_1_Candidate_374_SIPHT, Ba_1_Candidate_373_SIPHT, Ba_1_Candidate_191_SIPHT	Bc_1_Candidate_583_SIPHT, Bc_1_Candidate_582_SIPHT, Bc_1_Candidate_100_SIPHT	--	--	Bmv_1_Candidate_381_SIPHT, Bmv_1_Candidate_380_SIPHT, Bmv_1_Candidate_59_SIPHT	Bpm_1_Candidate_14_SIPHT	Bpt_1_Candidate_40_SIPHT	Bt_1_Candidate_65_SIPHT	Bv_1_Candidate_314_SIPHT, Bv_1_Candidate_313_SIPHT, Bv_1_Candidate_159_SIPHT	Bx_1_Candidate_34_SIPHT	--	--	--	8
128	NC_006350	738445	738623	179	--	--	--	--	--	--	--	--	--	--	Bx_1_Candidate_156_SIPHT, Bx_1_Candidate_156_SIPHT, Bx_1_Candidate_156_SIPHT	--	--	--	1
129	NC_006350	744871	745362	492	Bp_1_Candidate_101_SIPHT, Bp_1_Candidate_913_SIPHT	--	--	--	--	--	--	--	--	--	--	--	--	--	1
130	NC_006350	760672	760926	255	--	--	--	--	--	--	--	--	--	Bv_1_Candidate_312_SIPHT	--	--	--	--	1
131	NC_006350	763564	764075	512	--	--	--	--	--	Bmv_1_Candidate_384_SIPHT	--	--	--	--	--	--	--	--	1
132	NC_006350	771373	771505	133	--	--	Bc_1_Candidate_586_SIPHT	--	--	--	--	--	--	--	--	--	--	--	1
133	NC_006350	772175	772597	423	Bp_1_Candidate_914_SIPHT, Bp_1_Candidate_103_SIPHT, Bp_1_FMN.1, Bp_1_Candidate_102_SIPHT	Ba_1_FMN_SIPHT, Ba_1_FMN.1	Bc_1_Candidate_104_SIPHT, Bc_1_Candidate_105_SIPHT, Bc_1_Candidate_3_SIPHT, Bc_1_FMN.1	--	Bm_1_Candidate_545_SIPHT, Bm_1_Candidate_38_SIPHT, Bm_1_FMN.1	Bmv_1_Candidate_62_SIPHT, Bmv_1_Candidate_3_SIPHT, Bmv_1_FMN.1	Bpm_1_FMN.1	Bpt_1_FMN.1	--	Bv_1_FMN.1	Bx_1_FMN.1	Re_2_FMN.1	Rp_2_FMN.1	--	11	FMN
134	NC_006350	781133	782048	916	Bp_1_Candidate_915_SIPHT	--	--	--	Bm_1_Candidate_562_SIPHT	--	--	--	--	--	--	--	--	--	2
135	NC_006350	786834	787139	306	--	--	--	--	--	--	--	--	--	Bv_1_Candidate_310_SIPHT	--	--	--	--	1
136	NC_006350	789821	790122	302	Bp_1_Candidate_916_SIPHT	--	--	--	Bm_1_Candidate_584_SIPHT	--	--	--	Bt_1_Candidate_66_SIPHT, Bt_1_Candidate_512_SIPHT	Bv_1_Candidate_309_SIPHT	--	--	--	--	4
137	NC_006350	793122	793248	127	--	Ba_1_Candidate_188_SIPHT	--	--	--	--	--	--	--	Bv_1_Candidate_157_SIPHT	--	--	--	--	2
138	NC_006350	795329	795752	424	--	--	--	--	--	Bmv_1_Candidate_386_SIPHT	--	--	--	--	--	--	--	--	1
139	NC_006350	799809	800103	295	--	--	--	--	--	--	--	--	Bt_1_Candidate_67_SIPHT	--	--	--	--	--	1
140	NC_006350	805017	805803	787	Bp_1_Candidate_917_SIPHT	--	Bc_2_Candidate_170_SIPHT	--	Bm_1_Candidate_601_SIPHT	--	--	--	--	--	--	--	--	--	3
141	NC_006350	808305	809195	891	Bp_1_Candidate_919_SIPHT	--	--	--	--	--	--	--	--	--	--	--	--	--	1
142	NC_006350	814438	814655	218	--	--	--	--	--	--	--	--	Bt_1_Candidate_69_SIPHT, Bt_1_Candidate_68_SIPHT	--	--	--	--	--	1
143	NC_006350	825546	826041	496	Bp_1_Candidate_920_SIPHT	--	--	--	--	--	--	--	--	--	--	--	--	--	1
144	NC_006350	840908	841614	707	--	--	--	--	--	--	--	--	Bt_1_Candidate_514_SIPHT, Bt_1_Candidate_513_SIPHT	--	--	--	--	--	1
145	NC_006350	849666	851784	2119	Bp_1_Cand_4_sRNAscanner	--	--	--	--	--	--	--	--	--	--	--	--	--	1
146	NC_006350	907541	907684	144	Bp_1_Candidate_104_SIPHT	--	--	--	Bm_1_Candidate_41_SIPHT	--	--	--	Bt_1_Candidate_515_SIPHT	--	--	--	--	--	3
147	NC_006350	909431	909648	218	Bp_1_Candidate_105_SIPHT, Bp_1_Candidate_923_SIPHT	--	--	--	Bm_1_Candidate_42_SIPHT, Bm_1_Candidate_618_SIPHT	--	--	--	--	--	--	--	--	--	2
148	NC_006350	910168	910374	207	Bp_1_Candidate_106_SIPHT, Bp_1_Candidate_924_SIPHT	--	--	--	Bm_1_Candidate_43_SIPHT, Bm_1_Candidate_621_SIPHT	--	--	--	Bt_1_Candidate_517_SIPHT	--	--	--	--	--	3
149	NC_006350	912193	912787	595	Bp_1_Candidate_107_SIPHT	--	--	--	Bm_1_Candidate_623_SIPHT, Bm_1_Candidate_44_SIPHT, Bm_1_Candidate_622_SIPHT	--	--	--	--	--	--	--	--	--	2
150	NC_006350	916423	916747	325	Bp_2_Candidate_273_SIPHT	--	--	--	--	--	--	--	--	--	--	--	--	--	1
151	NC_006350	921351	921571	221	Bp_1_Candidate_926_SIPHT, Bp_1_Candidate_925_SIPHT	--	--	--	Bm_1_Candidate_639_SIPHT, Bm_1_Candidate_638_SIPHT	--	--	--	Bt_1_Candidate_519_SIPHT, Bt_1_Candidate_518_SIPHT	--	--	--	--	--	3
152	NC_006350	925873	926152	280	Bp_1_Candidate_108_SIPHT, Bp_1_Candidate_927_SIPHT	Ba_1_Candidate_366_SIPHT	Bc_1_Candidate_440_SIPHT, Bc_1_Candidate_441_SIPHT	Bg_1_Candidate_191_SIPHT	Bm_1_Candidate_45_SIPHT, Bm_1_Candidate_644_SIPHT	Bmv_1_Candidate_68_SIPHT, Bmv_1_Candidate_392_SIPHT, Bmv_1_Candidate_391_SIPHT	--	--	Bt_1_Candidate_70_SIPHT, Bt_1_Candidate_520_SIPHT	Bv_1_Candidate_304_SIPHT	--	--	--	--	8
153	NC_006350	927218	927406	189	Bp_1_Candidate_109_SIPHT	Ba_1_Candidate_185_SIPHT	Bc_1_Candidate_215_SIPHT	--	Bm_1_Candidate_46_SIPHT	Bmv_1_Candidate_69_SIPHT	--	--	Bt_1_Candidate_71_SIPHT, Bt_1_Candidate_72_SIPHT	Bv_1_Candidate_152_SIPHT	--	--	--	--	7
154	NC_006350	931165	931479	315	Bp_1_Candidate_112_SIPHT, Bp_1_Candidate_110_SIPHT, Bp_1_Candidate_111_SIPHT	--	--	--	Bm_1_Candidate_49_SIPHT, Bm_1_Candidate_49_SIPHT, Bm_1_Candidate_48_SIPHT, Bm_1_Candidate_48_SIPHT, Bm_1_Candidate_47_SIPHT	--	--	--	--	--	--	--	--	--	2
155	NC_006350	933642	934040	399	Bp_1_Candidate_928_SIPHT	--	--	--	--	--	--	--	Bt_1_Candidate_521_SIPHT	--	--	--	--	--	2
156	NC_006350	935493	935759	267	Bp_1_Candidate_929_SIPHT	--	--	--	Bm_1_Candidate_651_SIPHT	--	--	--	--	--	--	--	--	--	2
157	NC_006350	937743	938272	530	--	--	--	--	Bm_1_Candidate_654_SIPHT	--	--	--	--	--	--	--	--	--	1
158	NC_006350	940274	940400	127	--	--	--	--	Bm_1_Candidate_50_SIPHT	--	--	--	--	--	--	--	--	--	1
159	NC_006350	941523	941843	321	Bp_1_Candidate_113_SIPHT	--	--	--	Bm_1_Candidate_51_SIPHT, Bm_1_Candidate_52_SIPHT	--	--	--	--	--	--	--	--	--	2
160	NC_006350	942480	942888	409	Bp_1_Candidate_4_SIPHT, Bp_1_Cand_5_sRNAscanner	--	--	--	Bm_1_Candidate_1_SIPHT, Bm_1_Cand_2_sRNAscanner	--	--	--	Bt_1_Candidate_2_SIPHT	--	--	--	--	--	3
161	NC_006350	948916	949497	582	Bp_1_Candidate_931_SIPHT, Bp_1_Candidate_932_SIPHT	--	--	--	--	--	--	--	Bt_1_Candidate_73_SIPHT, Bt_1_Candidate_523_SIPHT	--	--	--	--	--	2
162	NC_006350	950944	951271	328	--	--	--	--	--	--	--	--	Bt_1_Candidate_525_SIPHT	Bv_1_Candidate_301_SIPHT	--	--	--	--	2
163	NC_006350	958884	959140	257	Bp_1_Candidate_115_SIPHT	--	--	--	--	--	--	--	--	--	--	--	--	--	1
164	NC_006350	968283	968500	218	--	--	Bc_1_Candidate_557_SIPHT	--	--	--	--	--	--	--	--	--	--	--	1
165	NC_006350	983255	983743	489	Bp_1_Candidate_934_SIPHT	--	--	--	--	--	--	--	Bt_1_Candidate_20_SIPHT	--	--	--	--	--	2
166	NC_006350	989482	989873	392	--	--	--	--	Bm_1_Candidate_695_SIPHT	--	--	--	--	--	--	--	--	--	1
167	NC_006350	997427	997610	184	Bp_1_Candidate_935_SIPHT	--	--	--	--	--	--	--	--	--	--	--	--	--	1
168	NC_006350	1010106	1010518	413	--	--	Bc_1_Candidate_434_SIPHT	--	--	--	--	--	--	--	--	--	--	--	1
169	NC_006350	1010855	1011097	243	Bp_1_Candidate_116_SIPHT, Bp_1_Candidate_424_SIPHT, Bp_1_Candidate_423_SIPHT	--	--	--	Bm_1_Candidate_53_SIPHT, Bm_1_Candidate_697_SIPHT, Bm_1_Candidate_696_SIPHT	--	--	--	--	--	--	--	--	--	2
170	NC_006350	1011377	1011780	404	Bp_1_Candidate_426_SIPHT, Bp_1_Candidate_425_SIPHT	Ba_1_Candidate_356_SIPHT, Ba_1_Candidate_357_SIPHT	Bc_1_Candidate_433_SIPHT, Bc_1_Candidate_432_SIPHT	Bg_1_Candidate_187_SIPHT	Bm_1_Candidate_699_SIPHT, Bm_1_Candidate_698_SIPHT	Bmv_1_Candidate_395_SIPHT, Bmv_1_Candidate_396_SIPHT	--	--	Bt_1_Candidate_528_SIPHT	Bv_1_Candidate_299_SIPHT	--	--	--	--	8
171	NC_006350	1015211	1015407	197	--	--	--	--	Bm_1_Candidate_700_SIPHT	--	--	--	--	--	--	--	--	--	1
172	NC_006350	1020293	1020488	196	Bp_1_Candidate_117_SIPHT, Bp_1_Candidate_427_SIPHT	--	--	--	Bm_1_Candidate_528_SIPHT	--	--	--	--	--	--	--	--	--	2
173	NC_006350	1021068	1021501	434	Bp_1_Candidate_119_SIPHT, Bp_1_Candidate_429_SIPHT, Bp_1_Candidate_118_SIPHT, Bp_1_Candidate_428_SIPHT	--	--	--	Bm_1_Candidate_527_SIPHT, Bm_1_Candidate_234_SIPHT	--	--	--	Bt_1_Candidate_531_SIPHT, Bt_1_Candidate_532_SIPHT	--	--	--	--	--	3
174	NC_006350	1029901	1030571	671	Bp_1_Candidate_430_SIPHT	--	--	--	--	--	--	--	Bt_1_Candidate_534_SIPHT	--	--	--	--	--	2
175	NC_006350	1033969	1034683	715	Bp_1_Candidate_431_SIPHT	--	--	--	Bm_1_Candidate_526_SIPHT	--	--	--	--	--	--	--	--	--	2
176	NC_006350	1036445	1036988	544	Bp_1_Candidate_120_SIPHT	--	--	--	Bm_1_Candidate_233_SIPHT	--	--	--	--	--	--	--	--	--	2
177	NC_006350	1038576	1039747	1172	Bp_1_Candidate_121_SIPHT	Ba_1_Candidate_355_SIPHT	--	--	--	--	--	--	--	--	--	--	--	--	2
178	NC_006350	1041863	1042162	300	Bp_1_Candidate_432_SIPHT, Bp_1_Candidate_122_SIPHT	--	--	--	Bm_1_Candidate_232_SIPHT	--	--	--	Bt_1_Candidate_535_SIPHT	--	--	--	--	--	3
179	NC_006350	1042673	1043344	672	Bp_1_Candidate_434_SIPHT	Ba_1_Candidate_183_SIPHT, Ba_1_Candidate_353_SIPHT	Bc_1_Candidate_209_SIPHT, Bc_1_Candidate_429_SIPHT	--	Bm_1_Candidate_524_SIPHT	Bmv_1_Candidate_398_SIPHT	Bpm_1_Candidate_135_SIPHT, Bpm_1_Candidate_18_SIPHT	Bpt_1_Candidate_120_SIPHT, Bpt_1_Candidate_323_SIPHT	Bt_1_Candidate_538_SIPHT	Bv_1_Candidate_149_SIPHT, Bv_1_Candidate_297_SIPHT, Bv_1_Candidate_296_SIPHT	Bx_1_Candidate_120_SIPHT, Bx_1_Candidate_324_SIPHT	--	--	--	10
180	NC_006350	1045451	1045617	167	Bp_1_Candidate_123_SIPHT	--	--	--	--	--	--	--	--	--	--	--	--	--	1
181	NC_006350	1047238	1047366	129	Bp_1_Candidate_435_SIPHT	--	--	--	Bm_1_Candidate_71_SIPHT	--	--	--	--	--	--	--	--	--	2
182	NC_006350	1047571	1048102	532	--	Ba_1_Candidate_12_SIPHT, Ba_1_Candidate_352_SIPHT, Ba_1_Candidate_11_SIPHT	Bc_1_Candidate_12_SIPHT, Bc_1_Candidate_11_SIPHT	Bg_1_Candidate_2_SIPHT	--	Bmv_1_Candidate_5_SIPHT	Bpm_1_Candidate_137_SIPHT	Bpt_1_Candidate_321_SIPHT	--	Bv_1_Candidate_14_SIPHT, Bv_1_Candidate_13_SIPHT	--	--	--	--	7
183	NC_006350	1050715	1050813	99	--	--	--	--	Bm_1_Candidate_235_SIPHT	--	--	--	--	--	--	--	--	--	1
184	NC_006350	1063677	1063872	196	--	--	--	--	--	--	--	--	Bt_1_Candidate_540_SIPHT	--	--	--	--	--	1
185	NC_006350	1065070	1065237	168	Bp_1_Candidate_436_SIPHT	--	--	--	--	--	--	--	Bt_1_Candidate_541_SIPHT	--	--	--	--	--	2
186	NC_006350	1069095	1069216	122	Bp_1_Candidate_437_SIPHT	Ba_1_Candidate_351_SIPHT	Bc_1_Candidate_426_SIPHT, Bc_1_Candidate_206_SIPHT	--	Bm_1_Candidate_523_SIPHT, Bm_1_Candidate_230_SIPHT	Bmv_1_Candidate_400_SIPHT	--	--	Bt_1_Candidate_542_SIPHT	--	--	--	--	--	6
187	NC_006350	1070640	1070903	264	Bp_1_Candidate_438_SIPHT	--	--	--	Bm_1_Candidate_522_SIPHT	--	--	--	--	--	--	--	--	--	2
188	NC_006350	1072343	1072598	256	--	Ba_1_Candidate_350_SIPHT	--	--	--	Bmv_1_Candidate_402_SIPHT, Bmv_1_Candidate_401_SIPHT	Bpm_1_Candidate_138_SIPHT	--	--	Bv_1_Candidate_294_SIPHT	Bx_1_Candidate_318_SIPHT	--	--	--	5
189	NC_006350	1073121	1073342	222	Bp_1_Candidate_124_SIPHT	--	--	Bg_1_Candidate_73_SIPHT	--	--	--	--	Bt_1_Candidate_76_SIPHT	--	--	--	--	--	3
190	NC_006350	1077026	1077327	302	Bp_1_Candidate_125_SIPHT, Bp_1_Candidate_126_SIPHT, Bp_1_Candidate_441_SIPHT	--	--	--	Bm_1_Candidate_486_SIPHT	--	--	--	Bt_1_Candidate_77_SIPHT, Bt_1_Candidate_545_SIPHT	--	--	--	--	--	3
191	NC_006350	1079806	1080081	276	Bp_1_Candidate_442_SIPHT, Bp_1_Cand_23_sRNAscanner	Ba_1_Candidate_348_SIPHT	Bc_1_Candidate_425_SIPHT	--	Bm_1_Candidate_485_SIPHT, Bm_1_Cand_7_sRNAscanner, Bm_1_Candidate_209_SIPHT	Bmv_1_Candidate_403_SIPHT	--	Bpt_1_Candidate_118_SIPHT, Bpt_1_Candidate_117_SIPHT, Bpt_1_Candidate_316_SIPHT, Bpt_1_Cand_17_sRNAscanner	--	Bv_1_Candidate_292_SIPHT	--	--	--	--	7
192	NC_006350	1084729	1084929	201	Bp_1_Candidate_446_SIPHT	--	--	--	--	--	--	--	Bt_1_Candidate_546_SIPHT	--	--	--	--	--	2
193	NC_006350	1086845	1087054	210	Bp_1_Candidate_32_SIPHT	--	--	--	Bm_1_Candidate_208_SIPHT	--	--	--	--	--	--	--	--	--	2
194	NC_006350	1090731	1091417	687	Bp_1_Candidate_447_SIPHT	--	--	--	Bm_1_Candidate_207_SIPHT, Bm_1_Candidate_483_SIPHT	--	--	--	--	--	--	--	--	--	2
195	NC_006350	1100413	1100897	485	Bp_1_Cand_22_sRNAscanner, Bp_1_Candidate_448_SIPHT	--	Bc_1_Candidate_276_SIPHT	Bg_1_Candidate_72_SIPHT, Bg_1_Candidate_182_SIPHT, Bg_1_Candidate_178_SIPHT, Bg_1_Candidate_69_SIPHT, Bg_1_Candidate_179_SIPHT	--	--	--	--	Bt_1_Candidate_548_SIPHT, Bt_1_Candidate_550_SIPHT	--	--	--	--	--	4
196	NC_006350	1120132	1120340	209	Bp_1_Candidate_127_SIPHT, Bp_1_Candidate_450_SIPHT	--	--	--	Bm_1_Candidate_93_SIPHT, Bm_1_Candidate_741_SIPHT	--	--	--	--	--	--	--	--	--	2
197	NC_006350	1126317	1126529	213	Bp_1_Candidate_452_SIPHT	--	--	--	Bm_1_Candidate_94_SIPHT	--	--	--	Bt_1_Candidate_82_SIPHT	--	--	--	--	--	3
198	NC_006350	1130374	1130740	367	Bp_1_Candidate_128_SIPHT, Bp_1_Candidate_453_SIPHT	--	--	--	Bm_1_Candidate_95_SIPHT, Bm_1_Candidate_743_SIPHT	--	--	--	Bt_1_Candidate_83_SIPHT	--	--	--	--	--	3
199	NC_006350	1132139	1132477	339	Bp_1_6S_SIPHT, Bp_1_6S.1	Ba_1_6S.1, Ba_1_6S_SIPHT, Ba_1_6S_SIPHT	Bc_1_Candidate_420_SIPHT, Bc_1_Candidate_203_SIPHT, Bc_1_6S.1	Bg_1_6S.1, Bg_1_Candidate_177_SIPHT, Bg_1_Candidate_68_SIPHT	Bm_1_6S_SIPHT, Bm_1_6S.1	Bmv_1_Candidate_405_SIPHT, Bmv_1_6S.1	--	Bpt_1_Candidate_164_SIPHT, Bpt_1_6S.1	Bt_1_6S_SIPHT, Bt_1_6S.1	Bv_1_6S.1, Bv_1_6S_SIPHT, Bv_1_6S_SIPHT	--	Re_1_6S.1, Re_1_6S.1, Re_1_Candidate_309_SIPHT, Re_1_Candidate_152_SIPHT, Re_1_Candidate_151_SIPHT	Rp_1_6S.1, Rp_1_Candidate_152_SIPHT, Rp_1_Candidate_63_SIPHT	Rs__Candidate_110_SIPHT, Rs__Candidate_46_SIPHT, Rs__6S.1	12	6S
200	NC_006350	1133140	1133677	538	--	--	--	--	--	Bmv_1_Cobalamin.3, Bmv_1_Cobalamin.2	Bpm_1_Cobalamin.1, Bpm_2_Candidate_29_SIPHT	Bpt_1_Cobalamin.1, Bpt_2_Cand_3_sRNAscanner, Bpt_2_Cobalamin.3	Bt_1_Cobalamin.1	--	Bx_2_Cobalamin.2	--	Rp_1_Cobalamin.1	--	6	Cobalamin
201	NC_006350	1146334	1146613	280	Bp_1_Candidate_455_SIPHT	--	--	--	Bm_1_Candidate_96_SIPHT, Bm_1_Candidate_745_SIPHT	--	--	--	--	--	--	--	--	--	2
202	NC_006350	1147031	1147398	368	Bp_1_Candidate_130_SIPHT, Bp_1_Candidate_129_SIPHT, Bp_1_Candidate_456_SIPHT	Ba_1_Candidate_346_SIPHT	Bc_1_Candidate_417_SIPHT	--	Bm_1_Candidate_98_SIPHT, Bm_1_Candidate_97_SIPHT, Bm_1_Candidate_746_SIPHT	--	--	--	Bt_1_Candidate_84_SIPHT	Bv_1_Candidate_290_SIPHT	--	--	--	--	6
203	NC_006350	1149416	1150166	751	--	--	--	--	--	--	--	--	Bt_1_Candidate_554_SIPHT	--	--	--	--	--	1
204	NC_006350	1151236	1151441	206	Bp_1_Candidate_457_SIPHT	--	--	--	--	--	--	--	--	--	--	--	--	--	1
205	NC_006350	1157392	1157738	347	Bp_1_Candidate_458_SIPHT, Bp_1_Candidate_31_SIPHT	--	--	--	--	--	--	--	--	--	--	--	--	--	1
206	NC_006350	1161993	1162473	481	Bp_1_Candidate_459_SIPHT	Ba_1_Candidate_174_SIPHT, Ba_1_Candidate_345_SIPHT	Bc_1_Candidate_202_SIPHT, Bc_1_Candidate_416_SIPHT	Bg_1_Candidate_67_SIPHT, Bg_1_Candidate_175_SIPHT	--	Bmv_1_Candidate_406_SIPHT	Bpm_1_Candidate_96_SIPHT	Bpt_1_Candidate_166_SIPHT	Bt_1_Candidate_555_SIPHT	Bv_1_Candidate_143_SIPHT, Bv_1_Candidate_289_SIPHT	Bx_1_Candidate_175_SIPHT	--	--	--	10
207	NC_006350	1163122	1163501	380	--	--	Bc_1_Candidate_415_SIPHT	--	--	Bmv_1_Candidate_407_SIPHT	--	--	--	--	--	--	--	--	2
208	NC_006350	1164591	1164722	132	Bp_1_Candidate_460_SIPHT	--	--	--	Bm_1_Candidate_748_SIPHT	Bmv_1_Candidate_408_SIPHT	--	--	--	--	--	--	--	--	3
209	NC_006350	1165263	1165365	103	Bp_1_Candidate_131_SIPHT	--	--	--	Bm_1_Candidate_99_SIPHT	--	--	--	--	--	--	--	--	--	2
210	NC_006350	1165936	1166037	102	Bp_1_Candidate_132_SIPHT	--	--	--	Bm_1_Candidate_100_SIPHT	--	--	--	Bt_1_Candidate_86_SIPHT	--	--	--	--	--	3
211	NC_006350	1178125	1178288	164	--	--	--	--	--	--	--	--	--	Bv_1_Candidate_287_SIPHT	--	--	--	--	1
212	NC_006350	1190756	1190915	160	--	--	--	--	--	--	--	--	Bt_1_Candidate_249_SIPHT	--	--	--	--	--	1
213	NC_006350	1192267	1193264	998	Bp_1_Candidate_30_SIPHT	--	--	--	Bm_1_Candidate_19_SIPHT	--	--	--	--	--	--	--	--	--	2
214	NC_006350	1196664	1197035	372	Bp_1_Candidate_462_SIPHT, Bp_1_Candidate_134_SIPHT	--	--	--	Bm_1_Candidate_749_SIPHT, Bm_1_Candidate_101_SIPHT	--	--	--	--	--	--	--	--	--	2
215	NC_006350	1198257	1198436	180	Bp_1_Candidate_463_SIPHT, Bp_1_Candidate_717_SIPHT	Ba_1_Candidate_173_SIPHT, Ba_1_Candidate_5_SIPHT, Ba_1_Candidate_341_SIPHT	Bc_1_Candidate_201_SIPHT, Bc_1_Candidate_413_SIPHT	--	Bm_1_Candidate_750_SIPHT, Bm_1_Candidate_499_SIPHT	Bmv_1_Candidate_409_SIPHT	--	Bpt_1_Candidate_174_SIPHT	Bt_1_Candidate_19_SIPHT, Bt_1_Candidate_250_SIPHT	Bv_1_Candidate_142_SIPHT, Bv_1_Candidate_7_SIPHT, Bv_1_Candidate_286_SIPHT	Bx_1_Candidate_181_SIPHT	--	--	--	9
216	NC_006350	1199538	1200418	881	--	--	Bc_1_Candidate_200_SIPHT, Bc_1_Candidate_412_SIPHT	--	--	Bmv_1_Candidate_73_SIPHT	--	--	--	--	--	--	--	--	2
217	NC_006350	1202621	1202830	210	--	--	--	Bg_1_Candidate_65_SIPHT	--	--	--	--	--	--	--	--	--	--	1
218	NC_006350	1204699	1205045	347	Bp_1_Candidate_464_SIPHT	--	--	--	--	--	--	--	--	--	--	--	--	--	1
219	NC_006350	1213283	1213900	618	Bp_1_Candidate_465_SIPHT	--	--	--	Bm_1_Candidate_311_SIPHT	--	--	--	Bt_1_Candidate_251_SIPHT	--	--	--	--	--	3
220	NC_006350	1215915	1216086	172	Bp_1_Candidate_136_SIPHT	--	--	--	Bm_1_Candidate_312_SIPHT	--	--	--	--	--	--	--	--	--	2
221	NC_006350	1217326	1217525	200	Bp_1_Candidate_466_SIPHT	--	--	--	Bm_1_Candidate_641_SIPHT, Bm_1_Candidate_641_SIPHT	--	--	--	--	--	--	--	--	--	2
222	NC_006350	1220491	1221523	1033	Bp_1_Candidate_467_SIPHT	--	--	--	Bm_1_Candidate_313_SIPHT	--	--	--	Bt_1_Candidate_252_SIPHT	--	--	--	--	--	3
223	NC_006350	1221905	1222076	172	--	--	--	--	--	--	--	--	Bt_1_Candidate_253_SIPHT	--	--	--	--	--	1
224	NC_006350	1223851	1224787	937	--	--	--	--	Bm_1_Candidate_642_SIPHT, Bm_1_Candidate_314_SIPHT	--	--	--	--	--	--	--	--	--	1
225	NC_006350	1225265	1225784	520	Bp_1_Candidate_469_SIPHT	--	--	--	--	--	--	--	--	--	--	--	--	--	1
226	NC_006350	1227827	1228339	513	Bp_1_Candidate_137_SIPHT, Bp_1_Candidate_470_SIPHT	--	--	--	Bm_1_Candidate_227_SIPHT, Bm_1_Candidate_518_SIPHT	--	--	--	--	--	--	--	--	--	2
227	NC_006350	1231605	1232049	445	Bp_1_Candidate_138_SIPHT	--	--	--	--	--	--	--	--	--	--	--	--	--	1
228	NC_006350	1235260	1235464	205	Bp_1_Candidate_471_SIPHT	Ba_1_Candidate_332_SIPHT	Bc_1_Candidate_402_SIPHT	--	Bm_1_Candidate_520_SIPHT	Bmv_1_Candidate_179_SIPHT	--	--	Bt_1_Candidate_254_SIPHT, Bt_1_Candidate_87_SIPHT	Bv_1_Candidate_283_SIPHT	--	--	--	--	7
229	NC_006350	1239825	1240516	692	Bp_1_Candidate_141_SIPHT, Bp_1_Candidate_472_SIPHT, Bp_1_Candidate_140_SIPHT	--	--	--	--	--	--	--	--	--	--	--	--	--	1
230	NC_006350	1242567	1242774	208	Bp_1_Candidate_473_SIPHT	--	--	--	Bm_1_Candidate_521_SIPHT	--	--	--	Bt_1_Candidate_255_SIPHT	--	--	--	--	--	3
231	NC_006350	1262397	1262587	191	--	--	--	--	--	--	--	--	Bt_1_Candidate_88_SIPHT	--	--	--	--	--	1
232	NC_006350	1264375	1264501	127	Bp_1_Candidate_142_SIPHT, Bp_1_Candidate_474_SIPHT	--	--	--	Bm_1_Candidate_204_SIPHT, Bm_1_Candidate_206_SIPHT, Bm_1_Candidate_205_SIPHT, Bm_1_Candidate_482_SIPHT	--	--	--	--	--	--	--	--	--	2
233	NC_006350	1264937	1265300	364	--	--	--	--	Bm_1_Candidate_203_SIPHT	--	--	--	--	--	--	--	--	--	1
234	NC_006350	1270197	1270429	233	Bp_1_Candidate_475_SIPHT	Ba_1_Candidate_329_SIPHT	Bc_1_Candidate_399_SIPHT	Bg_1_Candidate_167_SIPHT	Bm_1_Candidate_481_SIPHT	Bmv_1_Candidate_182_SIPHT	--	--	--	Bv_1_Candidate_280_SIPHT	--	--	--	--	7
235	NC_006350	1271199	1271696	498	--	--	--	--	Bm_1_Candidate_480_SIPHT	--	--	--	--	--	--	--	--	--	1
236	NC_006350	1272249	1272685	437	Bp_1_Candidate_476_SIPHT	--	--	--	Bm_1_Candidate_479_SIPHT	--	--	--	--	--	--	--	--	--	2
237	NC_006350	1281366	1281715	350	Bp_1_Candidate_477_SIPHT	--	--	--	Bm_1_Candidate_477_SIPHT	--	--	--	--	--	--	--	--	--	2
238	NC_006350	1287935	1288694	760	Bp_1_Candidate_479_SIPHT	--	--	--	--	--	--	--	--	--	--	--	--	--	1
239	NC_006350	1292813	1293309	497	Bp_1_Candidate_145_SIPHT, Bp_1_Candidate_480_SIPHT	--	--	--	Bm_1_Candidate_476_SIPHT	--	--	--	--	--	--	--	--	--	2
240	NC_006350	1295147	1295758	612	Bp_1_Candidate_481_SIPHT	--	--	--	Bm_1_Candidate_475_SIPHT	--	--	--	--	--	--	--	--	--	2
241	NC_006350	1308519	1308975	457	Bp_1_Candidate_482_SIPHT	--	--	--	--	--	--	--	--	--	--	--	--	--	1
242	NC_006350	1316331	1317017	687	Bp_1_Candidate_483_SIPHT	--	--	--	Bm_1_Candidate_473_SIPHT	--	--	--	--	--	--	--	--	--	2
243	NC_006350	1317372	1318557	1186	Bp_1_Candidate_486_SIPHT	--	--	--	Bm_1_Candidate_471_SIPHT	--	--	--	--	--	--	--	--	--	2
244	NC_006350	1342464	1342593	130	Bp_1_Candidate_148_SIPHT	--	--	--	Bm_1_Candidate_200_SIPHT	--	--	--	--	--	--	--	--	--	2
245	NC_006350	1345871	1346127	257	Bp_1_Candidate_487_SIPHT	--	--	--	Bm_1_Candidate_470_SIPHT	--	--	--	--	--	--	--	--	--	2
246	NC_006350	1347530	1348380	851	Bp_1_Candidate_151_SIPHT, Bp_1_Candidate_150_SIPHT, Bp_1_Candidate_488_SIPHT, Bp_1_Candidate_149_SIPHT	--	--	--	--	--	--	--	--	--	--	--	--	--	1
247	NC_006350	1349356	1349819	464	Bp_1_Candidate_153_SIPHT	--	--	--	Bm_1_Candidate_469_SIPHT	--	--	--	Bt_1_Candidate_92_SIPHT, Bt_1_Candidate_93_SIPHT	--	--	--	--	--	3
248	NC_006350	1354468	1354751	284	Bp_1_Candidate_154_SIPHT	--	--	--	Bm_1_Candidate_198_SIPHT	--	--	--	Bt_1_Candidate_95_SIPHT	--	--	--	--	--	3
249	NC_006350	1358425	1358811	387	Bp_1_Candidate_155_SIPHT, Bp_1_Candidate_491_SIPHT, Bp_1_Candidate_490_SIPHT	--	--	--	--	--	--	--	--	--	--	--	--	--	1
250	NC_006350	1359109	1359323	215	Bp_1_mini-ykkC.1	--	--	--	Bm_1_mini-ykkC.1	--	--	--	Bt_1_mini-ykkC.1	--	--	--	--	--	3	mini-ykkC
251	NC_006350	1365083	1365425	343	Bp_1_Candidate_156_SIPHT	--	--	--	Bm_1_Candidate_197_SIPHT	--	--	--	--	--	--	--	--	--	2
252	NC_006350	1370603	1371116	514	Bp_1_Candidate_492_SIPHT	--	--	--	Bm_1_Candidate_468_SIPHT	--	--	--	--	--	--	--	--	--	2
253	NC_006350	1373611	1373846	236	--	--	--	--	Bm_1_Candidate_196_SIPHT	--	--	--	--	--	--	--	--	--	1
254	NC_006350	1378768	1379162	395	--	--	--	--	--	--	--	--	--	--	--	--	Rp_1_Candidate_139_SIPHT	--	1
255	NC_006350	1382629	1382749	121	Bp_1_Candidate_494_SIPHT, Bp_1_Candidate_493_SIPHT	Ba_1_Candidate_324_SIPHT, Ba_1_Candidate_323_SIPHT	Bc_1_Candidate_391_SIPHT	--	Bm_1_Candidate_466_SIPHT, Bm_1_Candidate_467_SIPHT	Bmv_1_Candidate_186_SIPHT	--	--	Bt_1_Candidate_258_SIPHT, Bt_1_Candidate_257_SIPHT	Bv_1_Candidate_272_SIPHT, Bv_1_Candidate_271_SIPHT	--	--	--	--	7
256	NC_006350	1384290	1384647	358	Bp_1_Candidate_158_SIPHT, Bp_1_Candidate_496_SIPHT	Ba_1_Candidate_322_SIPHT	Bc_1_Candidate_390_SIPHT	--	Bm_1_Candidate_464_SIPHT	--	Bpm_1_Candidate_93_SIPHT	--	Bt_1_Candidate_97_SIPHT, Bt_1_Candidate_260_SIPHT, Bt_1_Candidate_3_SIPHT	--	--	--	--	--	6
257	NC_006350	1386196	1386329	134	Bp_1_Candidate_160_SIPHT, Bp_1_Candidate_497_SIPHT, Bp_1_Candidate_159_SIPHT	--	--	--	--	--	--	--	--	--	--	--	--	--	1
258	NC_006350	1388571	1389013	443	Bp_1_Candidate_161_SIPHT	--	--	--	Bm_1_Candidate_195_SIPHT	--	--	--	Bt_1_Cand_3_sRNAscanner	--	--	--	--	--	3
259	NC_006350	1389515	1389892	378	Bp_1_Candidate_498_SIPHT	--	--	--	--	--	--	--	--	--	--	--	--	--	1
260	NC_006350	1391546	1391848	303	Bp_1_Candidate_162_SIPHT	--	--	Bg_1_Candidate_162_SIPHT	--	Bmv_1_Candidate_86_SIPHT	--	Bpt_1_Candidate_66_SIPHT	Bt_1_Candidate_98_SIPHT	--	Bx_1_Candidate_55_SIPHT	--	--	--	6
261	NC_006350	1393991	1394105	115	Bp_1_Candidate_163_SIPHT	--	--	--	--	--	--	--	Bt_1_Candidate_99_SIPHT	--	--	--	--	--	2
262	NC_006350	1396443	1396550	108	Bp_1_Cand_6_sRNAscanner	--	--	--	Bm_1_Cand_12_sRNAscanner	--	--	--	Bt_1_Cand_4_sRNAscanner	--	--	--	--	--	3
263	NC_006350	1396636	1396790	155	Bp_1_Candidate_164_SIPHT	--	--	--	--	Bmv_1_Candidate_87_SIPHT	--	--	--	--	--	--	--	--	2
264	NC_006350	1399580	1399747	168	Bp_1_Candidate_165_SIPHT	--	--	--	Bm_1_Candidate_194_SIPHT	--	--	--	Bt_1_Candidate_100_SIPHT	--	--	--	--	--	3
265	NC_006350	1412605	1412755	151	--	--	--	--	--	--	--	--	Bt_1_Candidate_101_SIPHT	--	--	--	--	--	1
266	NC_006350	1427167	1427376	210	Bp_1_Candidate_500_SIPHT, Bp_1_Candidate_501_SIPHT	--	--	--	Bm_1_Candidate_461_SIPHT, Bm_1_Candidate_460_SIPHT	--	--	--	--	--	--	--	--	--	2
267	NC_006350	1429807	1429939	133	Bp_1_Candidate_502_SIPHT	--	--	--	Bm_1_Candidate_192_SIPHT, Bm_1_Candidate_459_SIPHT	--	--	--	Bt_1_Candidate_261_SIPHT	--	--	--	--	--	3
268	NC_006350	1431158	1433363	2206	Bp_1_Cand_11_sRNAscanner, Bp_2_Cand_13_sRNAscanner	--	--	--	Bm_2_Cand_5_sRNAscanner, Bm_2_Candidate_70_SIPHT	--	Bpm_1_Cand_10_sRNAscanner	--	Bt_1_Candidate_218_SIPHT	--	--	--	--	--	4
269	NC_006350	1433551	1437845	4295	--	--	--	--	--	--	Bpm_2_Candidate_14_SIPHT	--	--	--	--	--	--	--	1
270	NC_006350	1459879	1460170	292	Bp_1_Candidate_503_SIPHT	--	--	--	--	--	--	--	--	--	--	--	--	--	1
271	NC_006350	1461867	1462487	621	Bp_1_Candidate_504_SIPHT	--	--	--	--	--	--	--	--	--	--	--	--	--	1
272	NC_006350	1470253	1470735	483	Bp_1_Candidate_167_SIPHT, Bp_1_Candidate_505_SIPHT	--	Bc_1_Candidate_270_SIPHT	--	--	--	--	--	--	Bv_1_Candidate_93_SIPHT	--	--	--	--	3
273	NC_006350	1471564	1472110	547	Bp_1_Candidate_506_SIPHT, Bp_1_Candidate_507_SIPHT	Ba_1_Candidate_229_SIPHT	Bc_1_Candidate_271_SIPHT	Bg_1_Candidate_93_SIPHT	Bm_1_Candidate_457_SIPHT, Bm_1_Candidate_191_SIPHT, Bm_1_Candidate_456_SIPHT	Bmv_1_Candidate_268_SIPHT	Bpm_1_Candidate_78_SIPHT	Bpt_1_Candidate_211_SIPHT	Bt_1_Candidate_443_SIPHT	Bv_1_Candidate_199_SIPHT	--	--	--	--	10
274	NC_006350	1474073	1474322	250	Bp_1_Candidate_508_SIPHT	--	--	--	Bm_1_Candidate_455_SIPHT	--	--	--	Bt_1_Candidate_441_SIPHT	--	--	--	--	--	3
275	NC_006350	1475396	1475661	266	Bp_1_Candidate_168_SIPHT	--	--	--	Bm_1_Candidate_190_SIPHT	--	--	--	Bt_1_Candidate_216_SIPHT	--	--	--	--	--	3
276	NC_006350	1476289	1477082	794	Bp_1_Candidate_169_SIPHT, Bp_1_Candidate_854_SIPHT	Ba_1_Candidate_151_SIPHT, Ba_1_Candidate_296_SIPHT	--	--	--	--	--	--	--	--	--	--	--	--	2
277	NC_006350	1498882	1499925	1044	Bp_1_Candidate_170_SIPHT	--	--	--	--	--	--	--	Bt_1_Candidate_215_SIPHT	--	--	--	--	--	2
278	NC_006350	1501376	1501626	251	Bp_1_Candidate_171_SIPHT	--	--	--	Bm_1_Candidate_189_SIPHT	--	--	--	Bt_1_Candidate_214_SIPHT, Bt_1_Candidate_213_SIPHT	--	--	--	--	--	3
279	NC_006350	1501840	1502062	223	Bp_1_Candidate_510_SIPHT	--	--	--	--	--	--	--	--	--	--	--	--	--	1
280	NC_006350	1503995	1504265	271	Bp_1_TPP.1	Ba_1_TPP.1	Bc_1_TPP.1	Bg_1_TPP.2	Bm_1_TPP.1	Bmv_1_TPP.1	Bpm_1_TPP.2	Bpt_1_TPP.2	Bt_1_TPP.1	Bv_1_TPP.2	Bx_1_Candidate_273_SIPHT, Bx_1_TPP.2	--	--	--	11	TPP
281	NC_006350	1504935	1505094	160	Bp_1_Candidate_5_SIPHT	--	--	--	Bm_1_Candidate_13_SIPHT	--	--	--	--	--	--	--	--	--	2
282	NC_006350	1507890	1508342	453	Bp_1_Candidate_173_SIPHT, Bp_1_Candidate_172_SIPHT	--	--	--	--	--	--	--	--	--	--	--	--	--	1
283	NC_006350	1509279	1509664	386	Bp_2_Candidate_284_SIPHT	--	--	--	--	--	--	--	Bt_1_Candidate_90_SIPHT, Bt_1_Candidate_90_SIPHT	--	--	--	--	--	2
284	NC_006350	1510862	1511139	278	Bp_1_Candidate_6_SIPHT	--	--	--	--	--	--	--	--	--	--	--	--	--	1
285	NC_006350	1516003	1517202	1200	Bp_1_Candidate_513_SIPHT	--	--	--	--	--	--	--	Bt_1_Candidate_211_SIPHT, Bt_1_Candidate_212_SIPHT	--	--	--	--	--	2
286	NC_006350	1520282	1520977	696	--	Ba_1_Intron_gpI.1	Bc_1_Candidate_276_SIPHT	--	--	--	Bpm_1_Candidate_65_SIPHT	--	Bt_1_Candidate_210_SIPHT, Bt_1_Candidate_81_SIPHT, Bt_1_Candidate_550_SIPHT	--	--	--	--	--	4
287	NC_006350	1530355	1530601	247	--	--	--	--	Bm_1_Candidate_316_SIPHT, Bm_1_Candidate_316_SIPHT	--	--	--	--	--	--	--	--	--	1
288	NC_006350	1544010	1544713	704	Bp_1_Candidate_7_SIPHT	--	--	--	--	--	--	--	--	--	--	--	--	--	1
289	NC_006350	1546301	1547219	919	Bp_1_Candidate_515_SIPHT, Bp_1_Candidate_175_SIPHT, Bp_1_Candidate_516_SIPHT	--	--	--	--	--	--	--	--	--	--	--	--	--	1
290	NC_006350	1549086	1549365	280	--	--	--	--	Bm_1_Candidate_643_SIPHT	--	--	--	--	--	--	--	--	--	1
291	NC_006350	1553164	1553455	292	Bp_1_Candidate_176_SIPHT	--	--	--	Bm_1_Candidate_315_SIPHT	--	--	--	--	--	--	--	--	--	2
292	NC_006350	1557991	1558571	581	--	--	--	--	--	--	--	--	Bt_1_Candidate_437_SIPHT	--	--	--	--	--	1
293	NC_006350	1563314	1563719	406	Bp_1_Candidate_517_SIPHT, Bp_1_Candidate_517_SIPHT	--	--	--	Bm_1_Candidate_751_SIPHT, Bm_1_Candidate_751_SIPHT, Bm_1_Candidate_752_SIPHT	--	--	--	Bt_1_Candidate_208_SIPHT, Bt_1_Candidate_207_SIPHT, Bt_1_Candidate_436_SIPHT	--	--	--	--	--	3
294	NC_006350	1565208	1565741	534	Bp_1_Candidate_520_SIPHT, Bp_1_Candidate_518_SIPHT	--	--	--	Bm_1_Candidate_755_SIPHT, Bm_1_Candidate_753_SIPHT	--	--	--	--	--	--	--	--	--	2
295	NC_006350	1571027	1571106	80	--	--	--	--	--	--	--	--	Bt_1_Candidate_435_SIPHT	--	--	--	--	--	1
296	NC_006350	1574890	1575303	414	Bp_1_Candidate_177_SIPHT	Ba_1_Candidate_100_SIPHT	Bc_1_Candidate_281_SIPHT, Bc_1_Candidate_124_SIPHT	Bg_1_Candidate_44_SIPHT	Bm_1_Candidate_103_SIPHT	--	--	--	Bt_1_Candidate_9_SIPHT	Bv_1_Candidate_97_SIPHT	Bx_1_Candidate_105_SIPHT, Bx_1_Candidate_10_SIPHT	--	--	--	8
297	NC_006350	1580450	1580567	118	Bp_1_Candidate_178_SIPHT	Ba_1_Candidate_101_SIPHT	Bc_1_Candidate_125_SIPHT	--	Bm_1_Candidate_104_SIPHT	--	--	--	--	Bv_1_Candidate_98_SIPHT	--	--	--	--	5
298	NC_006350	1582173	1582365	193	--	Ba_1_Candidate_237_SIPHT	Bc_1_Candidate_283_SIPHT	--	--	Bmv_1_Candidate_260_SIPHT, Bmv_1_Candidate_259_SIPHT	--	--	--	Bv_1_Candidate_206_SIPHT	--	--	--	--	4
299	NC_006350	1585083	1585194	112	Bp_1_Candidate_179_SIPHT	--	--	--	Bm_1_Candidate_105_SIPHT	--	--	--	--	--	--	--	--	--	2
300	NC_006350	1587470	1587904	435	Bp_1_Candidate_521_SIPHT, Bp_1_Candidate_180_SIPHT	Ba_1_Candidate_238_SIPHT	Bc_1_Candidate_286_SIPHT, Bc_1_Candidate_285_SIPHT	Bg_1_Candidate_98_SIPHT	Bm_1_Candidate_756_SIPHT	Bmv_1_Candidate_257_SIPHT	--	--	Bt_1_Candidate_434_SIPHT, Bt_1_Candidate_433_SIPHT	Bv_1_Candidate_17_SIPHT	--	--	--	--	8
301	NC_006350	1602417	1603052	636	Bp_1_Candidate_524_SIPHT, Bp_1_Candidate_522_SIPHT	--	--	--	Bm_1_Candidate_757_SIPHT	--	--	--	--	--	--	--	--	--	2
302	NC_006350	1604743	1604893	151	Bp_1_Candidate_29_SIPHT	--	--	--	Bm_1_Candidate_18_SIPHT	--	--	--	--	--	--	--	--	--	2
303	NC_006350	1605713	1606062	350	Bp_1_Candidate_181_SIPHT, Bp_1_Candidate_525_SIPHT	--	--	--	Bm_1_Candidate_106_SIPHT, Bm_1_Candidate_760_SIPHT	--	--	--	--	--	--	--	--	--	2
304	NC_006350	1608604	1608867	264	Bp_1_Candidate_578_SIPHT	--	--	--	--	--	--	--	--	--	--	--	--	--	1
305	NC_006350	1610536	1610848	313	--	--	Bc_1_Candidate_288_SIPHT	--	--	--	--	--	--	--	--	--	--	--	1
306	NC_006350	1612756	1613302	547	--	Ba_1_Candidate_240_SIPHT	--	Bg_1_Candidate_99_SIPHT	--	--	--	--	Bt_1_Candidate_15_SIPHT	Bv_1_Candidate_208_SIPHT	--	--	--	--	4
307	NC_006350	1614134	1614339	206	Bp_1_Candidate_182_SIPHT	--	--	--	--	--	--	--	--	--	--	--	--	--	1
308	NC_006350	1625122	1625451	330	Bp_1_Candidate_526_SIPHT	Ba_1_Candidate_286_SIPHT	Bc_1_Candidate_349_SIPHT	--	Bm_1_Candidate_415_SIPHT	Bmv_1_Candidate_213_SIPHT	--	--	--	--	--	--	--	--	5
309	NC_006350	1629791	1630242	452	--	Ba_1_Candidate_285_SIPHT	--	--	--	--	--	--	--	--	--	--	--	--	1
310	NC_006350	1631593	1631726	134	Bp_1_Candidate_183_SIPHT	Ba_1_Candidate_146_SIPHT	Bc_1_Candidate_170_SIPHT	Bg_1_Candidate_50_SIPHT	--	Bmv_1_Candidate_103_SIPHT, Bmv_1_Candidate_102_SIPHT, Bmv_1_Candidate_8_SIPHT	--	Bpt_1_Candidate_88_SIPHT	--	Bv_1_Candidate_121_SIPHT	--	--	--	--	7
311	NC_006350	1633813	1634007	195	Bp_1_Candidate_185_SIPHT, Bp_1_Candidate_184_SIPHT	--	--	Bg_1_Candidate_104_SIPHT, Bg_1_Candidate_51_SIPHT	Bm_1_Candidate_163_SIPHT	Bmv_1_Candidate_104_SIPHT	Bpm_1_Candidate_55_SIPHT	--	Bt_1_Candidate_362_SIPHT	--	--	--	--	--	6
312	NC_006350	1636426	1637006	581	Bp_1_Candidate_527_SIPHT, Bp_1_Candidate_186_SIPHT, Bp_1_Candidate_8_SIPHT	--	--	--	--	--	--	--	--	--	--	--	--	--	1
313	NC_006350	1637083	1637454	372	Bp_1_Candidate_187_SIPHT, Bp_1_Candidate_528_SIPHT	--	--	--	Bm_1_Candidate_414_SIPHT	--	--	--	--	--	--	--	--	--	2
314	NC_006350	1642682	1643188	507	Bp_1_Candidate_188_SIPHT, Bp_1_Candidate_190_SIPHT, Bp_1_Candidate_338_SIPHT	--	--	--	Bm_1_Candidate_162_SIPHT, Bm_1_Candidate_219_SIPHT	--	--	--	Bt_1_Candidate_363_SIPHT	--	--	--	--	--	3
315	NC_006350	1644579	1644933	355	Bp_1_Candidate_191_SIPHT	--	--	--	Bm_1_Candidate_161_SIPHT	--	--	--	--	--	--	--	--	--	2
316	NC_006350	1649607	1649861	255	--	--	Bc_1_Candidate_347_SIPHT	--	--	Bmv_1_Candidate_215_SIPHT	--	--	--	Bv_1_Candidate_240_SIPHT	--	--	--	--	3
317	NC_006350	1660128	1660378	251	Bp_1_Candidate_529_SIPHT, Bp_1_Candidate_192_SIPHT	--	--	--	Bm_1_Candidate_413_SIPHT, Bm_1_Candidate_160_SIPHT	--	--	--	Bt_1_Candidate_171_SIPHT	--	--	--	--	--	3
318	NC_006350	1679765	1680140	376	Bp_1_Candidate_530_SIPHT	--	--	--	Bm_1_Candidate_410_SIPHT	--	--	--	Bt_1_Candidate_364_SIPHT, Bt_1_Candidate_365_SIPHT	--	--	--	--	--	3
319	NC_006350	1682751	1682925	175	Bp_1_Candidate_28_SIPHT	--	--	--	Bm_1_Candidate_4_SIPHT, Bm_1_Candidate_159_SIPHT	--	--	--	Bt_1_Candidate_18_SIPHT	--	--	--	--	--	3
320	NC_006350	1683217	1683713	497	Bp_1_Candidate_531_SIPHT, Bp_1_Candidate_532_SIPHT, Bp_1_Candidate_533_SIPHT	--	--	--	Bm_1_Candidate_407_SIPHT, Bm_1_Candidate_409_SIPHT, Bm_1_Candidate_408_SIPHT	--	--	--	Bt_1_Candidate_367_SIPHT, Bt_1_Candidate_366_SIPHT	--	--	--	--	--	3
321	NC_006350	1684758	1684932	175	Bp_1_Candidate_534_SIPHT	--	--	--	--	--	--	--	--	--	--	--	--	--	1
322	NC_006350	1685404	1686161	758	Bp_1_Candidate_193_SIPHT, Bp_1_Candidate_10_SIPHT	Ba_1_Candidate_280_SIPHT	Bc_1_Candidate_344_SIPHT	Bg_1_Candidate_109_SIPHT	--	Bmv_1_Candidate_217_SIPHT	Bpm_1_Candidate_28_SIPHT	Bpt_1_Candidate_220_SIPHT	--	Bv_1_Candidate_239_SIPHT	--	--	--	--	8
323	NC_006350	1694508	1694742	235	--	--	--	--	--	Bmv_1_Candidate_218_SIPHT	--	--	Bt_1_Candidate_371_SIPHT	--	--	--	--	--	2
324	NC_006350	1696212	1696354	143	Bp_1_Candidate_194_SIPHT, Bp_1_Candidate_535_SIPHT	--	--	--	Bm_1_Candidate_406_SIPHT	--	--	--	Bt_1_Candidate_172_SIPHT, Bt_1_Candidate_372_SIPHT	--	--	--	--	--	3
325	NC_006350	1699524	1699757	234	Bp_1_Candidate_196_SIPHT, Bp_1_Candidate_195_SIPHT	--	--	--	Bm_1_Candidate_158_SIPHT, Bm_1_Candidate_157_SIPHT	--	--	--	--	--	--	--	--	--	2
326	NC_006350	1700973	1701211	239	Bp_1_Candidate_536_SIPHT	--	--	--	Bm_1_Candidate_156_SIPHT, Bm_1_Candidate_405_SIPHT	--	--	--	Bt_1_Candidate_373_SIPHT	--	--	--	--	--	3
327	NC_006350	1702604	1703336	733	Bp_1_Candidate_537_SIPHT	Ba_1_Candidate_137_SIPHT, Ba_1_Candidate_278_SIPHT	Bc_1_Candidate_163_SIPHT	Bg_1_Candidate_111_SIPHT	Bm_1_Candidate_155_SIPHT, Bm_1_Candidate_404_SIPHT	Bmv_1_Candidate_220_SIPHT	--	--	Bt_1_Candidate_374_SIPHT	Bv_1_Candidate_116_SIPHT, Bv_1_Candidate_236_SIPHT	--	--	--	--	8
328	NC_006350	1708961	1709086	126	Bp_1_Candidate_197_SIPHT	--	--	--	Bm_1_Candidate_154_SIPHT	--	--	--	--	--	--	--	--	--	2
329	NC_006350	1711186	1711353	168	Bp_1_Candidate_538_SIPHT	--	--	--	Bm_1_Candidate_403_SIPHT	--	--	--	--	--	--	--	--	--	2
330	NC_006350	1711729	1712066	338	--	--	--	--	--	--	--	Bpt_1_Candidate_222_SIPHT	--	--	--	--	--	--	1
331	NC_006350	1716138	1716910	773	Bp_1_Candidate_198_SIPHT, Bp_1_Candidate_539_SIPHT	--	--	--	--	--	--	--	--	--	--	--	--	--	1
332	NC_006350	1719006	1719332	327	--	--	--	--	Bm_1_Candidate_402_SIPHT	--	--	--	--	--	--	--	--	--	1
333	NC_006350	1720557	1720726	170	Bp_1_Candidate_199_SIPHT	--	--	--	--	--	--	--	--	--	--	--	--	--	1
334	NC_006350	1723358	1723605	248	Bp_1_Candidate_540_SIPHT, Bp_1_Candidate_200_SIPHT	--	--	--	Bm_1_Candidate_153_SIPHT, Bm_1_Candidate_400_SIPHT	--	--	--	--	--	--	--	--	--	2
335	NC_006350	1724803	1725070	268	Bp_1_Candidate_543_SIPHT, Bp_1_Candidate_542_SIPHT	--	--	--	--	--	--	--	--	--	--	--	--	--	1
336	NC_006350	1729505	1729637	133	Bp_1_Candidate_544_SIPHT	--	--	--	Bm_1_Candidate_399_SIPHT	--	--	--	Bt_1_Candidate_379_SIPHT, Bt_1_Candidate_378_SIPHT	--	--	--	--	--	3
337	NC_006350	1733058	1733193	136	--	--	--	--	Bm_1_Candidate_152_SIPHT	--	--	--	--	--	--	--	--	--	1
338	NC_006350	1734457	1734519	63	--	--	--	Bg_1_Candidate_112_SIPHT	--	--	--	--	--	--	--	--	--	--	1
339	NC_006350	1734979	1735644	666	Bp_1_SRP_bact.1	Ba_1_SRP_bact.1	Bc_1_SRP_bact.1	Bg_1_SRP_bact.1	Bm_1_SRP_bact.1	Bmv_1_Candidate_14_SIPHT, Bmv_1_SRP_bact.1	Bpm_1_SRP_bact.1	Bpt_1_SRP_bact.1	Bt_1_SRP_bact.1	Bv_1_SRP_bact.1	Bx_1_SRP_bact.1	Re_1_SRP_bact.1	Rp_1_SRP_bact.1	Rs__SRP_bact.1	14	SRP_bact
340	NC_006350	1756051	1756325	275	Bp_1_Candidate_545_SIPHT	--	--	--	Bm_1_Candidate_398_SIPHT	--	--	--	Bt_1_Candidate_382_SIPHT	--	--	--	--	--	3
341	NC_006350	1761800	1761910	111	--	--	--	--	Bm_1_Candidate_151_SIPHT	--	--	--	--	--	--	--	--	--	1
342	NC_006350	1763060	1763183	124	--	--	--	--	--	--	--	Bpt_1_Candidate_257_SIPHT	--	--	--	--	--	--	1
343	NC_006350	1767315	1767549	235	Bp_1_Candidate_203_SIPHT, Bp_1_Candidate_547_SIPHT, Bp_1_Candidate_202_SIPHT, Bp_1_Candidate_546_SIPHT	--	--	--	--	--	--	--	--	--	--	--	--	--	1
344	NC_006350	1769875	1770013	139	--	--	--	--	--	--	--	Bpt_1_Candidate_253_SIPHT	--	--	--	--	--	--	1
345	NC_006350	1773409	1773583	175	Bp_1_Candidate_204_SIPHT, Bp_1_Candidate_548_SIPHT	--	--	--	Bm_1_Candidate_149_SIPHT, Bm_1_Candidate_150_SIPHT	--	--	--	--	--	--	--	--	--	2
346	NC_006350	1776493	1777008	516	Bp_1_Candidate_549_SIPHT, Bp_1_Candidate_205_SIPHT, Bp_1_Candidate_550_SIPHT	Ba_1_Candidate_273_SIPHT	--	--	--	--	--	--	--	--	--	--	--	--	2
347	NC_006350	1781668	1782264	597	Bp_1_Candidate_552_SIPHT, Bp_1_Candidate_551_SIPHT, Bp_1_Candidate_553_SIPHT	--	--	--	Bm_1_Candidate_394_SIPHT, Bm_1_Candidate_393_SIPHT	--	--	--	Bt_1_Candidate_383_SIPHT, Bt_1_Candidate_174_SIPHT, Bt_1_Candidate_175_SIPHT	--	--	--	--	--	3
348	NC_006350	1786452	1786751	300	--	--	--	--	--	--	--	--	Bt_1_Candidate_176_SIPHT	--	--	--	--	--	1
349	NC_006350	1787937	1788199	263	--	--	--	--	Bm_1_Candidate_391_SIPHT	--	--	--	--	--	--	--	--	--	1
350	NC_006350	1789046	1789901	856	Bp_1_Candidate_554_SIPHT	--	--	--	--	--	--	--	--	--	--	--	--	--	1
351	NC_006350	1790448	1791211	764	Bp_1_Candidate_555_SIPHT	--	--	--	Bm_1_Candidate_390_SIPHT	--	--	--	--	--	--	--	--	--	2
352	NC_006350	1799916	1800113	198	Bp_1_Candidate_206_SIPHT, Bp_1_Candidate_558_SIPHT	--	--	--	Bm_1_Candidate_389_SIPHT	--	--	--	--	--	--	--	--	--	2
353	NC_006350	1802022	1802146	125	Bp_1_Candidate_207_SIPHT	--	--	--	--	--	--	--	--	--	--	--	--	--	1
354	NC_006350	1802351	1802767	417	Bp_1_Candidate_208_SIPHT, Bp_1_Candidate_559_SIPHT	--	--	--	Bm_1_Candidate_388_SIPHT	--	--	--	--	--	--	--	--	--	2
355	NC_006350	1805556	1805669	114	Bp_1_Candidate_560_SIPHT, Bp_1_Candidate_209_SIPHT	--	--	--	Bm_1_Candidate_387_SIPHT	--	--	--	--	--	--	--	--	--	2
356	NC_006350	1808548	1808801	254	--	--	--	--	Bm_1_Candidate_384_SIPHT, Bm_1_Candidate_385_SIPHT	--	--	--	--	--	--	--	--	--	1
357	NC_006350	1824008	1824197	190	Bp_1_Candidate_562_SIPHT	--	--	--	Bm_1_Candidate_350_SIPHT	--	--	--	Bt_1_Candidate_384_SIPHT	--	--	--	--	--	3
358	NC_006350	1829567	1829789	223	--	--	--	--	Bm_1_Candidate_351_SIPHT	--	--	--	--	--	--	--	--	--	1
359	NC_006350	1833972	1834578	607	Bp_1_Candidate_564_SIPHT, Bp_1_Candidate_563_SIPHT	--	--	--	--	--	--	--	Bt_1_Candidate_385_SIPHT	--	--	--	--	--	2
360	NC_006350	1836846	1837333	488	Bp_1_Candidate_565_SIPHT	--	--	--	Bm_1_Candidate_352_SIPHT, Bm_1_Candidate_352_SIPHT	--	--	--	--	--	--	--	--	--	2
361	NC_006350	1838985	1839641	657	Bp_1_Candidate_888_SIPHT	--	--	--	--	--	--	--	--	--	--	--	--	--	1
362	NC_006350	1840158	1842085	1928	--	Ba_1_Candidate_269_SIPHT	--	--	--	--	--	--	--	--	--	--	--	--	1
363	NC_006350	1844197	1844496	300	Bp_1_Candidate_567_SIPHT	--	--	--	--	--	--	--	--	--	--	--	--	--	1
364	NC_006350	1846418	1846746	329	--	--	--	Bg_1_Candidate_196_SIPHT, Bg_1_Candidate_77_SIPHT	--	Bmv_1_Candidate_57_SIPHT, Bmv_1_Candidate_55_SIPHT	--	--	--	--	--	--	--	--	2
365	NC_006350	1862651	1863331	681	Bp_1_Candidate_568_SIPHT	--	--	--	Bm_1_Candidate_353_SIPHT	--	--	--	Bt_1_Candidate_388_SIPHT, Bt_1_Candidate_387_SIPHT	--	--	--	--	--	3
366	NC_006350	1876575	1878827	2253	--	--	--	--	Bm_1_Candidate_119_SIPHT	--	--	--	--	--	--	--	--	--	1
367	NC_006350	1880083	1880384	302	Bp_1_Candidate_211_SIPHT	--	--	--	--	--	--	--	--	--	--	--	--	--	1
368	NC_006350	1893146	1894491	1346	Bp_1_Candidate_570_SIPHT, Bp_1_Candidate_212_SIPHT, Bp_1_Candidate_569_SIPHT	--	--	--	--	--	--	--	--	--	--	--	--	--	1
369	NC_006350	1903267	1904964	1698	Bp_2_Candidate_61_SIPHT	--	--	--	Bm_2_Candidate_109_SIPHT, Bm_2_Candidate_194_SIPHT	--	--	--	--	--	--	--	--	--	2
370	NC_006350	1948798	1949195	398	Bp_1_Candidate_692_SIPHT	--	--	--	Bm_1_Candidate_740_SIPHT	--	--	--	--	--	--	--	--	--	2
371	NC_006350	1992740	1994316	1577	Bp_1_Candidate_573_SIPHT	--	--	--	--	--	--	--	Bt_1_Candidate_389_SIPHT	--	Bx_1_Candidate_236_SIPHT	--	--	--	3
372	NC_006350	2042012	2042723	712	--	--	--	--	Bm_1_Candidate_371_SIPHT	--	--	--	Bt_1_Candidate_392_SIPHT, Bt_1_Candidate_180_SIPHT, Bt_1_Candidate_391_SIPHT	--	--	--	--	--	2
373	NC_006350	2046756	2047095	340	--	--	--	--	Bm_2_Candidate_205_SIPHT	--	--	--	--	--	--	--	--	--	1
374	NC_006350	2047867	2048227	361	Bp_1_Candidate_574_SIPHT	--	--	--	--	--	--	--	--	--	--	--	--	--	1
375	NC_006350	2052134	2053355	1222	Bp_1_Candidate_213_SIPHT	--	--	--	--	--	--	--	Bt_1_Candidate_181_SIPHT	--	--	--	--	--	2
376	NC_006350	2053689	2053848	160	Bp_1_Candidate_214_SIPHT, Bp_1_Candidate_575_SIPHT	--	--	--	Bm_1_Candidate_135_SIPHT, Bm_1_Candidate_373_SIPHT	--	--	--	--	--	--	--	--	--	2
377	NC_006350	2062176	2062730	555	Bp_1_Candidate_215_SIPHT, Bp_1_Candidate_576_SIPHT	--	--	--	Bm_1_Candidate_137_SIPHT, Bm_1_Candidate_136_SIPHT, Bm_1_Candidate_374_SIPHT	--	--	--	--	--	--	--	--	--	2
378	NC_006350	2072604	2073000	397	Bp_1_Cobalamin.1	Ba_1_Cobalamin.1, Ba_2_Cobalamin.1	Bc_1_Candidate_332_SIPHT, Bc_1_Cobalamin.1, Bc_2_Cobalamin.1	--	Bm_1_Cobalamin.1	Bmv_1_Cobalamin.1, Bmv_2_Cobalamin.1	--	Bpt_2_Cobalamin.1	--	Bv_1_Cobalamin.1	Bx_2_Cobalamin.1	--	--	--	8	Cobalamin
379	NC_006350	2090210	2091313	1104	Bp_1_Cobalamin_SIPHT, Bp_1_Cobalamin_SIPHT	--	--	--	--	Bmv_1_Cobalamin.2, Bmv_1_Cobalamin.3	Bpm_2_Candidate_29_SIPHT, Bpm_1_Cobalamin.1, Bpm_2_Cobalamin.1	Bpt_2_Cobalamin.2, Bpt_2_Cobalamin.2, Bpt_2_Cobalamin.3, Bpt_1_Cobalamin.1, Bpt_2_Cand_3_sRNAscanner	Bt_1_Cobalamin.1	--	Bx_2_Cobalamin.2	--	Rp_1_Cobalamin.1	--	7	Cobalamin
380	NC_006350	2116519	2117025	507	--	--	--	--	Bm_1_Candidate_428_SIPHT	--	--	--	--	--	--	--	--	--	1
381	NC_006350	2124831	2125985	1155	--	--	--	--	Bm_1_Candidate_138_SIPHT	--	--	--	--	--	--	--	--	--	1
382	NC_006350	2129374	2129575	202	Bp_1_Candidate_578_SIPHT	--	--	--	--	--	--	--	--	--	--	--	--	--	1
383	NC_006350	2134255	2135013	759	Bp_1_Candidate_580_SIPHT, Bp_1_Candidate_581_SIPHT	--	--	--	Bm_1_Candidate_376_SIPHT	--	--	--	--	--	--	--	--	--	2
384	NC_006350	2144347	2146270	1924	Bp_1_Candidate_218_SIPHT, Bp_1_Candidate_583_SIPHT, Bp_1_Candidate_219_SIPHT, Bp_1_Candidate_217_SIPHT	--	--	--	--	--	--	--	--	--	--	--	--	--	1
385	NC_006350	2152981	2153498	518	Bp_1_Candidate_220_SIPHT	--	--	--	--	--	--	--	--	--	--	--	--	--	1
386	NC_006350	2168796	2169347	552	--	--	--	--	--	--	--	--	Bt_1_Candidate_17_SIPHT	--	--	--	--	--	1
387	NC_006350	2171156	2171705	550	Bp_1_Candidate_585_SIPHT	Ba_1_Candidate_266_SIPHT, Ba_1_Candidate_128_SIPHT, Ba_1_Cand_7_sRNAscanner	--	Bg_1_Candidate_122_SIPHT	--	Bmv_1_Candidate_228_SIPHT	--	--	Bt_1_Candidate_393_SIPHT, Bt_1_Candidate_394_SIPHT	Bv_1_Candidate_226_SIPHT, Bv_1_Candidate_113_SIPHT	--	--	--	--	6
388	NC_006350	2172753	2173004	252	Bp_1_Candidate_586_SIPHT	--	--	--	--	--	--	--	Bt_1_Candidate_183_SIPHT	--	--	--	--	--	2
389	NC_006350	2174310	2174783	474	Bp_1_Candidate_587_SIPHT	--	--	--	--	--	--	--	--	--	--	--	--	--	1
390	NC_006350	2176311	2176465	155	--	--	--	--	--	--	--	--	--	Bv_1_Candidate_16_SIPHT	--	--	--	--	1
391	NC_006350	2179778	2180670	893	Bp_1_Candidate_588_SIPHT	--	--	--	--	--	--	--	Bt_1_Candidate_396_SIPHT	--	--	--	--	--	2
392	NC_006350	2187452	2187590	139	Bp_1_Candidate_589_SIPHT	--	--	--	--	--	--	--	--	--	--	--	--	--	1
393	NC_006350	2196178	2196591	414	Bp_1_Candidate_590_SIPHT	--	--	--	Bm_1_Candidate_377_SIPHT	--	--	--	--	--	--	--	--	--	2
394	NC_006350	2197084	2197306	223	Bp_1_Candidate_591_SIPHT	--	Bc_1_Candidate_330_SIPHT	--	Bm_1_Candidate_378_SIPHT	--	--	--	--	--	--	--	--	--	3
395	NC_006350	2199672	2199910	239	Bp_1_Candidate_592_SIPHT	--	--	--	--	--	--	--	--	--	--	--	--	--	1
396	NC_006350	2200973	2201327	355	--	--	--	--	Bm_1_Candidate_139_SIPHT	--	--	--	--	--	--	--	--	--	1
397	NC_006350	2203763	2204940	1178	Bp_1_Candidate_593_SIPHT, Bp_1_Candidate_594_SIPHT	--	--	--	Bm_1_Candidate_380_SIPHT, Bm_1_Candidate_379_SIPHT	--	--	--	--	--	--	--	--	--	2
398	NC_006350	2206249	2206825	577	--	--	--	--	Bm_1_Candidate_381_SIPHT	--	--	--	--	--	--	--	--	--	1
399	NC_006350	2207994	2208820	827	Bp_1_Candidate_223_SIPHT, Bp_1_Candidate_222_SIPHT, Bp_1_Candidate_221_SIPHT	--	--	--	--	--	--	--	Bt_1_Candidate_184_SIPHT, Bt_1_Candidate_185_SIPHT, Bt_1_Candidate_16_SIPHT	--	--	--	--	--	2
400	NC_006350	2212756	2213100	345	--	--	--	--	--	--	--	Bpt_1_Candidate_219_SIPHT	--	--	Bx_1_Candidate_224_SIPHT	--	--	--	2
401	NC_006350	2216382	2216753	372	Bp_1_Candidate_596_SIPHT	--	--	--	Bm_1_Candidate_382_SIPHT	--	--	--	Bt_1_Candidate_401_SIPHT	--	--	--	--	--	3
402	NC_006350	2220987	2221115	129	Bp_1_Candidate_224_SIPHT	--	--	--	Bm_1_Candidate_140_SIPHT	--	--	--	--	--	--	--	--	--	2
403	NC_006350	2223159	2223257	99	Bp_1_Candidate_225_SIPHT	--	--	--	Bm_1_Candidate_141_SIPHT	--	--	--	--	--	--	--	--	--	2
404	NC_006350	2223972	2224308	337	Bp_1_Candidate_226_SIPHT	--	--	--	Bm_1_Candidate_142_SIPHT	--	--	--	Bt_1_Candidate_186_SIPHT	--	--	--	--	--	3
405	NC_006350	2226173	2226545	373	Bp_1_Candidate_227_SIPHT	--	--	--	Bm_1_Candidate_143_SIPHT	--	--	--	--	--	--	--	--	--	2
406	NC_006350	2227290	2227420	131	--	--	--	--	--	--	--	--	--	Bv_1_Candidate_108_SIPHT	--	--	--	--	1
407	NC_006350	2230171	2230327	157	Bp_1_Cand_7_sRNAscanner, Bp_1_Candidate_600_SIPHT	--	--	--	Bm_1_Candidate_144_SIPHT	--	--	--	Bt_1_Candidate_404_SIPHT	--	--	--	--	--	3
408	NC_006350	2230415	2230594	180	Bp_1_Candidate_11_SIPHT, Bp_1_Cand_8_sRNAscanner, Bp_1_Cand_7_sRNAscanner	--	--	--	Bm_1_Candidate_3_SIPHT, Bm_1_Cand_6_sRNAscanner	--	--	--	--	--	--	--	--	--	2
409	NC_006350	2241273	2241488	216	--	--	--	--	--	--	--	--	Bt_1_Candidate_188_SIPHT	--	--	--	--	--	1
410	NC_006350	2245882	2246185	304	Bp_1_Candidate_27_SIPHT	--	--	--	Bm_1_Candidate_17_SIPHT	--	--	--	--	--	--	--	--	--	2
411	NC_006350	2246837	2246986	150	Bp_1_Candidate_228_SIPHT, Bp_1_Candidate_230_SIPHT, Bp_1_Candidate_229_SIPHT	--	--	--	Bm_1_Candidate_145_SIPHT	--	--	--	--	--	--	--	--	--	2
412	NC_006350	2260909	2261327	419	--	Ba_1_Candidate_257_SIPHT	--	--	Bm_1_Candidate_120_SIPHT	--	--	--	--	--	--	--	--	--	2
413	NC_006350	2266063	2266284	222	Bp_1_Candidate_231_SIPHT, Bp_1_Candidate_232_SIPHT	--	--	--	Bm_1_Candidate_121_SIPHT, Bm_1_Candidate_122_SIPHT	--	--	--	Bt_1_Candidate_189_SIPHT, Bt_1_Candidate_190_SIPHT	--	--	--	--	--	3
414	NC_006350	2266768	2267003	236	Bp_1_Candidate_233_SIPHT, Bp_1_Candidate_604_SIPHT	--	--	--	Bm_1_Candidate_354_SIPHT	--	--	--	--	--	--	--	--	--	2
415	NC_006350	2268708	2268813	106	Bp_1_Candidate_606_SIPHT	--	--	--	Bm_1_Candidate_356_SIPHT	--	--	--	Bt_1_Candidate_405_SIPHT	--	--	--	--	--	3
416	NC_006350	2274621	2274973	353	Bp_1_sucA.1	Ba_1_Candidate_256_SIPHT, Ba_1_sucA.1	Bc_1_Candidate_315_SIPHT, Bc_1_sucA.1	Bg_1_sucA.1	Bm_1_sucA.1, Bm_1_Candidate_27_SIPHT, Bm_1_Candidate_71_SIPHT, Bm_1_Candidate_242_SIPHT, Bm_1_Candidate_32_SIPHT, Bm_1_Candidate_535_SIPHT, Bm_1_Candidate_144_SIPHT	Bmv_1_Candidate_244_SIPHT, Bmv_1_Candidate_243_SIPHT, Bmv_1_sucA.1	Bpm_1_sucA.1	Bpt_1_sucA.1	Bt_1_sucA.1, Bt_1_Candidate_191_SIPHT	Bv_1_Candidate_220_SIPHT, Bv_1_sucA.1	Bx_1_Candidate_215_SIPHT, Bx_1_sucA.1	Re_1_sucA.1	Rp_1_sucA.1	Rs__sucA.1	14	sucA
417	NC_006350	2276438	2276549	112	Bp_1_Candidate_364_SIPHT, Bp_1_Candidate_363_SIPHT, Bp_1_Candidate_799_SIPHT, Bp_1_Candidate_801_SIPHT	--	--	--	Bm_1_Candidate_586_SIPHT, Bm_1_Candidate_264_SIPHT, Bm_1_Candidate_263_SIPHT, Bm_1_Candidate_246_SIPHT, Bm_1_Candidate_245_SIPHT, Bm_1_Candidate_541_SIPHT, Bm_1_Candidate_55_SIPHT, Bm_1_Candidate_54_SIPHT, Bm_1_Candidate_587_SIPHT, Bm_1_Candidate_701_SIPHT, Bm_1_Candidate_65_SIPHT, Bm_1_Candidate_64_SIPHT, Bm_1_Candidate_447_SIPHT, Bm_1_Candidate_543_SIPHT, Bm_1_Candidate_453_SIPHT, Bm_1_Candidat…	--	--	--	--	--	--	--	--	--	2
418	NC_006350	2278377	2278668	292	Bp_1_Candidate_609_SIPHT, Bp_1_Candidate_608_SIPHT	--	Bc_1_Candidate_313_SIPHT	--	--	--	--	--	Bt_1_Candidate_408_SIPHT	--	--	--	--	--	3
419	NC_006350	2283648	2283917	270	Bp_1_Candidate_611_SIPHT, Bp_1_Candidate_236_SIPHT, Bp_1_Candidate_235_SIPHT	--	--	--	Bm_1_Candidate_358_SIPHT, Bm_1_Candidate_125_SIPHT, Bm_1_Candidate_124_SIPHT	--	--	--	--	--	--	--	--	--	2
420	NC_006350	2290307	2290610	304	Bp_1_Candidate_612_SIPHT	Ba_1_Candidate_255_SIPHT	Bc_1_Candidate_312_SIPHT	Bg_1_Candidate_128_SIPHT	Bm_1_Candidate_359_SIPHT	Bmv_1_Candidate_245_SIPHT	Bpm_1_Candidate_77_SIPHT	Bpt_1_Candidate_80_SIPHT	Bt_1_Candidate_410_SIPHT	Bv_1_Candidate_219_SIPHT	Bx_1_Candidate_69_SIPHT	--	--	--	11
421	NC_006350	2292276	2292338	63	--	--	--	--	--	--	--	--	Bt_1_Candidate_192_SIPHT	--	--	--	--	--	1
422	NC_006350	2296311	2296470	160	Bp_1_Candidate_237_SIPHT, Bp_1_Candidate_613_SIPHT	Ba_1_Candidate_254_SIPHT	Bc_1_Candidate_311_SIPHT	--	Bm_1_Candidate_127_SIPHT, Bm_1_Candidate_360_SIPHT	Bmv_1_Candidate_131_SIPHT, Bmv_1_Candidate_246_SIPHT	--	Bpt_1_Candidate_214_SIPHT	Bt_1_Candidate_193_SIPHT, Bt_1_Candidate_412_SIPHT	Bv_1_Candidate_217_SIPHT	Bx_1_Candidate_214_SIPHT	--	--	--	9
423	NC_006350	2298229	2298376	148	Bp_1_Candidate_238_SIPHT	Ba_1_Candidate_253_SIPHT	Bc_1_Candidate_310_SIPHT	--	Bm_1_Candidate_128_SIPHT	Bmv_1_Candidate_248_SIPHT	--	--	Bt_1_Candidate_194_SIPHT	Bv_1_Candidate_215_SIPHT	--	--	--	--	7
424	NC_006350	2298975	2299151	177	Bp_1_Candidate_717_SIPHT	--	--	--	Bm_1_Candidate_499_SIPHT	--	--	--	--	--	--	--	--	--	2
425	NC_006350	2300373	2300848	476	Bp_1_Candidate_614_SIPHT, Bp_1_Candidate_615_SIPHT	Ba_1_Candidate_252_SIPHT, Ba_1_Candidate_114_SIPHT	Bc_1_Candidate_309_SIPHT, Bc_1_Candidate_134_SIPHT	Bg_1_Candidate_130_SIPHT, Bg_1_Candidate_131_SIPHT	Bm_1_Candidate_361_SIPHT, Bm_1_Candidate_129_SIPHT	--	--	Bpt_1_Candidate_276_SIPHT	Bt_1_Candidate_413_SIPHT, Bt_1_Candidate_414_SIPHT, Bt_1_Cand_19_sRNAscanner, Bt_1_Candidate_196_SIPHT, Bt_1_Candidate_195_SIPHT	--	Bx_1_Candidate_275_SIPHT	--	--	--	8
426	NC_006350	2302076	2302403	328	Bp_1_Candidate_616_SIPHT	--	--	--	Bm_1_Candidate_362_SIPHT	--	--	--	Bt_1_Candidate_415_SIPHT	--	--	--	--	--	3
427	NC_006350	2304426	2304828	403	Bp_1_Candidate_239_SIPHT	--	--	--	Bm_1_Candidate_131_SIPHT, Bm_1_Candidate_130_SIPHT	--	--	--	Bt_1_Candidate_197_SIPHT	--	--	--	--	--	3
428	NC_006350	2308640	2308760	121	Bp_1_Candidate_240_SIPHT, Bp_1_Candidate_617_SIPHT	--	--	--	Bm_1_Candidate_364_SIPHT	--	--	--	--	--	--	--	--	--	2
429	NC_006350	2313244	2313382	139	Bp_1_Candidate_242_SIPHT, Bp_1_Candidate_618_SIPHT, Bp_1_Candidate_619_SIPHT	Ba_1_Candidate_249_SIPHT, Ba_1_Candidate_248_SIPHT	Bc_1_Candidate_304_SIPHT, Bc_1_Candidate_303_SIPHT	Bg_1_Candidate_134_SIPHT, Bg_1_Candidate_135_SIPHT	Bm_1_Candidate_133_SIPHT, Bm_1_Candidate_365_SIPHT, Bm_1_Candidate_366_SIPHT	--	Bpm_1_Candidate_67_SIPHT	Bpt_1_Candidate_278_SIPHT	Bt_1_Candidate_198_SIPHT, Bt_1_Candidate_416_SIPHT, Bt_1_Candidate_417_SIPHT	Bv_1_Candidate_214_SIPHT, Bv_1_Candidate_213_SIPHT	Bx_1_Candidate_276_SIPHT	--	--	--	10
430	NC_006350	2313971	2314162	192	--	--	--	--	--	--	--	--	--	--	Bx_1_Candidate_278_SIPHT	--	--	--	1
431	NC_006350	2316645	2316918	274	Bp_1_Candidate_620_SIPHT	Ba_1_Candidate_109_SIPHT, Ba_1_Candidate_247_SIPHT	Bc_1_Candidate_131_SIPHT, Bc_1_Candidate_302_SIPHT	Bg_1_Candidate_137_SIPHT, Bg_1_Cand_20_sRNAscanner	Bm_1_Candidate_367_SIPHT	Bmv_1_Candidate_253_SIPHT	Bpm_1_Candidate_69_SIPHT	Bpt_1_Candidate_280_SIPHT	Bt_1_Candidate_418_SIPHT	Bv_1_Candidate_102_SIPHT, Bv_1_Candidate_212_SIPHT	Bx_1_Candidate_279_SIPHT	--	--	--	11
432	NC_006350	2325575	2325969	395	Bp_1_Candidate_243_SIPHT, Bp_1_Candidate_621_SIPHT	--	--	--	Bm_1_Candidate_134_SIPHT, Bm_1_Candidate_368_SIPHT	--	--	--	Bt_1_Candidate_419_SIPHT	--	--	--	--	--	3
433	NC_006350	2327318	2327569	252	--	Ba_1_Candidate_246_SIPHT	Bc_1_Candidate_301_SIPHT	--	--	--	--	--	--	Bv_1_Candidate_211_SIPHT, Bv_1_Candidate_210_SIPHT	--	--	--	--	3
434	NC_006350	2328116	2328706	591	--	--	--	--	--	--	--	--	Bt_1_Candidate_420_SIPHT	--	--	--	--	--	1
435	NC_006350	2330240	2331167	928	Bp_1_Candidate_622_SIPHT	--	--	--	Bm_1_Candidate_369_SIPHT, Bm_1_Candidate_370_SIPHT	--	--	--	--	--	--	--	--	--	2
436	NC_006350	2332242	2332618	377	Bp_1_Candidate_244_SIPHT	--	--	--	--	--	--	--	--	--	--	--	--	--	1
437	NC_006350	2335729	2335914	186	Bp_1_Candidate_623_SIPHT	--	--	--	Bm_1_Candidate_117_SIPHT	--	--	--	--	--	--	--	--	--	2
438	NC_006350	2345574	2345921	348	--	--	--	Bg_1_Candidate_57_SIPHT	--	--	--	--	--	--	--	--	--	--	1
439	NC_006350	2346864	2347020	157	--	Ba_1_Candidate_244_SIPHT	--	--	--	--	--	--	--	--	--	--	--	--	1
440	NC_006350	2352287	2352656	370	Bp_1_Candidate_246_SIPHT, Bp_1_Candidate_245_SIPHT	--	--	--	Bm_1_Candidate_116_SIPHT, Bm_1_Candidate_115_SIPHT	--	--	--	--	--	--	--	--	--	2
441	NC_006350	2354334	2354684	351	Bp_1_Candidate_626_SIPHT	Ba_1_Candidate_243_SIPHT	--	--	--	--	--	--	Bt_1_Candidate_421_SIPHT, Bt_1_Candidate_422_SIPHT	--	--	--	--	--	3
442	NC_006350	2355936	2356295	360	Bp_1_Candidate_26_SIPHT	--	--	--	Bm_1_Candidate_2_SIPHT	--	--	--	--	--	--	--	--	--	2
443	NC_006350	2369370	2369644	275	--	--	--	--	Bm_1_Candidate_114_SIPHT	--	--	--	--	--	--	--	--	--	1
444	NC_006350	2391953	2392283	331	--	--	--	--	Bm_1_Candidate_113_SIPHT	--	--	--	--	--	--	--	--	--	1
445	NC_006350	2395091	2395632	542	Bp_1_Candidate_628_SIPHT	--	--	--	Bm_1_Candidate_111_SIPHT, Bm_1_Candidate_112_SIPHT, Bm_1_Candidate_768_SIPHT, Bm_1_Candidate_109_SIPHT	--	--	--	Bt_1_Candidate_425_SIPHT	--	--	--	--	--	3
446	NC_006350	2400548	2400829	282	Bp_1_Candidate_630_SIPHT, Bp_1_Candidate_629_SIPHT	--	--	--	Bm_1_Candidate_766_SIPHT	--	--	--	Bt_1_Candidate_426_SIPHT	--	--	--	--	--	3
447	NC_006350	2402540	2402896	357	Bp_1_Candidate_247_SIPHT, Bp_1_Candidate_631_SIPHT	--	--	--	Bm_1_Candidate_765_SIPHT	--	--	--	--	--	--	--	--	--	2
448	NC_006350	2403785	2404071	287	--	--	--	--	--	--	--	--	Bt_1_Candidate_200_SIPHT	--	--	--	--	--	1
449	NC_006350	2410401	2410597	197	Bp_1_Candidate_248_SIPHT	--	--	--	--	--	--	--	--	--	--	--	--	--	1
450	NC_006350	2411792	2412414	623	Bp_1_Candidate_249_SIPHT, Bp_1_Candidate_250_SIPHT	--	--	--	Bm_1_Candidate_108_SIPHT	--	--	--	--	--	--	--	--	--	2
451	NC_006350	2426597	2427412	816	Bp_1_Candidate_634_SIPHT	--	--	--	--	--	--	--	--	--	--	--	--	--	1
452	NC_006350	2431038	2431504	467	--	--	--	--	--	--	--	--	Bt_1_Candidate_201_SIPHT, Bt_1_Candidate_428_SIPHT	--	--	--	--	--	1
453	NC_006350	2431787	2432048	262	Bp_1_Candidate_252_SIPHT, Bp_1_Candidate_635_SIPHT, Bp_1_Candidate_251_SIPHT	--	--	--	Bm_1_Candidate_764_SIPHT	--	--	--	--	--	--	--	--	--	2
454	NC_006350	2432319	2432686	368	Bp_1_Candidate_636_SIPHT	--	--	--	--	--	--	--	--	--	--	--	--	--	1
455	NC_006350	2432867	2433789	923	Bp_1_Candidate_253_SIPHT	--	--	--	--	--	--	--	Bt_1_Candidate_204_SIPHT	--	--	--	--	--	2
456	NC_006350	2454303	2454822	520	Bp_1_Candidate_637_SIPHT, Bp_1_Candidate_638_SIPHT	--	--	--	Bm_1_Candidate_763_SIPHT, Bm_1_Candidate_762_SIPHT	--	--	--	Bt_1_Candidate_430_SIPHT	--	--	--	--	--	3
457	NC_006350	2459294	2459671	378	--	--	--	--	Bm_1_Candidate_197_SIPHT	--	--	--	--	--	--	--	--	--	1
458	NC_006350	2460509	2460879	371	Bp_1_Candidate_639_SIPHT	--	--	--	Bm_1_Candidate_761_SIPHT	--	--	--	--	--	--	--	--	--	2
459	NC_006350	2474895	2475307	413	Bp_1_Candidate_255_SIPHT	--	--	--	Bm_1_Candidate_107_SIPHT	--	--	--	--	--	--	--	--	--	2
460	NC_006350	2477944	2478690	747	Bp_1_Candidate_640_SIPHT	--	--	--	--	--	--	--	--	--	--	--	--	--	1
461	NC_006350	2479790	2480504	715	Bp_1_Candidate_641_SIPHT, Bp_1_Candidate_642_SIPHT	--	--	--	--	--	--	--	--	--	--	--	--	--	1
462	NC_006350	2481984	2482437	454	Bp_1_Candidate_643_SIPHT	--	--	--	--	--	--	--	--	--	--	--	--	--	1
463	NC_006350	2513391	2513633	243	--	--	--	--	--	--	--	--	Bt_1_Candidate_168_SIPHT	--	--	--	--	--	1
464	NC_006350	2516345	2516542	198	--	--	Bc_1_Candidate_352_SIPHT	--	--	--	--	--	--	--	--	--	--	--	1
465	NC_006350	2522896	2524087	1192	Bp_1_Candidate_646_SIPHT, Bp_1_Candidate_647_SIPHT	--	--	--	Bm_1_Candidate_416_SIPHT	--	--	--	--	--	--	--	--	--	2
466	NC_006350	2526399	2526905	507	Bp_1_Candidate_256_SIPHT, Bp_1_Candidate_649_SIPHT, Bp_1_Candidate_649_SIPHT	Ba_2_Candidate_54_SIPHT	--	--	--	--	--	--	--	--	--	--	--	--	2
467	NC_006350	2527314	2527867	554	Bp_1_Candidate_258_SIPHT, Bp_1_Candidate_650_SIPHT, Bp_1_Candidate_257_SIPHT	--	--	--	Bm_1_Candidate_165_SIPHT, Bm_1_Candidate_164_SIPHT	--	--	--	--	--	--	--	--	--	2
468	NC_006350	2530427	2530905	479	--	--	--	--	--	--	--	--	Bt_1_Candidate_360_SIPHT, Bt_1_Candidate_359_SIPHT	--	--	--	--	--	1
469	NC_006350	2532916	2533098	183	Bp_1_Candidate_259_SIPHT	--	--	--	Bm_1_Candidate_417_SIPHT, Bm_1_Candidate_166_SIPHT	--	--	--	--	--	--	--	--	--	2
470	NC_006350	2541306	2542170	865	Bp_1_Candidate_651_SIPHT, Bp_1_Candidate_261_SIPHT, Bp_1_Candidate_652_SIPHT, Bp_1_Candidate_260_SIPHT	--	--	--	Bm_1_Candidate_418_SIPHT, Bm_1_Candidate_419_SIPHT, Bm_1_Candidate_167_SIPHT, Bm_1_Candidate_420_SIPHT	--	--	--	--	--	--	--	--	--	2
471	NC_006350	2543694	2543921	228	Bp_1_Candidate_262_SIPHT	--	--	--	--	--	--	--	Bt_1_Candidate_167_SIPHT	--	--	--	--	--	2
472	NC_006350	2545397	2545541	145	--	--	--	--	Bm_1_Candidate_422_SIPHT	--	--	--	--	--	--	--	--	--	1
473	NC_006350	2551183	2551983	801	Bp_1_Candidate_653_SIPHT	--	--	--	--	--	--	--	--	--	--	--	--	--	1
474	NC_006350	2557054	2557156	103	Bp_1_Candidate_654_SIPHT	--	--	--	Bm_1_Candidate_424_SIPHT	--	--	--	--	--	--	--	--	--	2
475	NC_006350	2562237	2562570	334	Bp_1_Candidate_655_SIPHT	--	--	--	--	--	--	--	--	--	--	--	--	--	1
476	NC_006350	2565002	2565178	177	Bp_1_Candidate_264_SIPHT, Bp_1_Candidate_263_SIPHT	--	--	--	Bm_1_Candidate_168_SIPHT, Bm_1_Candidate_169_SIPHT	--	--	--	--	--	--	--	--	--	2
477	NC_006350	2566641	2566767	127	Bp_1_Candidate_656_SIPHT	--	--	--	Bm_1_Candidate_425_SIPHT	--	--	--	Bt_1_Candidate_166_SIPHT, Bt_1_Candidate_357_SIPHT	Bv_1_Candidate_244_SIPHT	--	--	--	--	4
478	NC_006350	2569168	2569905	738	Bp_1_Candidate_265_SIPHT, Bp_1_Candidate_266_SIPHT	--	--	--	--	--	--	--	Bt_1_Candidate_165_SIPHT	--	--	--	--	--	2
479	NC_006350	2589285	2589466	182	Bp_1_Candidate_660_SIPHT, Bp_1_Candidate_659_SIPHT	Ba_1_Candidate_297_SIPHT	Bc_1_Candidate_357_SIPHT	Bg_1_Candidate_48_SIPHT	Bm_1_Candidate_427_SIPHT, Bm_1_Candidate_426_SIPHT	Bmv_1_Candidate_209_SIPHT, Bmv_1_Candidate_100_SIPHT	Bpm_1_Candidate_59_SIPHT	Bpt_1_Candidate_245_SIPHT	Bt_1_Candidate_356_SIPHT, Bt_1_Candidate_164_SIPHT	Bv_1_Candidate_246_SIPHT	--	--	--	--	10
480	NC_006350	2594248	2595236	989	Bp_2_Candidate_38_SIPHT	--	--	--	Bm_1_Candidate_428_SIPHT	--	--	--	--	--	--	--	--	--	2
481	NC_006350	2604092	2604239	148	--	--	--	--	--	--	--	--	Bt_1_Candidate_163_SIPHT	--	--	--	--	--	1
482	NC_006350	2619852	2620270	419	--	--	--	--	Bm_1_Candidate_316_SIPHT, Bm_1_Candidate_316_SIPHT	--	--	--	--	--	--	--	--	--	1
483	NC_006350	2626275	2626665	391	Bp_1_Candidate_661_SIPHT, Bp_1_Candidate_268_SIPHT	--	--	--	Bm_1_Candidate_430_SIPHT, Bm_1_Candidate_170_SIPHT	--	--	--	Bt_1_Candidate_354_SIPHT	Bv_1_Candidate_124_SIPHT	--	--	--	--	4
484	NC_006350	2627974	2628232	259	Bp_1_Candidate_269_SIPHT, Bp_1_Candidate_663_SIPHT	--	--	--	Bm_1_Candidate_172_SIPHT, Bm_1_Candidate_432_SIPHT, Bm_1_Candidate_171_SIPHT	--	--	--	Bt_1_Candidate_352_SIPHT	--	--	--	--	--	3
485	NC_006350	2629850	2630008	159	--	--	--	--	--	Bmv_1_Candidate_7_SIPHT	--	--	--	--	--	--	--	--	1
486	NC_006350	2632437	2633032	596	Bp_1_Candidate_665_SIPHT, Bp_1_Candidate_664_SIPHT	--	--	--	--	--	--	--	Bt_1_Candidate_159_SIPHT	--	--	--	--	--	2
487	NC_006350	2636050	2636210	161	Bp_1_Candidate_666_SIPHT	--	--	--	Bm_1_Candidate_433_SIPHT	--	--	--	--	--	--	--	--	--	2
488	NC_006350	2636288	2636368	81	--	--	--	--	Bm_1_Cand_15_sRNAscanner	--	--	--	--	--	--	--	--	--	1
489	NC_006350	2636445	2636508	64	--	--	--	--	--	--	--	Bpt_1_Cand_30_sRNAscanner	--	--	--	--	--	--	1
490	NC_006350	2636586	2636662	77	Bp_1_Cand_21_sRNAscanner	--	--	--	--	--	--	--	Bt_1_Cand_12_sRNAscanner	--	--	--	--	--	2
491	NC_006350	2636739	2636888	150	Bp_1_Cand_21_sRNAscanner	Ba_1_Cand_14_sRNAscanner	Bc_1_Cand_14_sRNAscanner	--	Bm_1_Cand_15_sRNAscanner	--	--	--	Bt_1_Cand_12_sRNAscanner	Bv_1_Cand_22_sRNAscanner	--	--	--	--	6
492	NC_006350	2647894	2648145	252	--	--	--	--	Bm_1_Candidate_434_SIPHT, Bm_1_Candidate_173_SIPHT	--	--	--	Bt_1_Candidate_6_SIPHT, Bt_1_Candidate_349_SIPHT, Bt_1_Candidate_348_SIPHT	--	--	--	--	--	2
493	NC_006350	2651546	2652049	504	Bp_1_Candidate_271_SIPHT	--	--	--	Bm_1_Candidate_174_SIPHT	--	--	--	--	--	--	--	--	--	2
494	NC_006350	2688892	2690293	1402	Bp_1_Candidate_668_SIPHT	--	--	--	--	--	--	--	Bt_1_Candidate_347_SIPHT	--	--	--	--	--	2
495	NC_006350	2697887	2698088	202	Bp_1_Candidate_671_SIPHT	--	--	--	--	--	--	--	--	--	--	--	--	--	1
496	NC_006350	2699136	2700185	1050	--	--	--	--	--	Bmv_1_Candidate_96_SIPHT	--	--	--	--	--	--	--	--	1
497	NC_006350	2700280	2700392	113	Bp_1_Cand_20_sRNAscanner	--	--	--	Bm_1_Cand_14_sRNAscanner	--	--	--	Bt_1_Cand_11_sRNAscanner	--	--	--	--	--	3
498	NC_006350	2701644	2701983	340	Bp_1_Candidate_672_SIPHT	--	--	--	Bm_1_Candidate_436_SIPHT	--	--	--	Bt_1_Candidate_346_SIPHT	--	--	--	--	--	3
499	NC_006350	2706956	2707243	288	--	--	Bc_1_Candidate_364_SIPHT	--	--	Bmv_1_Candidate_205_SIPHT	--	--	--	Bv_1_Candidate_254_SIPHT	--	--	--	--	3
500	NC_006350	2711057	2711246	190	Bp_1_Candidate_673_SIPHT	--	Bc_1_Candidate_365_SIPHT	--	Bm_1_Candidate_437_SIPHT	--	--	--	Bt_1_Candidate_157_SIPHT	Bv_1_Candidate_126_SIPHT	--	--	--	--	5
501	NC_006350	2712159	2712458	300	--	--	Bc_1_Candidate_366_SIPHT	--	--	--	--	--	--	--	--	--	--	--	1
502	NC_006350	2713263	2713541	279	Bp_1_Candidate_272_SIPHT	--	--	--	Bm_1_Candidate_175_SIPHT	--	--	--	--	--	--	--	--	--	2
503	NC_006350	2713815	2715153	1339	Bp_1_Candidate_25_SIPHT, Bp_1_Candidate_674_SIPHT	--	--	--	--	--	--	--	Bt_1_Cand_10_sRNAscanner	--	--	--	--	--	2
504	NC_006350	2720893	2721123	231	--	--	Bc_1_Cand_5_sRNAscanner	Bg_1_Cand_10_sRNAscanner	--	--	Bpm_1_Cand_6_sRNAscanner	Bpt_1_Cand_13_sRNAscanner	--	Bv_1_Cand_11_sRNAscanner	--	--	--	--	5
505	NC_006350	2721379	2721618	240	Bp_1_Candidate_675_SIPHT, Bp_1_Candidate_273_SIPHT	--	Bc_1_Candidate_175_SIPHT	--	Bm_1_Candidate_438_SIPHT, Bm_1_Candidate_176_SIPHT	--	--	--	--	--	--	--	--	--	3
506	NC_006350	2732986	2733210	225	Bp_1_Candidate_275_SIPHT, Bp_1_Candidate_677_SIPHT, Bp_1_Candidate_274_SIPHT	--	--	--	Bm_1_Candidate_178_SIPHT, Bm_1_Candidate_440_SIPHT, Bm_1_Candidate_177_SIPHT	--	--	--	--	--	--	--	--	--	2
507	NC_006350	2747478	2747837	360	--	--	--	--	Bm_1_Candidate_179_SIPHT	--	--	--	--	--	--	--	--	--	1
508	NC_006350	2750562	2750911	350	Bp_1_Candidate_24_SIPHT	--	--	--	Bm_1_Candidate_16_SIPHT	--	--	--	--	--	--	--	--	--	2
509	NC_006350	2751638	2752072	435	Bp_1_Candidate_680_SIPHT, Bp_1_Candidate_681_SIPHT	--	--	--	Bm_1_Candidate_443_SIPHT	--	--	--	Bt_1_Candidate_344_SIPHT, Bt_1_Candidate_345_SIPHT	--	--	--	--	--	3
510	NC_006350	2761371	2761552	182	Bp_1_Candidate_23_SIPHT	--	--	--	Bm_1_Candidate_15_SIPHT	--	--	--	--	--	--	--	--	--	2
511	NC_006350	2762366	2762494	129	Bp_1_Candidate_364_SIPHT, Bp_1_Candidate_363_SIPHT, Bp_1_Candidate_799_SIPHT, Bp_1_Candidate_801_SIPHT, Bp_1_Candidate_720_SIPHT, Bp_1_Candidate_301_SIPHT	--	--	--	Bm_1_Candidate_652_SIPHT, Bm_1_Candidate_55_SIPHT, Bm_1_Candidate_54_SIPHT, Bm_1_Candidate_701_SIPHT, Bm_1_Candidate_541_SIPHT, Bm_1_Candidate_246_SIPHT, Bm_1_Candidate_245_SIPHT, Bm_1_Candidate_65_SIPHT, Bm_1_Candidate_64_SIPHT, Bm_1_Candidate_700_SIPHT, Bm_1_Candidate_586_SIPHT, Bm_1_Candidate_453_SIPHT, Bm_1_Candidate_264_SIPHT, Bm_1_Candidate_263_SIPHT, Bm_1_Candidate_430_SIPHT, Bm_1_Candidat…	--	--	--	--	--	--	--	--	--	2
512	NC_006350	2763959	2764076	118	--	--	--	--	Bm_1_Candidate_242_SIPHT, Bm_1_Candidate_32_SIPHT, Bm_1_Candidate_71_SIPHT, Bm_1_Candidate_27_SIPHT, Bm_1_Candidate_535_SIPHT, Bm_2_Candidate_283_SIPHT, Bm_1_Candidate_418_SIPHT, Bm_1_Candidate_234_SIPHT, Bm_1_Candidate_182_SIPHT, Bm_2_Candidate_21_SIPHT, Bm_1_Candidate_144_SIPHT, Bm_1_Candidate_703_SIPHT	--	--	--	--	--	--	--	--	--	1
513	NC_006350	2765157	2765867	711	--	--	--	--	--	--	--	--	Bt_1_Candidate_343_SIPHT, Bt_1_Cand_20_sRNAscanner	--	--	--	--	--	1
514	NC_006350	2766438	2766718	281	Bp_1_Candidate_278_SIPHT	--	--	--	Bm_1_Candidate_182_SIPHT, Bm_1_Candidate_182_SIPHT	--	--	--	Bt_1_Candidate_155_SIPHT, Bt_1_Candidate_155_SIPHT	--	--	--	--	--	3
515	NC_006350	2768489	2768795	307	Bp_1_Candidate_684_SIPHT, Bp_1_Candidate_683_SIPHT, Bp_1_Candidate_695_SIPHT	Ba_1_Candidate_308_SIPHT, Ba_3_Candidate_16_SIPHT, Ba_3_Candidate_20_SIPHT, Ba_1_Candidate_92_SIPHT, Ba_1_Candidate_227_SIPHT, Ba_1_Candidate_226_SIPHT	Bc_1_Candidate_373_SIPHT, Bc_1_Candidate_117_SIPHT, Bc_1_Candidate_268_SIPHT, Bc_1_Candidate_267_SIPHT	--	Bm_1_Candidate_446_SIPHT, Bm_1_Candidate_445_SIPHT	Bmv_1_Candidate_94_SIPHT, Bmv_1_Candidate_201_SIPHT, Bmv_1_Candidate_270_SIPHT, Bmv_1_Candidate_202_SIPHT	--	Bpt_1_Candidate_266_SIPHT	Bt_1_Candidate_154_SIPHT, Bt_1_Candidate_341_SIPHT	Bv_2_Candidate_132_SIPHT, Bv_1_Candidate_261_SIPHT, Bv_1_Candidate_92_SIPHT, Bv_1_Candidate_198_SIPHT, Bv_1_Candidate_197_SIPHT	Bx_1_Candidate_267_SIPHT	--	--	--	9
516	NC_006350	2776684	2776999	316	Bp_1_Candidate_280_SIPHT, Bp_1_Candidate_279_SIPHT	--	Bc_1_Candidate_374_SIPHT	--	Bm_1_Candidate_184_SIPHT, Bm_1_Candidate_183_SIPHT	--	--	--	--	--	--	--	--	--	3
517	NC_006350	2777858	2778565	708	--	--	--	--	--	Bmv_1_Candidate_200_SIPHT	--	--	Bt_1_Candidate_153_SIPHT	--	--	--	--	--	2
518	NC_006350	2782130	2782685	556	Bp_1_Candidate_687_SIPHT, Bp_1_Candidate_686_SIPHT, Bp_1_Cand_18_sRNAscanner	--	--	--	Bm_1_Candidate_450_SIPHT, Bm_1_Candidate_450_SIPHT, Bm_1_Candidate_449_SIPHT, Bm_1_Cand_13_sRNAscanner	--	--	--	Bt_1_Candidate_339_SIPHT, Bt_1_Cand_9_sRNAscanner	--	--	--	--	--	3
519	NC_006350	2785676	2785925	250	Bp_1_Candidate_281_SIPHT	--	--	--	Bm_1_Candidate_185_SIPHT	--	--	--	--	--	--	--	--	--	2
520	NC_006350	2796350	2796637	288	Bp_1_Candidate_282_SIPHT	--	--	--	--	--	--	--	--	--	--	--	--	--	1
521	NC_006350	2799306	2799519	214	Bp_1_Candidate_283_SIPHT, Bp_1_Candidate_689_SIPHT	--	--	--	Bm_1_Candidate_451_SIPHT, Bm_1_Candidate_187_SIPHT	--	--	--	Bt_1_Candidate_152_SIPHT, Bt_1_Candidate_337_SIPHT	--	--	--	--	--	3
522	NC_006350	2803706	2804237	532	Bp_1_Candidate_284_SIPHT, Bp_1_Candidate_285_SIPHT	--	--	--	--	--	--	--	--	--	--	--	--	--	1
523	NC_006350	2818261	2818425	165	Bp_1_Candidate_690_SIPHT	--	--	--	Bm_1_Candidate_452_SIPHT, Bm_1_Candidate_188_SIPHT	--	--	--	Bt_1_Candidate_336_SIPHT	--	--	--	--	--	3
524	NC_006350	2818501	2818678	178	Bp_1_Candidate_691_SIPHT	--	--	--	Bm_1_Candidate_453_SIPHT	--	--	--	--	--	--	--	--	--	2
525	NC_006350	2824721	2825727	1007	Bp_1_Candidate_286_SIPHT	--	--	--	Bm_1_Candidate_92_SIPHT, Bm_1_Candidate_91_SIPHT	--	--	--	--	--	--	--	--	--	2
526	NC_006350	2834005	2834672	668	--	--	--	--	--	--	--	--	Bt_1_Candidate_335_SIPHT, Bt_1_Candidate_335_SIPHT	--	--	--	--	--	1
527	NC_006350	2836580	2837795	1216	Bp_1_Candidate_692_SIPHT	--	--	--	Bm_1_Candidate_740_SIPHT	--	--	--	--	--	--	--	--	--	2
528	NC_006350	2838522	2840119	1598	--	--	--	--	--	--	--	--	Bt_1_Candidate_334_SIPHT	--	--	--	--	--	1
529	NC_006350	2843167	2843903	737	Bp_1_Candidate_288_SIPHT, Bp_1_Candidate_693_SIPHT, Bp_1_Candidate_694_SIPHT, Bp_1_Candidate_287_SIPHT	--	--	--	Bm_1_Candidate_87_SIPHT, Bm_1_Candidate_739_SIPHT, Bm_1_Candidate_738_SIPHT	--	--	--	Bt_1_Candidate_151_SIPHT	--	--	--	--	--	3
530	NC_006350	2849173	2849769	597	Bp_1_Candidate_289_SIPHT	--	--	--	Bm_1_Candidate_86_SIPHT	--	--	--	--	--	--	--	--	--	2
531	NC_006350	2870740	2871036	297	--	--	--	--	Bm_1_Candidate_85_SIPHT	--	--	--	--	--	--	--	--	--	1
532	NC_006350	2872016	2872232	217	Bp_1_Candidate_290_SIPHT	--	--	--	Bm_1_Candidate_84_SIPHT	--	--	--	--	--	--	--	--	--	2
533	NC_006350	2878251	2878542	292	--	--	--	--	Bm_1_Candidate_83_SIPHT, Bm_1_Candidate_737_SIPHT	--	--	--	--	--	--	--	--	--	1
534	NC_006350	2879338	2880133	796	--	--	Bc_1_Candidate_118_SIPHT	--	--	--	--	--	--	--	--	--	--	--	1
535	NC_006350	2887354	2888092	739	Bp_1_Candidate_695_SIPHT, Bp_1_Candidate_695_SIPHT, Bp_1_Candidate_697_SIPHT, Bp_1_Candidate_697_SIPHT, Bp_1_Candidate_684_SIPHT	Ba_3_Candidate_16_SIPHT, Ba_3_Candidate_16_SIPHT, Ba_1_Candidate_92_SIPHT, Ba_1_Candidate_92_SIPHT, Ba_1_Candidate_308_SIPHT	Bc_1_Candidate_117_SIPHT, Bc_1_Candidate_117_SIPHT, Bc_1_Candidate_269_SIPHT	--	Bm_1_Candidate_81_SIPHT, Bm_1_Candidate_81_SIPHT, Bm_1_Candidate_736_SIPHT, Bm_1_Candidate_736_SIPHT, Bm_1_Candidate_734_SIPHT, Bm_1_Candidate_734_SIPHT, Bm_1_Candidate_446_SIPHT, Bm_1_Candidate_82_SIPHT, Bm_1_Candidate_82_SIPHT	Bmv_1_Candidate_94_SIPHT, Bmv_1_Candidate_94_SIPHT	--	--	Bt_1_Candidate_150_SIPHT, Bt_1_Candidate_150_SIPHT, Bt_1_Candidate_154_SIPHT, Bt_1_Candidate_154_SIPHT, Bt_1_Candidate_331_SIPHT, Bt_1_Candidate_331_SIPHT, Bt_1_Candidate_330_SIPHT, Bt_1_Candidate_330_SIPHT, Bt_1_Candidate_341_SIPHT	Bv_1_Candidate_92_SIPHT, Bv_1_Candidate_92_SIPHT, Bv_1_Candidate_261_SIPHT	--	--	Rp_1_Candidate_176_SIPHT, Rp_1_Candidate_176_SIPHT, Rp_2_Candidate_23_SIPHT, Rp_2_Candidate_23_SIPHT, Rp_2_Candidate_3_SIPHT, Rp_2_Candidate_3_SIPHT, Rp_1_Candidate_14_SIPHT	--	8
536	NC_006350	2891374	2891688	315	Bp_1_Candidate_698_SIPHT	--	--	--	--	--	--	--	Bt_1_Candidate_149_SIPHT	Bv_1_Candidate_91_SIPHT	--	--	--	--	3
537	NC_006350	2892250	2892942	693	--	--	--	--	--	--	--	--	Bt_1_Candidate_83_SIPHT	--	--	--	--	--	1
538	NC_006350	2904973	2905791	819	--	--	--	--	Bm_1_Candidate_733_SIPHT	--	--	--	--	--	--	--	--	--	1
539	NC_006350	2909856	2910121	266	Bp_1_Candidate_291_SIPHT, Bp_1_Candidate_699_SIPHT	--	--	--	Bm_1_Candidate_732_SIPHT, Bm_1_Candidate_80_SIPHT, Bm_1_Candidate_79_SIPHT, Bm_1_Candidate_731_SIPHT	--	--	--	Bt_1_Candidate_328_SIPHT, Bt_1_Candidate_148_SIPHT, Bt_1_Candidate_147_SIPHT	--	--	--	--	--	3
540	NC_006350	2911187	2911752	566	--	--	Bc_1_Candidate_265_SIPHT	--	--	--	--	--	Bt_1_Candidate_327_SIPHT	--	--	--	--	--	2
541	NC_006350	2915863	2916221	359	Bp_1_Candidate_701_SIPHT, Bp_1_Candidate_702_SIPHT	--	--	--	Bm_1_Candidate_730_SIPHT, Bm_1_Candidate_729_SIPHT	--	--	--	Bt_1_Candidate_326_SIPHT, Bt_1_Candidate_325_SIPHT	--	--	--	--	--	3
542	NC_006350	2921668	2922775	1108	Bp_1_Candidate_292_SIPHT	--	--	--	Bm_1_Candidate_78_SIPHT	--	--	--	Bt_1_Candidate_146_SIPHT	--	--	--	--	--	3
543	NC_006350	2922850	2922963	114	Bp_1_Cand_17_sRNAscanner	--	--	--	Bm_1_Cand_4_sRNAscanner	--	--	--	Bt_1_Cand_8_sRNAscanner	--	--	--	--	--	3
544	NC_006350	2923040	2923098	59	Bp_1_Cand_17_sRNAscanner	--	--	--	Bm_1_Cand_4_sRNAscanner	--	--	--	--	--	--	--	--	--	2
545	NC_006350	2923175	2923369	195	Bp_1_Cand_17_sRNAscanner	--	--	--	Bm_1_Cand_4_sRNAscanner	--	--	--	Bt_1_Cand_8_sRNAscanner	--	--	--	--	--	3
546	NC_006350	2927758	2927946	189	Bp_1_Candidate_703_SIPHT	--	--	--	Bm_1_Candidate_727_SIPHT	--	--	--	--	--	--	--	--	--	2
547	NC_006350	2935769	2935918	150	--	--	Bc_1_Candidate_447_SIPHT, Bc_1_Candidate_263_SIPHT	--	--	Bmv_1_Candidate_274_SIPHT	--	--	--	Bv_1_Candidate_196_SIPHT	--	--	--	--	3
548	NC_006350	2938622	2938861	240	Bp_1_Candidate_704_SIPHT, Bp_1_Candidate_293_SIPHT	Ba_1_Candidate_87_SIPHT, Ba_1_Candidate_220_SIPHT, Ba_1_Candidate_86_SIPHT	Bc_1_Candidate_112_SIPHT, Bc_1_Candidate_262_SIPHT, Bc_1_Candidate_448_SIPHT, Bc_1_Candidate_111_SIPHT	Bg_1_Candidate_40_SIPHT, Bg_1_Candidate_89_SIPHT, Bg_1_Candidate_39_SIPHT	Bm_1_Candidate_77_SIPHT, Bm_1_Candidate_726_SIPHT, Bm_1_Candidate_76_SIPHT	Bmv_1_Candidate_275_SIPHT	Bpm_1_Candidate_21_SIPHT	Bpt_1_Candidate_297_SIPHT	Bt_1_Candidate_145_SIPHT, Bt_1_Candidate_323_SIPHT, Bt_1_Candidate_144_SIPHT	Bv_1_Candidate_90_SIPHT, Bv_1_Candidate_195_SIPHT, Bv_1_Candidate_89_SIPHT	Bx_1_Candidate_299_SIPHT	--	--	--	11
549	NC_006350	2944811	2944966	156	Bp_1_Candidate_294_SIPHT	Ba_1_Candidate_84_SIPHT	Bc_1_Candidate_110_SIPHT, Bc_1_Candidate_217_SIPHT	Bg_1_Candidate_38_SIPHT	Bm_1_Candidate_75_SIPHT	Bmv_1_Candidate_142_SIPHT	--	--	Bt_1_Candidate_143_SIPHT	Bv_1_Candidate_88_SIPHT	--	--	--	--	8
550	NC_006350	2945207	2945349	143	--	--	Bc_1_Candidate_261_SIPHT	--	--	--	--	--	Bt_1_Candidate_321_SIPHT	--	--	--	--	--	2
551	NC_006350	2949249	2949387	139	Bp_1_Candidate_706_SIPHT, Bp_1_Candidate_707_SIPHT	Ba_1_Candidate_219_SIPHT, Ba_1_Candidate_218_SIPHT	Bc_1_Candidate_260_SIPHT, Bc_1_Candidate_451_SIPHT, Bc_1_Candidate_452_SIPHT, Bc_1_Candidate_259_SIPHT	--	Bm_1_Candidate_724_SIPHT, Bm_1_Candidate_723_SIPHT	Bmv_1_Candidate_276_SIPHT, Bmv_1_Candidate_277_SIPHT	--	Bpt_1_Candidate_298_SIPHT	Bt_1_Candidate_320_SIPHT, Bt_1_Candidate_319_SIPHT	Bv_1_Candidate_194_SIPHT, Bv_1_Candidate_193_SIPHT	Bx_1_Candidate_301_SIPHT	--	--	--	9
552	NC_006350	2955021	2955742	722	Bp_1_Candidate_708_SIPHT	--	--	--	Bm_1_Candidate_722_SIPHT	--	--	--	--	--	--	--	--	--	2
553	NC_006350	2959010	2959178	169	Bp_1_Candidate_709_SIPHT, Bp_1_Candidate_296_SIPHT	--	--	--	Bm_1_Candidate_721_SIPHT	--	--	--	Bt_1_Candidate_318_SIPHT	--	--	--	--	--	3
554	NC_006350	2963153	2963386	234	Bp_1_Candidate_297_SIPHT, Bp_1_Candidate_710_SIPHT	--	--	--	Bm_1_Candidate_720_SIPHT	--	--	--	--	--	--	--	--	--	2
555	NC_006350	2968135	2968218	84	--	--	--	--	Bm_1_Candidate_74_SIPHT	--	--	--	--	--	--	--	--	--	1
556	NC_006350	2970195	2970283	89	Bp_1_Cand_9_sRNAscanner	--	--	--	Bm_1_Cand_16_sRNAscanner	--	--	--	Bt_1_Cand_21_sRNAscanner	--	--	--	--	--	3
557	NC_006350	2970978	2971427	450	Bp_1_Candidate_711_SIPHT	--	--	--	Bm_1_Candidate_719_SIPHT, Bm_1_Candidate_95_SIPHT	--	--	--	--	--	--	--	--	--	2
558	NC_006350	2977095	2977572	478	Bp_1_Candidate_713_SIPHT	--	--	--	Bm_1_Candidate_72_SIPHT, Bm_1_Candidate_717_SIPHT	--	--	--	--	--	--	--	--	--	2
559	NC_006350	2990054	2990179	126	--	--	--	--	Bm_1_Candidate_242_SIPHT, Bm_1_Candidate_32_SIPHT, Bm_1_Candidate_27_SIPHT, Bm_1_Candidate_71_SIPHT, Bm_2_Candidate_21_SIPHT, Bm_1_Candidate_182_SIPHT, Bm_1_Candidate_535_SIPHT, Bm_1_Candidate_703_SIPHT, Bm_1_Candidate_418_SIPHT, Bm_1_Candidate_144_SIPHT	--	--	--	--	--	--	--	--	--	1
560	NC_006350	2991644	2991779	136	Bp_1_Candidate_364_SIPHT, Bp_1_Candidate_363_SIPHT, Bp_1_Candidate_799_SIPHT, Bp_1_Candidate_801_SIPHT, Bp_1_Candidate_720_SIPHT, Bp_1_Candidate_301_SIPHT	--	--	--	Bm_1_Candidate_701_SIPHT, Bm_1_Candidate_55_SIPHT, Bm_1_Candidate_54_SIPHT, Bm_1_Candidate_586_SIPHT, Bm_1_Candidate_264_SIPHT, Bm_1_Candidate_263_SIPHT, Bm_1_Candidate_652_SIPHT, Bm_1_Candidate_541_SIPHT, Bm_1_Candidate_246_SIPHT, Bm_1_Candidate_245_SIPHT, Bm_1_Candidate_702_SIPHT, Bm_1_Candidate_65_SIPHT, Bm_1_Candidate_64_SIPHT, Bm_1_Candidate_709_SIPHT, Bm_1_Candidate_60_SIPHT, Bm_1_Candidate…	--	--	--	--	--	--	--	--	--	2
561	NC_006350	2993151	2993295	145	--	Ba_1_Candidate_216_SIPHT	--	--	--	--	--	--	--	--	--	--	--	--	1
562	NC_006350	2995392	2995509	118	--	--	Bc_1_Candidate_456_SIPHT	--	--	Bmv_1_Candidate_279_SIPHT	--	--	--	--	--	--	--	--	2
563	NC_006350	2999986	3000899	914	Bp_1_Candidate_714_SIPHT	--	--	--	--	--	--	--	--	--	--	--	--	--	1
564	NC_006350	3001491	3001718	228	Bp_1_Candidate_715_SIPHT	--	--	--	Bm_1_Candidate_706_SIPHT, Bm_1_Candidate_704_SIPHT	--	--	--	--	--	--	--	--	--	2
565	NC_006350	3002940	3003116	177	Bp_1_Candidate_717_SIPHT, Bp_1_Candidate_716_SIPHT	--	--	--	Bm_1_Candidate_705_SIPHT, Bm_1_Candidate_499_SIPHT, Bm_1_Candidate_706_SIPHT	--	--	--	--	--	--	--	--	--	2
566	NC_006350	3008529	3008636	108	--	--	--	--	--	--	--	--	Bt_1_Candidate_142_SIPHT	--	--	--	--	--	1
567	NC_006350	3009126	3009272	147	Bp_1_Cand_10_sRNAscanner	--	--	--	Bm_1_Cand_3_sRNAscanner	--	--	--	Bt_1_Candidate_313_SIPHT, Bt_1_Cand_22_sRNAscanner	--	--	--	--	--	3
568	NC_006350	3012464	3012576	113	Bp_1_Candidate_718_SIPHT	--	--	--	Bm_1_Candidate_707_SIPHT	--	--	--	Bt_1_Candidate_141_SIPHT, Bt_1_Candidate_312_SIPHT	--	--	--	--	--	3
569	NC_006350	3014278	3014503	226	Bp_1_Candidate_719_SIPHT	Ba_1_Candidate_83_SIPHT, Ba_1_Candidate_214_SIPHT	Bc_1_Candidate_458_SIPHT	Bg_1_Candidate_37_SIPHT, Bg_1_Candidate_248_SIPHT	Bm_1_Candidate_708_SIPHT	--	--	--	Bt_1_Candidate_140_SIPHT, Bt_1_Candidate_311_SIPHT	Bv_1_Candidate_83_SIPHT	--	--	--	--	7
570	NC_006350	3017050	3017357	308	--	--	Bc_1_Candidate_459_SIPHT	--	--	--	--	--	--	--	--	--	--	--	1
571	NC_006350	3020947	3021172	226	Bp_1_Candidate_720_SIPHT, Bp_1_Candidate_301_SIPHT, Bp_1_Candidate_363_SIPHT, Bp_1_Candidate_364_SIPHT, Bp_1_Candidate_799_SIPHT	--	--	--	Bm_1_Candidate_709_SIPHT, Bm_1_Candidate_60_SIPHT, Bm_1_Candidate_54_SIPHT, Bm_1_Candidate_245_SIPHT, Bm_1_Candidate_263_SIPHT, Bm_1_Candidate_64_SIPHT, Bm_1_Candidate_55_SIPHT, Bm_1_Candidate_246_SIPHT, Bm_1_Candidate_264_SIPHT, Bm_1_Candidate_65_SIPHT, Bm_1_Candidate_701_SIPHT, Bm_1_Candidate_702_SIPHT, Bm_1_Candidate_700_SIPHT, Bm_1_Candidate_586_SIPHT, Bm_1_Candidate_541_SIPHT	--	--	--	--	--	--	--	--	--	2
572	NC_006350	3032999	3033464	466	Bp_1_Candidate_302_SIPHT, Bp_1_Candidate_303_SIPHT	--	--	--	--	--	--	--	Bt_1_Candidate_138_SIPHT	--	--	--	--	--	2
573	NC_006350	3035665	3035837	173	Bp_1_Candidate_304_SIPHT	Ba_1_Candidate_81_SIPHT, Ba_1_Candidate_211_SIPHT	Bc_1_Candidate_463_SIPHT	--	Bm_1_Candidate_61_SIPHT	Bmv_1_Candidate_286_SIPHT	--	Bpt_1_Candidate_113_SIPHT	Bt_1_Candidate_137_SIPHT, Bt_1_Candidate_309_SIPHT	Bv_1_Candidate_82_SIPHT, Bv_1_Candidate_184_SIPHT	Bx_1_Candidate_310_SIPHT	--	--	--	9
574	NC_006350	3039134	3039643	510	--	--	--	Bg_1_Candidate_246_SIPHT	--	--	--	--	--	--	--	--	--	--	1
575	NC_006350	3040319	3040486	168	Bp_1_Candidate_722_SIPHT, Bp_1_Candidate_305_SIPHT	--	--	--	Bm_1_Candidate_711_SIPHT, Bm_1_Candidate_62_SIPHT	--	--	--	Bt_1_Candidate_308_SIPHT	--	--	--	--	--	3
576	NC_006350	3041937	3042585	649	Bp_1_tmRNA.1, Bp_1_Candidate_306_SIPHT, Bp_1_tmRNA_SIPHT, Bp_1_tmRNA_SIPHT	Ba_1_tmRNA.1, Ba_1_tmRNA_SIPHT	Bc_1_tmRNA.1, Bc_1_Candidate_465_SIPHT, Bc_1_Candidate_220_SIPHT	Bg_1_tmRNA.1, Bg_1_Candidate_245_SIPHT	Bm_1_tmRNA.1, Bm_1_tmRNA_SIPHT, Bm_1_Candidate_65_SIPHT, Bm_1_Candidate_64_SIPHT	Bmv_1_tmRNA.1, Bmv_1_Cand_12_sRNAscanner	Bpm_1_Cand_23_sRNAscanner, Bpm_1_tmRNA.1, Bpm_1_Candidate_142_SIPHT	Bpt_1_tmRNA.1, Bpt_1_Candidate_308_SIPHT, Bpt_1_Candidate_114_SIPHT	Bt_1_tmRNA.1, Bt_1_tmRNA_SIPHT	Bv_1_tmRNA.1, Bv_1_tmRNA_SIPHT	Bx_1_tmRNA.1, Bx_1_tmRNA_SIPHT, Bx_1_tmRNA_SIPHT	Re_1_tmRNA.1, Re_1_tmRNA_SIPHT	Rp_1_tmRNA.1, Rp_1_Candidate_198_SIPHT	Rs__tmRNA.1, Rs__tmRNA_SIPHT, Rs__Candidate_167_SIPHT	14	tmRNA
577	NC_006350	3050328	3050668	341	Bp_1_Candidate_307_SIPHT	--	--	--	Bm_1_Candidate_66_SIPHT	--	--	--	--	--	--	--	--	--	2
578	NC_006350	3054314	3054701	388	Bp_1_Candidate_308_SIPHT, Bp_1_Candidate_309_SIPHT	--	--	--	Bm_1_Candidate_67_SIPHT, Bm_1_Candidate_68_SIPHT	--	--	--	Bt_1_Candidate_134_SIPHT, Bt_1_Candidate_136_SIPHT	--	--	--	--	--	3
579	NC_006350	3055998	3056493	496	Bp_1_Candidate_310_SIPHT	--	--	--	Bm_1_Candidate_69_SIPHT	--	--	--	Bt_1_Candidate_133_SIPHT	--	--	--	--	--	3
580	NC_006350	3060420	3060960	541	Bp_1_Candidate_311_SIPHT	--	--	--	--	--	--	--	--	--	--	--	--	--	1
581	NC_006350	3065861	3066347	487	Bp_1_yybP-ykoY.1	Ba_1_yybP-ykoY.1	Bc_1_yybP-ykoY.1	--	Bm_1_yybP-ykoY.1	--	--	--	Bt_1_yybP-ykoY.1	Bv_1_yybP-ykoY.1	--	--	--	--	6	yybP-ykoY
582	NC_006350	3070891	3071237	347	Bp_1_Candidate_724_SIPHT, Bp_1_Candidate_725_SIPHT	--	--	--	Bm_1_Candidate_712_SIPHT	--	--	--	--	--	--	--	--	--	2
583	NC_006350	3074582	3074710	129	Bp_1_Candidate_726_SIPHT	--	--	--	Bm_1_Candidate_713_SIPHT	--	--	--	--	--	--	--	--	--	2
584	NC_006350	3076123	3076323	201	Bp_1_Candidate_313_SIPHT	--	--	--	--	--	--	--	--	--	--	--	--	--	1
585	NC_006350	3078504	3078789	286	Bp_1_Candidate_728_SIPHT, Bp_1_Candidate_727_SIPHT	--	--	--	Bm_1_Candidate_714_SIPHT	--	--	--	--	--	--	--	--	--	2
586	NC_006350	3082880	3083025	146	Bp_1_Candidate_729_SIPHT	--	--	--	Bm_1_Candidate_715_SIPHT	--	--	--	--	--	--	--	--	--	2
587	NC_006350	3084622	3084927	306	Bp_1_Candidate_730_SIPHT	Ba_1_Candidate_151_SIPHT, Ba_1_Candidate_296_SIPHT	--	--	Bm_1_Candidate_716_SIPHT	--	--	--	--	--	--	--	--	--	3
588	NC_006350	3086423	3086824	402	Bp_1_Cand_16_sRNAscanner	--	--	--	--	Bmv_1_Candidate_293_SIPHT	--	--	Bt_1_Cand_7_sRNAscanner	--	--	--	--	--	3
589	NC_006350	3087089	3087603	515	Bp_1_Candidate_732_SIPHT	Ba_1_Candidate_463_SIPHT	Bc_1_Candidate_471_SIPHT	Bg_1_Candidate_241_SIPHT	Bm_1_Cand_11_sRNAscanner, Bm_1_Candidate_498_SIPHT	Bmv_1_Candidate_294_SIPHT	Bpm_1_Candidate_140_SIPHT	Bpt_1_Candidate_312_SIPHT, Bpt_1_Cand_25_sRNAscanner	Bt_1_Candidate_304_SIPHT	--	Bx_1_Candidate_313_SIPHT	--	--	--	10
590	NC_006350	3088744	3088970	227	Bp_1_Candidate_314_SIPHT	--	--	--	Bm_1_Candidate_499_SIPHT	--	--	--	--	--	--	--	--	--	2
591	NC_006350	3089865	3090072	208	--	--	--	--	Bm_1_Candidate_220_SIPHT	--	--	--	--	--	--	--	--	--	1
592	NC_006350	3109383	3109800	418	Bp_1_Candidate_315_SIPHT	--	--	--	--	--	--	--	--	--	--	--	--	--	1
593	NC_006350	3114358	3114473	116	Bp_1_Candidate_316_SIPHT	--	--	--	--	--	--	--	--	--	--	--	--	--	1
594	NC_006350	3114894	3115014	121	--	--	--	--	--	--	--	--	Bt_1_Candidate_131_SIPHT	--	--	--	--	--	1
595	NC_006350	3118884	3119111	228	--	--	--	--	--	--	--	--	Bt_1_Candidate_130_SIPHT	--	--	--	--	--	1
596	NC_006350	3125818	3125982	165	--	--	--	--	--	--	--	--	Bt_1_Candidate_303_SIPHT	--	--	--	--	--	1
597	NC_006350	3126946	3127110	165	Bp_1_Candidate_317_SIPHT, Bp_1_Candidate_734_SIPHT	--	Bc_1_Candidate_229_SIPHT	--	Bm_1_Candidate_221_SIPHT, Bm_1_Candidate_500_SIPHT	--	--	--	Bt_1_Candidate_302_SIPHT	--	--	--	--	--	4
598	NC_006350	3133136	3133593	458	--	--	--	--	Bm_1_Candidate_501_SIPHT	--	--	--	Bt_1_Candidate_301_SIPHT	--	Bx_1_Candidate_178_SIPHT	--	--	--	3
599	NC_006350	3137735	3138236	502	Bp_1_Candidate_318_SIPHT, Bp_1_Candidate_15_SIPHT	--	--	--	--	--	--	--	--	--	--	--	--	--	1
600	NC_006350	3144161	3144259	99	Bp_1_Candidate_319_SIPHT	--	--	--	--	--	--	--	--	--	--	--	--	--	1
601	NC_006350	3144719	3145159	441	--	--	Bc_1_Candidate_476_SIPHT	--	--	--	--	--	Bt_1_Candidate_300_SIPHT	--	--	--	--	--	2
602	NC_006350	3148238	3148700	463	Bp_1_Candidate_735_SIPHT	--	--	--	Bm_1_Candidate_502_SIPHT	--	--	--	--	--	--	--	--	--	2
603	NC_006350	3152131	3152744	614	Bp_1_Candidate_736_SIPHT	--	--	--	Bm_1_Candidate_503_SIPHT	--	--	--	Bt_1_Candidate_298_SIPHT, Bt_1_Candidate_298_SIPHT	--	--	--	--	--	3
604	NC_006350	3153813	3154436	624	Bp_1_Candidate_739_SIPHT, Bp_1_Candidate_738_SIPHT	Ba_1_Candidate_461_SIPHT	Bc_1_Candidate_477_SIPHT, Bc_1_Candidate_478_SIPHT	Bg_1_Candidate_239_SIPHT, Bg_1_Cand_3_sRNAscanner	Bm_1_Candidate_506_SIPHT, Bm_1_Candidate_505_SIPHT	Bmv_1_Candidate_295_SIPHT, Bmv_1_Candidate_296_SIPHT, Bmv_1_Cand_22_sRNAscanner	Bpm_1_Candidate_139_SIPHT	Bpt_1_Candidate_313_SIPHT	Bt_1_Candidate_297_SIPHT	Bv_1_Cand_8_sRNAscanner, Bv_1_Candidate_3_SIPHT	Bx_1_Candidate_314_SIPHT, Bx_1_Candidate_315_SIPHT	--	--	--	11
605	NC_006350	3158150	3158310	161	Bp_1_Candidate_740_SIPHT	--	--	--	Bm_1_Candidate_507_SIPHT	--	--	--	--	--	--	--	--	--	2
606	NC_006350	3158605	3159028	424	Bp_1_Candidate_741_SIPHT	--	--	--	--	--	--	--	--	--	--	--	--	--	1
607	NC_006350	3161602	3162210	609	Bp_1_Candidate_742_SIPHT, Bp_1_Candidate_743_SIPHT	--	--	--	Bm_1_Candidate_508_SIPHT, Bm_1_Candidate_509_SIPHT	--	--	--	Bt_1_Candidate_295_SIPHT	--	--	--	--	--	3
608	NC_006350	3163432	3163698	267	Bp_1_Candidate_321_SIPHT, Bp_1_Candidate_16_SIPHT	--	--	--	Bm_1_Candidate_223_SIPHT, Bm_1_Candidate_7_SIPHT	--	--	--	--	--	--	--	--	--	2
609	NC_006350	3164428	3164670	243	Bp_1_Candidate_322_SIPHT	--	--	--	--	--	--	--	--	--	--	--	--	--	1
610	NC_006350	3166150	3166315	166	Bp_1_Candidate_744_SIPHT	--	--	--	Bm_1_Candidate_510_SIPHT	--	--	--	Bt_1_Candidate_294_SIPHT	--	--	--	--	--	3
611	NC_006350	3167114	3167268	155	--	--	--	--	Bm_1_Candidate_224_SIPHT, Bm_1_Candidate_225_SIPHT	--	--	--	--	--	--	--	--	--	1
612	NC_006350	3180762	3180982	221	Bp_1_Candidate_745_SIPHT	--	--	--	Bm_1_Candidate_511_SIPHT	--	--	--	Bt_1_Candidate_293_SIPHT	--	--	--	--	--	3
613	NC_006350	3185435	3185670	236	--	--	--	--	Bm_1_Candidate_512_SIPHT	--	--	--	--	--	--	--	--	--	1
614	NC_006350	3188990	3189169	180	Bp_1_Candidate_746_SIPHT, Bp_1_Candidate_747_SIPHT	Ba_1_Candidate_73_SIPHT, Ba_1_Candidate_457_SIPHT, Ba_1_Candidate_455_SIPHT	--	--	Bm_1_Candidate_513_SIPHT, Bm_1_Candidate_514_SIPHT	--	--	--	--	--	--	--	--	--	3
615	NC_006350	3190565	3190821	257	Bp_1_Candidate_749_SIPHT	--	--	--	Bm_1_Candidate_516_SIPHT	--	--	--	--	--	--	--	--	--	2
616	NC_006350	3196272	3196644	373	Bp_1_Candidate_750_SIPHT	--	--	--	Bm_1_Candidate_517_SIPHT	--	--	--	--	--	--	--	--	--	2
617	NC_006350	3220247	3220451	205	Bp_1_Candidate_324_SIPHT	--	--	--	--	--	--	--	--	--	--	--	--	--	1
618	NC_006350	3221784	3221881	98	--	--	--	--	--	--	--	--	Bt_1_Candidate_127_SIPHT	--	--	--	--	--	1
619	NC_006350	3223121	3223478	358	Bp_1_Candidate_326_SIPHT, Bp_1_Candidate_751_SIPHT, Bp_1_Candidate_752_SIPHT	--	--	--	Bm_1_Candidate_211_SIPHT, Bm_1_Candidate_211_SIPHT, Bm_1_Candidate_488_SIPHT, Bm_1_Candidate_489_SIPHT	--	--	--	Bt_1_Candidate_126_SIPHT, Bt_1_Candidate_126_SIPHT, Bt_1_Candidate_125_SIPHT, Bt_1_Candidate_125_SIPHT, Bt_1_Candidate_289_SIPHT	--	--	--	--	--	3
620	NC_006350	3225461	3226049	589	Bp_1_Candidate_328_SIPHT, Bp_1_Candidate_327_SIPHT	Ba_1_Candidate_71_SIPHT	--	--	--	--	--	Bpt_1_Candidate_47_SIPHT, Bpt_1_Candidate_443_SIPHT	Bt_1_Candidate_123_SIPHT	Bv_1_Candidate_404_SIPHT	Bx_1_Candidate_41_SIPHT, Bx_1_Candidate_399_SIPHT	--	Rp_1_Candidate_192_SIPHT, Rp_1_Candidate_22_SIPHT	Rs__Candidate_163_SIPHT, Rs__Candidate_13_SIPHT	8
621	NC_006350	3228210	3229266	1057	Bp_1_Candidate_329_SIPHT, Bp_1_Candidate_755_SIPHT	--	--	--	Bm_1_Candidate_492_SIPHT	--	--	--	--	--	--	--	--	--	2
622	NC_006350	3236939	3237674	736	--	--	--	--	--	--	--	--	Bt_1_Candidate_288_SIPHT	--	--	--	--	--	1
623	NC_006350	3239634	3239811	178	Bp_1_Candidate_331_SIPHT, Bp_1_Candidate_330_SIPHT	--	--	--	Bm_1_Candidate_212_SIPHT	--	--	--	--	--	--	--	--	--	2
624	NC_006350	3241897	3242348	452	Bp_1_Candidate_756_SIPHT	--	--	--	Bm_1_Candidate_493_SIPHT	Bmv_2_Candidate_61_SIPHT	--	--	--	--	--	--	--	--	3
625	NC_006350	3245058	3245553	496	Bp_1_Candidate_332_SIPHT, Bp_1_Candidate_757_SIPHT	--	--	--	Bm_1_Candidate_213_SIPHT, Bm_1_Candidate_494_SIPHT	--	--	--	--	--	--	--	--	--	2
626	NC_006350	3248523	3249127	605	Bp_1_Candidate_333_SIPHT, Bp_1_Candidate_334_SIPHT, Bp_1_Candidate_335_SIPHT, Bp_1_Cand_15_sRNAscanner, Bp_1_Candidate_758_SIPHT	--	--	--	Bm_1_Candidate_215_SIPHT, Bm_1_Candidate_214_SIPHT, Bm_1_Candidate_495_SIPHT, Bm_1_Candidate_216_SIPHT, Bm_1_Candidate_217_SIPHT	--	--	--	Bt_1_Cand_6_sRNAscanner, Bt_1_Candidate_121_SIPHT	--	--	--	--	--	3
627	NC_006350	3266862	3267140	279	--	--	--	--	--	--	--	--	--	Bv_1_Candidate_402_SIPHT	--	--	--	--	1
628	NC_006350	3268365	3268889	525	Bp_1_Candidate_337_SIPHT, Bp_1_Candidate_336_SIPHT	--	--	--	Bm_1_Candidate_218_SIPHT	--	--	--	--	--	--	--	--	--	2
629	NC_006350	3272109	3273005	897	--	--	--	--	--	--	--	--	Bt_1_Candidate_287_SIPHT	--	--	--	--	--	1
630	NC_006350	3275038	3275576	539	Bp_1_Candidate_430_SIPHT	--	--	--	--	--	--	--	--	--	--	--	--	--	1
631	NC_006350	3286338	3286593	256	Bp_1_Candidate_759_SIPHT	Ba_1_Candidate_450_SIPHT	Bc_1_Candidate_484_SIPHT	--	--	Bmv_1_Candidate_304_SIPHT	--	--	--	Bv_1_Candidate_401_SIPHT	--	--	--	--	5
632	NC_006350	3288324	3288719	396	Bp_1_Candidate_338_SIPHT	--	--	--	Bm_1_Candidate_219_SIPHT, Bm_1_Candidate_219_SIPHT	--	--	--	--	--	--	--	--	--	2
633	NC_006350	3292808	3292856	49	--	--	--	--	Bm_1_Candidate_497_SIPHT	--	--	--	--	--	--	--	--	--	1
634	NC_006350	3298157	3298607	451	--	--	--	--	--	Bmv_1_Candidate_305_SIPHT	--	--	--	--	--	--	--	--	1
635	NC_006350	3305124	3306245	1122	Bp_1_Candidate_339_SIPHT	--	--	--	--	--	--	--	--	--	--	--	--	--	1
636	NC_006350	3363713	3364032	320	Bp_1_Candidate_340_SIPHT, Bp_1_Candidate_341_SIPHT, Bp_1_Candidate_761_SIPHT	--	--	--	Bm_1_Candidate_236_SIPHT, Bm_1_Candidate_237_SIPHT, Bm_1_Candidate_529_SIPHT	--	--	--	--	--	--	--	--	--	2
637	NC_006350	3368343	3368577	235	--	--	--	--	--	--	--	--	--	--	Bx_1_Candidate_156_SIPHT, Bx_1_Candidate_156_SIPHT, Bx_1_Candidate_156_SIPHT	--	--	--	1
638	NC_006350	3369799	3369942	144	Bp_1_Candidate_717_SIPHT	--	--	--	Bm_1_Candidate_499_SIPHT	--	--	--	Bt_1_Candidate_119_SIPHT	--	--	--	--	--	3
639	NC_006350	3370999	3371296	298	--	--	Bc_1_Candidate_487_SIPHT	--	--	--	--	--	--	--	--	--	--	--	1
640	NC_006350	3376399	3376581	183	Bp_1_Candidate_763_SIPHT, Bp_1_Candidate_763_SIPHT, Bp_1_Candidate_762_SIPHT, Bp_1_Candidate_762_SIPHT	--	--	--	Bm_1_Candidate_531_SIPHT, Bm_1_Candidate_531_SIPHT, Bm_1_Candidate_530_SIPHT	--	--	--	--	--	--	--	--	--	2
641	NC_006350	3379753	3380018	266	Bp_1_Candidate_343_SIPHT	Ba_1_Candidate_68_SIPHT	Bc_1_Candidate_235_SIPHT	Bg_1_Candidate_34_SIPHT	Bm_1_Candidate_239_SIPHT	--	--	--	Bt_1_Candidate_118_SIPHT, Bt_1_Candidate_117_SIPHT	Bv_1_Candidate_69_SIPHT	--	--	--	--	7
642	NC_006350	3381972	3382563	592	Bp_1_Candidate_764_SIPHT	--	--	--	Bm_1_Candidate_532_SIPHT	--	--	--	--	--	--	--	--	--	2
643	NC_006350	3383122	3383617	496	Bp_1_Candidate_344_SIPHT	--	--	--	Bm_1_Candidate_240_SIPHT	--	--	--	--	--	--	--	--	--	2
644	NC_006350	3386330	3386462	133	Bp_1_Candidate_765_SIPHT	--	--	--	Bm_1_Candidate_533_SIPHT	--	--	--	Bt_1_Candidate_285_SIPHT	Bv_1_Candidate_400_SIPHT	--	--	--	--	4
645	NC_006350	3399036	3399444	409	Bp_1_Candidate_767_SIPHT, Bp_1_Candidate_345_SIPHT	--	Bc_1_Candidate_489_SIPHT	Bg_1_Candidate_233_SIPHT	Bm_1_Candidate_241_SIPHT	Bmv_1_Candidate_310_SIPHT	Bpm_1_Candidate_99_SIPHT	Bpt_1_Candidate_434_SIPHT	Bt_1_Candidate_283_SIPHT	Bv_1_Candidate_398_SIPHT	Bx_1_Candidate_387_SIPHT	Re_1_Candidate_201_SIPHT	Rp_1_Candidate_160_SIPHT	Rs__Candidate_127_SIPHT	13
646	NC_006350	3400519	3400796	278	Bp_1_Candidate_346_SIPHT, Bp_1_Candidate_768_SIPHT, Bp_1_Candidate_769_SIPHT	--	--	--	Bm_1_Candidate_242_SIPHT, Bm_1_Candidate_534_SIPHT	--	--	--	Bt_1_Candidate_281_SIPHT, Bt_1_Candidate_116_SIPHT	--	--	--	--	--	3
647	NC_006350	3408244	3408488	245	Bp_1_Candidate_348_SIPHT	--	--	--	Bm_1_Candidate_254_SIPHT	--	--	--	--	--	--	--	--	--	2
648	NC_006350	3410035	3410456	422	Bp_1_Candidate_349_SIPHT	--	--	--	Bm_1_Candidate_253_SIPHT	--	--	--	--	--	--	--	--	--	2
649	NC_006350	3413319	3413503	185	--	--	--	--	Bm_1_Candidate_252_SIPHT, Bm_1_Candidate_251_SIPHT	--	--	--	--	--	--	--	--	--	1
650	NC_006350	3421871	3422300	430	Bp_1_Candidate_770_SIPHT	--	--	--	Bm_1_Candidate_250_SIPHT, Bm_1_Candidate_554_SIPHT	--	--	--	--	--	--	--	--	--	2
651	NC_006350	3424164	3424447	284	Bp_1_Candidate_771_SIPHT, Bp_1_Candidate_772_SIPHT, Bp_1_Candidate_773_SIPHT	--	--	--	Bm_1_Candidate_553_SIPHT, Bm_1_Candidate_552_SIPHT, Bm_1_Candidate_551_SIPHT	--	--	--	--	--	--	--	--	--	2
652	NC_006350	3427655	3428079	425	Bp_1_Candidate_774_SIPHT, Bp_1_Candidate_775_SIPHT	Ba_1_Candidate_67_SIPHT	--	--	Bm_1_Candidate_249_SIPHT, Bm_1_Candidate_550_SIPHT, Bm_1_Candidate_549_SIPHT	Bmv_1_Candidate_313_SIPHT, Bmv_1_Candidate_314_SIPHT	--	--	Bt_1_Candidate_115_SIPHT, Bt_1_Candidate_280_SIPHT	--	--	--	--	--	5
653	NC_006350	3431422	3432037	616	--	--	--	--	Bm_1_Candidate_428_SIPHT	--	--	--	--	--	--	--	--	--	1
654	NC_006350	3433121	3433420	300	--	--	--	--	Bm_1_Candidate_248_SIPHT	--	--	--	--	--	--	--	--	--	1
655	NC_006350	3434615	3435043	429	Bp_1_Candidate_351_SIPHT, Bp_1_Candidate_776_SIPHT	Ba_1_Candidate_446_SIPHT	Bc_1_Candidate_237_SIPHT, Bc_1_Candidate_491_SIPHT	Bg_1_Candidate_230_SIPHT	Bm_1_Candidate_547_SIPHT, Bm_1_Candidate_548_SIPHT, Bm_1_Candidate_548_SIPHT	Bmv_1_Candidate_11_SIPHT	--	Bpt_1_Candidate_430_SIPHT, Bpt_1_Candidate_43_SIPHT	Bt_1_Candidate_279_SIPHT, Bt_1_Candidate_278_SIPHT	Bv_1_Candidate_397_SIPHT	--	--	--	--	9
656	NC_006350	3438469	3438713	245	Bp_1_Candidate_352_SIPHT	--	--	--	--	--	--	--	--	--	--	--	--	--	1
657	NC_006350	3439338	3439437	100	--	--	--	--	Bm_1_Candidate_247_SIPHT, Bm_1_Candidate_546_SIPHT	--	--	--	--	--	--	--	--	--	1
658	NC_006350	3445214	3446147	934	--	--	--	--	--	Bmv_1_Candidate_315_SIPHT	--	--	Bt_1_Candidate_114_SIPHT	--	--	--	--	--	2
659	NC_006350	3449727	3451154	1428	Bp_1_Candidate_338_SIPHT	--	--	--	--	--	--	--	--	--	--	--	--	--	1
660	NC_006350	3459836	3460102	267	Bp_1_Candidate_777_SIPHT	--	--	--	Bm_1_Candidate_543_SIPHT, Bm_1_Candidate_246_SIPHT, Bm_1_Candidate_245_SIPHT	--	--	--	--	--	--	--	--	--	2
661	NC_006350	3467029	3467394	366	--	--	--	--	--	--	--	--	Bt_1_Candidate_277_SIPHT	--	--	--	--	--	1
662	NC_006350	3474745	3474874	130	--	--	--	--	Bm_1_Candidate_14_SIPHT	--	--	--	--	--	--	--	--	--	1
663	NC_006350	3478600	3478768	169	Bp_1_Candidate_778_SIPHT	--	--	--	Bm_1_Candidate_540_SIPHT	--	--	--	--	--	--	--	--	--	2
664	NC_006350	3479138	3479343	206	Bp_1_Candidate_780_SIPHT, Bp_1_Candidate_779_SIPHT	Ba_1_Candidate_443_SIPHT, Ba_1_Candidate_65_SIPHT	--	--	Bm_1_Candidate_538_SIPHT, Bm_1_Candidate_244_SIPHT	Bmv_1_Candidate_319_SIPHT	--	--	Bt_1_Candidate_275_SIPHT, Bt_1_Candidate_113_SIPHT	Bv_1_Candidate_395_SIPHT, Bv_1_Candidate_66_SIPHT	--	--	--	--	6
665	NC_006350	3480177	3480845	669	Bp_1_Cand_14_sRNAscanner	Ba_1_Candidate_442_SIPHT, Ba_1_Cand_4_sRNAscanner, Ba_1_Cand_3_sRNAscanner	Bc_1_Candidate_495_SIPHT, Bc_1_Cand_9_sRNAscanner, Bc_1_Cand_8_sRNAscanner	--	Bm_1_Candidate_536_SIPHT, Bm_1_Candidate_243_SIPHT	Bmv_1_Candidate_320_SIPHT, Bmv_1_Cand_20_sRNAscanner	Bpm_1_Candidate_100_SIPHT	Bpt_1_Cand_23_sRNAscanner	Bt_1_Cand_5_sRNAscanner	Bv_1_Candidate_393_SIPHT, Bv_1_Cand_5_sRNAscanner, Bv_1_Cand_4_sRNAscanner	--	Re_1_Candidate_391_SIPHT	--	--	10
666	NC_006350	3481269	3481934	666	Bp_1_RNaseP_bact_a.1, Bp_1_RNaseP_bact_a_SIPHT	Ba_1_RNaseP_bact_a.1, Ba_1_RNaseP_bact_a_SIPHT, Ba_1_RNaseP_bact_a_SIPHT	Bc_1_RNaseP_bact_a.1, Bc_1_Candidate_496_SIPHT	Bg_1_RNaseP_bact_a.1	Bm_1_RNaseP_bact_a.1, Bm_1_RNaseP_bact_a_SIPHT	Bmv_1_RNaseP_bact_a.1, Bmv_1_Candidate_321_SIPHT	Bpm_1_RNaseP_bact_a.1, Bpm_1_Candidate_42_SIPHT, Bpm_1_Candidate_101_SIPHT	Bpt_1_RNaseP_bact_a.1, Bpt_1_Candidate_341_SIPHT, Bpt_1_Candidate_339_SIPHT	Bt_1_RNaseP_bact_a.1, Bt_1_RNaseP_bact_a_SIPHT, Bt_1_RNaseP_bact_a_SIPHT	Bv_1_RNaseP_bact_a.1, Bv_1_RNaseP_bact_a_SIPHT, Bv_1_RNaseP_bact_a_SIPHT	Bx_1_RNaseP_bact_a.1, Bx_1_Candidate_339_SIPHT, Bx_1_Candidate_132_SIPHT	Re_1_RNaseP_bact_a.1, Re_1_RNaseP_bact_a.1	Rp_1_RNaseP_bact_a.1, Rp_1_RNaseP_bact_a.1	Rs__RNaseP_bact_a.1, Rs__RNaseP_bact_a.1	14	RNaseP_bact_a
667	NC_006350	3484231	3484439	209	Bp_1_Candidate_782_SIPHT	--	--	--	Bm_1_Candidate_555_SIPHT	--	--	--	--	--	--	--	--	--	2
668	NC_006350	3486140	3486495	356	Bp_1_Candidate_355_SIPHT	--	--	--	--	--	--	--	--	--	--	--	--	--	1
669	NC_006350	3487422	3487883	462	--	Ba_3_Candidate_19_SIPHT	--	Bg_2_Candidate_75_SIPHT	--	--	--	--	--	--	--	--	--	--	2
670	NC_006350	3493513	3493892	380	Bp_1_Candidate_784_SIPHT	--	--	Bg_1_Candidate_33_SIPHT	Bm_1_Candidate_557_SIPHT	--	--	--	--	--	--	--	--	--	3
671	NC_006350	3500229	3500447	219	--	--	Bc_1_Candidate_498_SIPHT	--	--	Bmv_1_Candidate_323_SIPHT	--	--	--	Bv_1_Candidate_65_SIPHT	--	--	--	--	3
672	NC_006350	3504246	3504715	470	Bp_1_Candidate_356_SIPHT	--	--	--	--	--	--	--	--	--	--	--	--	--	1
673	NC_006350	3506428	3506569	142	Bp_1_Candidate_785_SIPHT	--	--	--	Bm_1_Candidate_558_SIPHT	--	--	--	Bt_1_Candidate_112_SIPHT	--	--	--	--	--	3
674	NC_006350	3510892	3511065	174	--	--	--	--	Bm_1_Candidate_559_SIPHT	--	--	--	--	--	--	--	--	--	1
675	NC_006350	3516285	3516421	137	Bp_1_Candidate_786_SIPHT	--	--	--	Bm_1_Candidate_560_SIPHT	--	--	--	--	--	--	--	--	--	2
676	NC_006350	3522944	3523350	407	Bp_1_Candidate_787_SIPHT	--	--	--	Bm_1_Candidate_561_SIPHT	--	--	--	--	--	--	--	--	--	2
677	NC_006350	3528820	3529220	401	Bp_1_Candidate_788_SIPHT	--	--	--	--	--	--	--	--	--	--	--	--	--	1
678	NC_006350	3530233	3530560	328	Bp_1_Candidate_789_SIPHT	Ba_1_Candidate_440_SIPHT	Bc_1_Candidate_500_SIPHT	Bg_1_Candidate_226_SIPHT	Bm_1_Candidate_563_SIPHT, Bm_1_Cand_8_sRNAscanner	Bmv_1_Candidate_324_SIPHT	--	--	Bt_1_Candidate_271_SIPHT, Bt_1_Cand_24_sRNAscanner	Bv_1_Candidate_390_SIPHT, Bv_1_Candidate_391_SIPHT	--	--	--	--	8
679	NC_006350	3535225	3535506	282	Bp_1_Candidate_358_SIPHT	--	--	--	Bm_1_Candidate_257_SIPHT	--	--	--	--	--	--	--	--	--	2
680	NC_006350	3545671	3545934	264	Bp_1_Candidate_790_SIPHT	--	--	--	Bm_1_Candidate_564_SIPHT, Bm_1_Candidate_565_SIPHT	Bmv_1_Candidate_158_SIPHT	--	--	Bt_1_Candidate_110_SIPHT, Bt_1_Candidate_270_SIPHT	--	--	--	--	--	4
681	NC_006350	3548062	3548520	459	--	--	--	--	--	Bmv_1_Candidate_12_SIPHT	--	--	--	--	--	--	--	--	1
682	NC_006350	3554440	3554560	121	Bp_1_Candidate_792_SIPHT	--	--	--	Bm_1_Candidate_566_SIPHT	--	--	--	--	--	--	--	--	--	2
683	NC_006350	3555771	3555965	195	--	--	--	Bg_1_Candidate_225_SIPHT	--	Bmv_1_Candidate_326_SIPHT	--	--	--	--	--	--	--	--	2
684	NC_006350	3562881	3563127	247	Bp_1_Candidate_793_SIPHT, Bp_1_Candidate_794_SIPHT, Bp_1_Candidate_795_SIPHT	--	--	--	Bm_1_Candidate_567_SIPHT, Bm_1_Candidate_568_SIPHT, Bm_1_Candidate_569_SIPHT	Bmv_1_Candidate_327_SIPHT	--	--	Bt_1_Candidate_269_SIPHT, Bt_1_Candidate_108_SIPHT, Bt_1_Candidate_268_SIPHT	--	--	--	--	--	4
685	NC_006350	3563710	3564143	434	Bp_1_Candidate_360_SIPHT, Bp_1_Candidate_361_SIPHT, Bp_1_Candidate_796_SIPHT	--	Bc_1_Candidate_245_SIPHT, Bc_1_Candidate_246_SIPHT, Bc_1_Candidate_503_SIPHT	--	Bm_1_Candidate_259_SIPHT, Bm_1_Candidate_260_SIPHT, Bm_1_Candidate_570_SIPHT	--	--	--	Bt_1_Candidate_107_SIPHT, Bt_1_Candidate_106_SIPHT, Bt_1_Candidate_267_SIPHT	--	--	--	--	--	4
686	NC_006350	3565197	3565722	526	--	--	--	--	--	--	--	--	--	Bv_1_Candidate_63_SIPHT	--	--	--	--	1
687	NC_006350	3568711	3569180	470	--	--	Bc_1_Candidate_505_SIPHT	--	Bm_1_Candidate_571_SIPHT	--	--	--	--	--	--	--	--	--	2
688	NC_006350	3573106	3573295	190	Bp_1_Candidate_797_SIPHT, Bp_1_Candidate_798_SIPHT	--	--	--	Bm_1_Candidate_572_SIPHT, Bm_1_Candidate_573_SIPHT	--	--	--	--	--	--	--	--	--	2
689	NC_006350	3575667	3575883	217	--	--	--	--	--	Bmv_1_Candidate_329_SIPHT	--	Bpt_1_Candidate_350_SIPHT	--	--	Bx_1_Candidate_346_SIPHT	--	--	--	3
690	NC_006350	3577178	3577394	217	Bp_1_Candidate_364_SIPHT, Bp_1_Candidate_363_SIPHT, Bp_1_Candidate_801_SIPHT, Bp_1_Candidate_800_SIPHT, Bp_1_Candidate_799_SIPHT, Bp_1_Candidate_720_SIPHT, Bp_1_Candidate_301_SIPHT	--	--	--	Bm_1_Candidate_575_SIPHT, Bm_1_Candidate_701_SIPHT, Bm_1_Candidate_55_SIPHT, Bm_1_Candidate_54_SIPHT, Bm_1_Candidate_586_SIPHT, Bm_1_Candidate_264_SIPHT, Bm_1_Candidate_263_SIPHT, Bm_1_Candidate_65_SIPHT, Bm_1_Candidate_64_SIPHT, Bm_1_Candidate_541_SIPHT, Bm_1_Candidate_246_SIPHT, Bm_1_Candidate_245_SIPHT, Bm_1_Candidate_453_SIPHT, Bm_1_Candidate_669_SIPHT, Bm_1_Candidate_652_SIPHT, Bm_1_Candidat…	--	--	--	--	--	--	--	--	--	2
691	NC_006350	3578859	3578982	124	--	--	--	--	Bm_1_Candidate_574_SIPHT, Bm_1_Candidate_32_SIPHT, Bm_1_Candidate_242_SIPHT, Bm_1_Candidate_71_SIPHT, Bm_1_Candidate_27_SIPHT, Bm_1_Candidate_535_SIPHT, Bm_1_Candidate_418_SIPHT, Bm_1_Candidate_234_SIPHT, Bm_2_Candidate_21_SIPHT, Bm_1_Candidate_182_SIPHT	--	--	--	--	--	--	--	--	--	1	CRISPR-DR28
692	NC_006350	3581305	3581488	184	Bp_1_Candidate_802_SIPHT	--	--	--	Bm_1_Candidate_576_SIPHT	--	--	--	Bt_1_Candidate_266_SIPHT, Bt_1_Candidate_105_SIPHT	--	--	--	--	--	3
693	NC_006350	3583425	3583586	162	Bp_1_Candidate_804_SIPHT	--	--	--	Bm_1_Candidate_579_SIPHT, Bm_1_Candidate_580_SIPHT	--	--	--	--	--	--	--	--	--	2
694	NC_006350	3589030	3589177	148	--	--	--	--	--	--	--	--	Bt_1_Candidate_265_SIPHT	--	--	--	--	--	1
695	NC_006350	3592886	3593039	154	Bp_1_Candidate_805_SIPHT	Ba_1_Candidate_57_SIPHT	Bc_1_Candidate_508_SIPHT	--	Bm_1_Candidate_581_SIPHT	Bmv_1_Candidate_331_SIPHT	--	--	Bt_1_Candidate_104_SIPHT, Bt_1_Candidate_264_SIPHT	Bv_1_Candidate_61_SIPHT	--	--	--	--	7
696	NC_006350	3596919	3597310	392	Bp_1_Candidate_807_SIPHT, Bp_1_Candidate_365_SIPHT, Bp_1_Candidate_808_SIPHT	--	--	--	Bm_1_Candidate_582_SIPHT, Bm_1_Candidate_583_SIPHT	--	--	--	--	--	--	--	--	--	2
697	NC_006350	3598229	3598469	241	Bp_1_Candidate_366_SIPHT	--	--	--	Bm_1_Candidate_262_SIPHT	--	--	--	Bt_1_Candidate_103_SIPHT	--	--	--	--	--	3
698	NC_006350	3600359	3600466	108	--	--	--	--	--	--	--	Bpt_1_Candidate_355_SIPHT	--	Bv_1_Candidate_18_SIPHT	Bx_1_Candidate_139_SIPHT	--	--	--	3
699	NC_006350	3605937	3606057	121	--	--	--	--	--	--	--	--	--	Bv_1_Candidate_384_SIPHT	--	--	--	--	1
700	NC_006350	3616576	3616963	388	Bp_1_Candidate_809_SIPHT	--	Bc_1_Candidate_509_SIPHT	--	Bm_1_Candidate_585_SIPHT	Bmv_1_Candidate_334_SIPHT	--	--	Bt_1_Candidate_102_SIPHT, Bt_1_Candidate_262_SIPHT	--	--	--	--	Rs__Candidate_133_SIPHT, Rs__Candidate_132_SIPHT	6
701	NC_006350	3619032	3619266	235	--	--	--	--	Bm_1_Candidate_587_SIPHT, Bm_1_Candidate_264_SIPHT, Bm_1_Candidate_263_SIPHT	--	--	--	--	--	--	--	--	--	1
702	NC_006350	3623156	3627106	3951	--	--	--	--	--	--	Bpm_2_Candidate_14_SIPHT	--	--	--	--	--	--	--	1
703	NC_006350	3627294	3629440	2147	Bp_2_Cand_13_sRNAscanner, Bp_1_Cand_11_sRNAscanner	--	Bc_1_Candidate_520_SIPHT	--	Bm_2_Cand_5_sRNAscanner, Bm_2_Candidate_70_SIPHT	--	Bpm_1_Cand_10_sRNAscanner	--	Bt_1_Candidate_218_SIPHT	--	--	--	--	--	5
704	NC_006350	3633346	3633440	95	Bp_2_Candidate_63_SIPHT	--	--	--	Bm_2_Candidate_107_SIPHT	--	--	--	--	--	--	--	--	--	2
705	NC_006350	3636047	3636373	327	Bp_1_Candidate_367_SIPHT	--	--	--	Bm_2_Candidate_58_SIPHT, Bm_2_Candidate_57_SIPHT	--	--	--	--	--	--	--	--	--	2
706	NC_006350	3639686	3640047	362	Bp_1_Candidate_810_SIPHT	Ba_1_Candidate_432_SIPHT	Bc_1_Candidate_519_SIPHT	Bg_1_Candidate_220_SIPHT	Bm_2_Candidate_264_SIPHT	Bmv_1_Candidate_336_SIPHT	--	Bpt_1_Candidate_138_SIPHT	Bt_1_Candidate_445_SIPHT	Bv_1_Candidate_382_SIPHT	Bx_1_Candidate_141_SIPHT	--	--	--	10
707	NC_006350	3645525	3645742	218	Bp_1_Candidate_811_SIPHT	--	--	--	Bm_2_Candidate_262_SIPHT	--	--	--	--	--	--	--	--	--	2
708	NC_006350	3646340	3646477	138	--	--	--	--	Bm_2_Candidate_55_SIPHT	--	--	--	--	--	--	--	--	--	1
709	NC_006350	3650428	3650741	314	Bp_1_Candidate_813_SIPHT	--	--	--	Bm_2_Candidate_261_SIPHT	--	--	--	--	--	--	--	--	--	2
710	NC_006350	3653289	3653899	611	Bp_1_Candidate_814_SIPHT	--	--	--	Bm_2_Candidate_259_SIPHT, Bm_2_Candidate_260_SIPHT	--	--	--	--	--	--	--	--	--	2
711	NC_006350	3656726	3657985	1260	Bp_1_Candidate_369_SIPHT, Bp_1_Candidate_370_SIPHT, Bp_1_Candidate_371_SIPHT	--	--	--	--	Bmv_1_Candidate_162_SIPHT	--	--	Bt_1_Candidate_219_SIPHT	--	--	--	--	--	3
712	NC_006350	3658967	3659703	737	--	--	--	--	Bm_2_Candidate_52_SIPHT, Bm_2_Candidate_53_SIPHT	--	--	--	Bt_1_Candidate_220_SIPHT	--	--	--	--	--	2
713	NC_006350	3665121	3665715	595	Bp_1_Candidate_815_SIPHT	--	--	--	--	--	--	--	Bt_1_Candidate_448_SIPHT	--	--	--	--	--	2
714	NC_006350	3671136	3671583	448	Bp_1_Candidate_816_SIPHT	--	--	--	Bm_2_Candidate_50_SIPHT, Bm_2_Candidate_50_SIPHT, Bm_2_Candidate_51_SIPHT, Bm_2_Candidate_258_SIPHT	--	--	--	--	--	--	--	--	--	2
715	NC_006350	3673186	3673618	433	--	--	Bc_1_Candidate_20_SIPHT	--	--	Bmv_1_Candidate_13_SIPHT	--	--	--	Bv_1_Candidate_19_SIPHT	--	--	--	--	3
716	NC_006350	3673823	3674008	186	Bp_1_Candidate_373_SIPHT, Bp_1_Candidate_375_SIPHT	--	--	--	--	--	--	--	--	--	--	--	--	--	1
717	NC_006350	3675272	3675932	661	Bp_1_Candidate_376_SIPHT	--	--	--	Bm_1_Candidate_279_SIPHT	--	--	--	--	--	--	--	--	--	2
718	NC_006350	3676551	3677023	473	Bp_1_Candidate_377_SIPHT, Bp_1_Candidate_378_SIPHT	--	--	--	Bm_1_Candidate_280_SIPHT	--	--	--	Bt_1_Candidate_221_SIPHT	--	--	--	--	--	3
719	NC_006350	3679111	3679454	344	Bp_1_Candidate_817_SIPHT	--	--	--	--	--	--	--	--	--	--	--	--	--	1
720	NC_006350	3682378	3682679	302	Bp_1_Candidate_818_SIPHT	--	--	--	--	--	--	--	--	--	--	--	--	--	1
721	NC_006350	3687509	3688530	1022	Bp_1_Candidate_820_SIPHT, Bp_1_Candidate_379_SIPHT	--	--	--	Bm_1_Candidate_608_SIPHT, Bm_1_Candidate_281_SIPHT	--	--	--	--	--	--	--	--	--	2
722	NC_006350	3694739	3694947	209	Bp_1_Candidate_21_SIPHT	--	--	--	--	--	--	--	--	--	--	--	--	--	1
723	NC_006350	3703007	3703204	198	Bp_1_Candidate_380_SIPHT, Bp_1_Candidate_380_SIPHT, Bp_1_Candidate_821_SIPHT, Bp_1_Candidate_821_SIPHT	--	--	--	Bm_1_Candidate_282_SIPHT, Bm_1_Candidate_282_SIPHT, Bm_1_Candidate_609_SIPHT, Bm_1_Candidate_609_SIPHT	--	--	--	--	--	--	--	--	--	2
724	NC_006350	3713951	3714324	374	Bp_1_Candidate_824_SIPHT	--	Bc_1_Candidate_492_SIPHT	--	--	--	--	--	--	--	--	--	--	--	2
725	NC_006350	3717177	3718433	1257	Bp_1_Candidate_382_SIPHT, Bp_1_Candidate_827_SIPHT, Bp_1_Candidate_826_SIPHT	--	--	Bg_1_Candidate_69_SIPHT	--	--	--	--	--	Bv_1_Candidate_374_SIPHT, Bv_1_Candidate_57_SIPHT, Bv_1_Candidate_375_SIPHT	--	--	--	--	3
726	NC_006350	3736495	3736661	167	Bp_1_Candidate_828_SIPHT	Ba_1_Candidate_52_SIPHT	Bc_1_Candidate_60_SIPHT	Bg_1_Candidate_195_SIPHT	Bm_1_Candidate_599_SIPHT	Bmv_1_Candidate_49_SIPHT, Bmv_1_Candidate_362_SIPHT	--	--	Bt_1_Candidate_453_SIPHT, Bt_1_Candidate_452_SIPHT	--	--	--	--	--	7
727	NC_006350	3745267	3745546	280	--	Ba_1_Candidate_426_SIPHT	Bc_1_Candidate_482_SIPHT	--	--	Bmv_1_Candidate_361_SIPHT	--	--	--	Bv_1_Candidate_373_SIPHT	--	--	--	--	4
728	NC_006350	3753155	3753762	608	Bp_1_TPP_SIPHT, Bp_1_TPP.2	Ba_1_TPP_SIPHT, Ba_1_TPP.2	Bc_1_Candidate_473_SIPHT, Bc_1_TPP.2	Bg_1_Candidate_193_SIPHT, Bg_1_TPP.1	Bm_1_TPP_SIPHT, Bm_1_TPP.2	Bmv_1_Candidate_360_SIPHT, Bmv_1_TPP.2	Bpm_1_TPP.1, Bpm_1_Candidate_106_SIPHT	Bpt_1_TPP.1	Bt_1_TPP_SIPHT, Bt_1_TPP.2	Bv_1_TPP_SIPHT, Bv_1_TPP.1	Bx_1_TPP.1	Re_1_TPP.1	Rp_1_TPP.1	Rs__TPP.1	14	TPP
729	NC_006350	3764371	3764661	291	Bp_1_Candidate_833_SIPHT	--	--	--	Bm_1_Candidate_602_SIPHT	--	--	Bpt_1_Candidate_140_SIPHT	--	Bv_1_Candidate_372_SIPHT	--	--	--	--	4
730	NC_006350	3766300	3766444	145	Bp_1_Candidate_384_SIPHT, Bp_1_Candidate_17_SIPHT, Bp_1_Candidate_383_SIPHT	Ba_1_Candidate_424_SIPHT	Bc_1_Candidate_449_SIPHT	--	--	Bmv_1_Candidate_350_SIPHT	--	--	Bt_1_Candidate_224_SIPHT, Bt_1_Candidate_11_SIPHT, Bt_1_Candidate_223_SIPHT	Bv_1_Candidate_370_SIPHT	--	--	--	--	6
731	NC_006350	3783594	3783851	258	Bp_1_Candidate_834_SIPHT, Bp_1_Candidate_835_SIPHT	--	--	--	Bm_1_Candidate_603_SIPHT, Bm_1_Candidate_604_SIPHT	--	--	--	--	--	--	--	--	--	2
732	NC_006350	3789055	3789262	208	Bp_1_Candidate_386_SIPHT	--	Bc_1_Candidate_56_SIPHT, Bc_1_Candidate_423_SIPHT	--	Bm_1_Candidate_272_SIPHT	Bmv_1_Candidate_45_SIPHT, Bmv_1_Candidate_46_SIPHT, Bmv_1_Candidate_332_SIPHT, Bmv_1_Candidate_333_SIPHT	--	--	Bt_1_Candidate_225_SIPHT	Bv_1_Candidate_53_SIPHT, Bv_1_Candidate_54_SIPHT, Bv_1_Candidate_369_SIPHT	--	--	--	--	6
733	NC_006350	3789911	3790126	216	--	--	--	--	--	--	--	--	--	Bv_1_Candidate_367_SIPHT	--	--	--	--	1
734	NC_006350	3790787	3791003	217	Bp_1_Candidate_836_SIPHT	Ba_1_Candidate_407_SIPHT	Bc_1_Candidate_419_SIPHT	Bg_1_Candidate_164_SIPHT	Bm_1_anti_hemB_SIPHT	Bmv_1_Candidate_330_SIPHT	Bpm_1_Candidate_108_SIPHT	Bpt_1_Candidate_366_SIPHT	Bt_1_anti_hemB_SIPHT	Bv_1_Candidate_366_SIPHT	Bx_1_anti_hemB_SIPHT	--	--	--	11	anti-hemB
735	NC_006350	3792069	3792283	215	Bp_1_Candidate_837_SIPHT, Bp_1_Candidate_387_SIPHT	--	--	--	Bm_1_Candidate_591_SIPHT, Bm_1_Candidate_273_SIPHT	--	--	--	--	--	--	--	--	--	2
736	NC_006350	3795041	3795180	140	--	Ba_1_Candidate_47_SIPHT	Bc_1_Candidate_54_SIPHT	Bg_1_Candidate_23_SIPHT, Bg_1_Candidate_1_SIPHT	--	Bmv_1_Candidate_42_SIPHT	--	--	--	Bv_1_Candidate_50_SIPHT	--	--	--	--	5
737	NC_006350	3796159	3796285	127	--	Ba_1_Candidate_46_SIPHT	Bc_1_Candidate_53_SIPHT	Bg_1_Candidate_22_SIPHT	--	Bmv_1_Candidate_41_SIPHT	--	--	--	Bv_1_Candidate_49_SIPHT	--	--	--	--	5
738	NC_006350	3796910	3797059	150	--	--	Bc_1_Candidate_52_SIPHT	--	--	Bmv_1_Candidate_40_SIPHT	--	--	--	Bv_1_Candidate_48_SIPHT	--	--	--	--	3
739	NC_006350	3803734	3804042	309	Bp_1_Cand_13_sRNAscanner, Bp_1_Candidate_388_SIPHT	Ba_1_Cand_2_sRNAscanner	Bc_1_Candidate_51_SIPHT, Bc_1_Cand_1_sRNAscanner	Bg_1_Candidate_21_SIPHT	Bm_1_Cand_10_sRNAscanner, Bm_1_Candidate_274_SIPHT	Bmv_1_Candidate_39_SIPHT	Bpm_1_Candidate_44_SIPHT	Bpt_1_Candidate_143_SIPHT	Bt_1_Cand_17_sRNAscanner, Bt_1_Candidate_226_SIPHT	Bv_1_Candidate_47_SIPHT, Bv_1_Cand_3_sRNAscanner	Bx_1_Candidate_148_SIPHT	--	--	--	11
740	NC_006350	3808796	3808982	187	Bp_1_Candidate_839_SIPHT, Bp_1_Candidate_840_SIPHT	Ba_1_Candidate_391_SIPHT	Bc_1_Candidate_407_SIPHT	Bg_1_Candidate_158_SIPHT, Bg_1_Candidate_4_SIPHT, Bg_1_Candidate_20_SIPHT	Bm_1_Candidate_593_SIPHT	Bmv_1_Candidate_312_SIPHT	--	--	--	Bv_1_Candidate_363_SIPHT	--	--	--	--	7
741	NC_006350	3809295	3809446	152	Bp_1_Candidate_389_SIPHT	Ba_1_Candidate_388_SIPHT	--	Bg_1_Candidate_157_SIPHT	Bm_1_Candidate_275_SIPHT	--	--	Bpt_1_Candidate_367_SIPHT	Bt_1_Candidate_227_SIPHT	--	Bx_1_Candidate_357_SIPHT	--	--	--	7
742	NC_006350	3812782	3812902	121	--	Ba_1_Candidate_43_SIPHT	Bc_1_Candidate_49_SIPHT	Bg_1_Candidate_19_SIPHT	--	Bmv_1_Candidate_37_SIPHT	--	--	--	Bv_1_Candidate_45_SIPHT	--	--	--	--	5
743	NC_006350	3813925	3814139	215	--	--	--	Bg_1_Candidate_18_SIPHT, Bg_1_Candidate_156_SIPHT	--	--	--	--	--	--	--	--	--	--	1
744	NC_006350	3816075	3816187	113	--	--	--	--	Bm_1_Candidate_594_SIPHT	--	--	--	--	--	--	--	--	--	1
745	NC_006350	3824555	3824917	363	Bp_1_Candidate_841_SIPHT, Bp_1_Candidate_390_SIPHT	Ba_1_Candidate_42_SIPHT	Bc_1_Candidate_48_SIPHT, Bc_1_Candidate_47_SIPHT	Bg_1_Candidate_16_SIPHT	Bm_1_Candidate_595_SIPHT, Bm_1_Candidate_276_SIPHT	--	Bpm_1_Candidate_45_SIPHT	Bpt_1_Candidate_10_SIPHT	Bt_1_Candidate_457_SIPHT, Bt_1_Candidate_228_SIPHT	--	Bx_1_Candidate_151_SIPHT	--	--	--	9
746	NC_006350	3827282	3827426	145	--	--	--	Bg_1_Candidate_149_SIPHT	--	Bmv_1_Candidate_299_SIPHT	--	--	--	Bv_1_Candidate_355_SIPHT	--	--	--	--	3
747	NC_006350	3830099	3834417	4319	--	--	--	--	--	--	Bpm_2_Candidate_14_SIPHT	--	--	--	--	--	--	--	1
748	NC_006350	3834605	3836721	2117	Bp_2_Cand_13_sRNAscanner, Bp_1_Cand_11_sRNAscanner	--	--	--	Bm_2_Cand_5_sRNAscanner, Bm_2_Candidate_70_SIPHT	--	Bpm_1_Cand_10_sRNAscanner	--	Bt_1_Candidate_218_SIPHT	--	--	--	--	--	4
749	NC_006350	3842518	3842638	121	Bp_1_Candidate_391_SIPHT	Ba_1_Candidate_39_SIPHT	Bc_1_Candidate_44_SIPHT	--	Bm_1_Candidate_265_SIPHT	Bmv_1_Candidate_31_SIPHT	--	--	Bt_1_Candidate_230_SIPHT	Bv_1_Candidate_42_SIPHT	--	--	--	--	7
750	NC_006350	3844096	3844298	203	--	--	--	--	--	--	--	--	Bt_1_Candidate_459_SIPHT	--	--	--	--	--	1
751	NC_006350	3844986	3845103	118	Bp_1_Candidate_392_SIPHT	--	--	--	Bm_1_Candidate_266_SIPHT	--	--	--	--	--	--	--	--	--	2
752	NC_006350	3846869	3847103	235	Bp_1_Candidate_843_SIPHT	--	--	--	Bm_1_Candidate_267_SIPHT, Bm_1_Candidate_588_SIPHT	--	--	--	--	--	--	--	--	--	2
753	NC_006350	3847302	3847620	319	--	--	--	--	--	Bmv_1_Candidate_288_SIPHT	--	--	--	Bv_1_Candidate_337_SIPHT	Bx_1_Candidate_360_SIPHT	--	--	--	3
754	NC_006350	3851203	3851721	519	Bp_1_Candidate_394_SIPHT	--	--	--	Bm_1_Candidate_268_SIPHT	--	--	--	Bt_1_Candidate_461_SIPHT, Bt_1_Candidate_231_SIPHT	--	--	--	--	--	3
755	NC_006350	3853993	3854520	528	Bp_1_Candidate_18_SIPHT, Bp_1_Candidate_845_SIPHT, Bp_1_Candidate_844_SIPHT	--	--	--	Bm_1_Candidate_8_SIPHT, Bm_1_Candidate_589_SIPHT	--	--	--	Bt_1_Candidate_463_SIPHT	--	--	--	--	--	3
756	NC_006350	3855208	3855507	300	--	--	--	--	Bm_1_Candidate_269_SIPHT, Bm_1_Candidate_590_SIPHT	--	--	--	Bt_1_Candidate_12_SIPHT	--	--	--	--	--	2
757	NC_006350	3856105	3856490	386	Bp_1_Candidate_395_SIPHT	--	--	--	Bm_1_Candidate_270_SIPHT	--	--	--	--	--	--	--	--	--	2
758	NC_006350	3857067	3857218	152	--	--	--	--	Bm_1_Candidate_271_SIPHT	--	--	--	Bt_1_Candidate_232_SIPHT	--	--	--	--	--	2
759	NC_006350	3858164	3858607	444	--	--	--	Bg_1_Candidate_139_SIPHT	--	--	--	--	--	--	--	--	--	--	1
760	NC_006350	3862238	3862423	186	Bp_1_Candidate_846_SIPHT, Bp_1_Candidate_449_SIPHT	Ba_1_Candidate_336_SIPHT, Ba_1_Candidate_421_SIPHT	Bc_1_Candidate_350_SIPHT, Bc_1_Candidate_525_SIPHT	Bg_1_Candidate_12_SIPHT, Bg_1_Candidate_136_SIPHT, Bg_1_Candidate_217_SIPHT	Bm_1_Candidate_375_SIPHT	Bmv_1_Candidate_273_SIPHT, Bmv_1_Candidate_359_SIPHT	Bpm_1_Candidate_128_SIPHT	Bpt_1_Candidate_375_SIPHT, Bpt_1_Candidate_404_SIPHT	Bt_1_Candidate_465_SIPHT, Bt_1_Candidate_539_SIPHT	Bv_1_Candidate_319_SIPHT, Bv_1_Candidate_39_SIPHT, Bv_1_Candidate_359_SIPHT	Bx_1_Candidate_362_SIPHT, Bx_1_Candidate_363_SIPHT, Bx_1_Candidate_378_SIPHT	--	--	--	11
761	NC_006350	3867744	3868782	1039	Bp_1_Candidate_847_SIPHT	--	--	--	--	--	--	--	--	--	--	--	--	--	1
762	NC_006350	3869191	3870398	1208	Bp_1_Candidate_396_SIPHT	--	--	--	--	--	--	--	--	--	Bx_1_Candidate_169_SIPHT	--	--	--	2
763	NC_006350	3872638	3873082	445	Bp_1_Candidate_848_SIPHT	--	--	--	--	--	--	--	--	--	--	--	--	--	1
764	NC_006350	3887255	3888174	920	Bp_1_Candidate_849_SIPHT, Bp_1_Candidate_19_SIPHT, Bp_1_Candidate_397_SIPHT	--	Bc_1_Candidate_42_SIPHT, Bc_1_Candidate_21_SIPHT, Bc_1_Candidate_41_SIPHT	--	--	--	--	--	--	--	--	--	--	--	2
765	NC_006350	3892296	3892895	600	Bp_1_Candidate_850_SIPHT	--	--	--	--	--	--	--	Bt_1_Candidate_466_SIPHT	--	--	--	--	--	2
766	NC_006350	3896112	3896350	239	--	--	--	--	Bm_1_Candidate_290_SIPHT	--	--	--	Bt_1_Candidate_467_SIPHT	--	--	--	--	--	2
767	NC_006350	3896645	3897028	384	Bp_1_Candidate_398_SIPHT	--	--	--	--	--	--	--	--	--	--	--	--	--	1
768	NC_006350	3899231	3899418	188	Bp_1_Candidate_851_SIPHT	--	--	--	Bm_1_Candidate_624_SIPHT, Bm_1_Candidate_289_SIPHT	--	--	--	--	--	--	--	--	--	2
769	NC_006350	3900562	3901017	456	--	--	--	--	--	--	--	--	Bt_1_Candidate_468_SIPHT	--	--	--	--	--	1
770	NC_006350	3902119	3902444	326	--	Ba_1_Candidate_298_SIPHT	--	--	--	--	--	--	--	--	--	--	--	--	1
771	NC_006350	3904724	3904906	183	Bp_1_Candidate_852_SIPHT	--	--	--	Bm_1_Candidate_611_SIPHT	--	--	--	--	--	--	--	--	--	2
772	NC_006350	3907694	3908046	353	Bp_1_SAH_riboswitch.1	Ba_1_Candidate_292_SIPHT	--	Bg_1_SAH_riboswitch.1	Bm_1_SAH_riboswitch_SIPHT, Bm_1_SAH_riboswitch.1	--	--	--	Bt_1_Candidate_469_SIPHT, Bt_1_SAH_riboswitch.1	--	--	--	--	--	5	SAH_riboswitch
773	NC_006350	3914673	3915367	695	Bp_1_Candidate_853_SIPHT	--	--	--	Bm_1_Candidate_612_SIPHT	Bmv_1_Candidate_251_SIPHT	--	--	Bt_1_Candidate_470_SIPHT	--	--	--	--	--	4
774	NC_006350	3915869	3916054	186	Bp_1_Candidate_399_SIPHT	--	--	--	Bm_1_Candidate_284_SIPHT	--	--	--	--	--	--	--	--	--	2
775	NC_006350	3917886	3918082	197	--	--	--	--	--	--	--	--	Bt_1_Candidate_235_SIPHT	--	--	--	--	--	1
776	NC_006350	3919242	3919556	315	Bp_1_Candidate_854_SIPHT, Bp_1_Candidate_169_SIPHT	Ba_1_Candidate_151_SIPHT, Ba_1_Candidate_296_SIPHT	--	--	--	--	--	--	--	--	--	--	--	--	2
777	NC_006350	3929515	3929707	193	--	--	Bc_1_Candidate_34_SIPHT	--	--	--	--	--	--	--	--	--	--	--	1
778	NC_006350	3932332	3932434	103	Bp_1_Candidate_855_SIPHT	--	--	--	Bm_1_Candidate_614_SIPHT	--	--	--	--	--	--	--	--	--	2
779	NC_006350	3932732	3933036	305	Bp_1_Candidate_856_SIPHT	--	--	--	Bm_1_Candidate_615_SIPHT	--	--	--	--	--	--	--	--	--	2
780	NC_006350	3933742	3933929	188	Bp_1_Candidate_401_SIPHT, Bp_1_Candidate_402_SIPHT, Bp_1_Candidate_857_SIPHT	--	--	--	Bm_1_Candidate_286_SIPHT, Bm_1_Candidate_616_SIPHT	--	--	--	Bt_1_Candidate_236_SIPHT, Bt_1_Candidate_471_SIPHT, Bt_1_Candidate_472_SIPHT	--	--	--	--	--	3
781	NC_006350	3936519	3936904	386	Bp_1_Candidate_859_SIPHT	--	--	--	Bm_1_Candidate_619_SIPHT	--	--	--	--	--	--	--	--	--	2
782	NC_006350	3937118	3937674	557	Bp_1_Candidate_860_SIPHT	Ba_1_Candidate_272_SIPHT	Bc_1_Candidate_280_SIPHT	Bg_1_Candidate_119_SIPHT	Bm_1_Candidate_620_SIPHT	Bmv_1_Candidate_226_SIPHT	--	--	Bt_1_Candidate_474_SIPHT	Bv_1_Candidate_37_SIPHT, Bv_1_Candidate_256_SIPHT	--	--	--	--	8
783	NC_006350	3938842	3938990	149	Bp_1_Candidate_404_SIPHT, Bp_1_Candidate_403_SIPHT	--	--	--	Bm_1_Candidate_288_SIPHT, Bm_1_Candidate_287_SIPHT	--	--	--	Bt_1_Candidate_238_SIPHT, Bt_1_Candidate_475_SIPHT	--	--	--	--	--	3
784	NC_006350	3940840	3941061	222	Bp_1_Candidate_861_SIPHT	--	--	Bg_1_Candidate_116_SIPHT	--	--	--	Bpt_1_Candidate_386_SIPHT	--	--	--	--	--	--	3
785	NC_006350	3954094	3954559	466	--	--	--	--	--	--	--	--	Bt_1_Candidate_239_SIPHT	--	--	--	--	--	1
786	NC_006350	3956409	3957453	1045	Bp_1_Candidate_862_SIPHT	--	--	--	--	--	--	--	--	--	--	--	--	--	1
787	NC_006350	3968512	3968967	456	Bp_1_Candidate_863_SIPHT	--	--	--	--	--	--	--	Bt_1_Candidate_480_SIPHT	--	--	--	--	--	2
788	NC_006350	3974994	3975872	879	Bp_1_Candidate_865_SIPHT	--	--	--	--	--	--	--	Bt_1_Candidate_479_SIPHT, Bt_1_Candidate_478_SIPHT	--	--	--	--	--	2
789	NC_006350	3977125	3977436	312	Bp_1_Candidate_866_SIPHT	--	--	--	Bm_1_Candidate_310_SIPHT, Bm_1_Candidate_640_SIPHT	--	--	--	--	--	--	--	--	--	2
790	NC_006350	3979525	3979773	249	--	Ba_1_Candidate_260_SIPHT	--	--	--	--	--	--	--	Bv_1_Candidate_230_SIPHT	--	--	--	--	2
791	NC_006350	3981423	3981884	462	Bp_1_Candidate_867_SIPHT	--	--	--	--	--	--	--	Bt_1_Candidate_244_SIPHT	--	--	--	--	--	2
792	NC_006350	3983520	3984375	856	Bp_1_Cand_12_sRNAscanner, Bp_1_Glycine_SIPHT, Bp_1_Glycine.1, Bp_1_Glycine_SIPHT, Bp_1_Candidate_406_SIPHT	Ba_1_Candidate_258_SIPHT, Ba_1_Glycine.1	Bc_1_Glycine.1	Bg_1_Cand_28_sRNAscanner, Bg_1_Glycine.1	Bm_1_Glycine_SIPHT, Bm_1_Candidate_309_SIPHT	Bmv_1_Candidate_222_SIPHT, Bmv_1_Glycine.1	Bpm_1_Glycine.1, Bpm_1_Candidate_119_SIPHT	Bpt_1_Cand_19_sRNAscanner, Bpt_1_Glycine.1, Bpt_1_Candidate_389_SIPHT, Bpt_1_Candidate_157_SIPHT	--	Bv_1_Glycine.1	Bx_1_Glycine.1, Bx_1_Candidate_371_SIPHT, Bx_1_Glycine_SIPHT	Re_1_Cand_15_sRNAscanner	--	--	11	Glycine
793	NC_006350	3985969	3986566	598	--	--	--	--	--	--	--	--	--	--	Bx_1_Candidate_156_SIPHT, Bx_1_Candidate_156_SIPHT, Bx_1_Candidate_156_SIPHT, Bx_1_Candidate_156_SIPHT, Bx_1_Candidate_156_SIPHT, Bx_1_Candidate_156_SIPHT, Bx_1_Candidate_156_SIPHT, Bx_1_Candidate_156_SIPHT, Bx_1_Candidate_156_SIPHT, Bx_1_Candidate_156_SIPHT, Bx_1_Candidate_156_SIPHT, Bx_1_Candidate_156_SIPHT	--	--	--	1
794	NC_006350	3999389	3999652	264	Bp_1_Candidate_407_SIPHT	--	--	--	Bm_1_Candidate_307_SIPHT, Bm_1_Candidate_308_SIPHT	--	--	--	--	--	--	--	--	--	2
795	NC_006350	4003628	4004244	617	--	--	Bc_1_Candidate_32_SIPHT	--	--	Bmv_1_Candidate_210_SIPHT, Bmv_1_Candidate_25_SIPHT	--	--	--	--	--	--	--	--	2
796	NC_006350	4007308	4008607	1300	Bp_1_Candidate_408_SIPHT, Bp_1_Candidate_409_SIPHT	--	--	--	Bm_1_Candidate_305_SIPHT, Bm_1_Candidate_306_SIPHT	--	--	--	--	--	--	--	--	--	2
797	NC_006350	4015420	4016265	846	--	--	--	--	Bm_1_Candidate_304_SIPHT	--	--	--	--	--	--	--	--	--	1
798	NC_006350	4020318	4020564	247	Bp_1_Candidate_868_SIPHT	--	--	--	Bm_1_Candidate_303_SIPHT, Bm_1_Candidate_637_SIPHT, Bm_1_Candidate_302_SIPHT	--	--	--	--	--	--	--	--	--	2
799	NC_006350	4025719	4026001	283	Bp_1_Candidate_869_SIPHT	--	Bc_1_Candidate_31_SIPHT	Bg_1_Candidate_9_SIPHT, Bg_1_Candidate_8_SIPHT	Bm_1_Candidate_636_SIPHT	Bmv_1_Candidate_23_SIPHT	--	--	--	Bv_1_Candidate_203_SIPHT, Bv_1_Candidate_35_SIPHT	--	--	--	--	6
800	NC_006350	4028451	4028890	440	--	--	Bc_1_Candidate_522_SIPHT	--	--	--	--	--	--	Bv_1_Candidate_34_SIPHT	--	--	--	--	2
801	NC_006350	4031425	4032010	586	Bp_1_Candidate_871_SIPHT, Bp_1_Candidate_870_SIPHT	Ba_1_Candidate_221_SIPHT, Ba_1_Candidate_27_SIPHT, Ba_1_Candidate_223_SIPHT, Ba_1_Candidate_224_SIPHT, Ba_1_Candidate_30_SIPHT	Bc_1_Candidate_516_SIPHT, Bc_1_Candidate_517_SIPHT, Bc_1_Candidate_518_SIPHT	Bg_1_Candidate_238_SIPHT	Bm_1_Candidate_634_SIPHT, Bm_1_Candidate_635_SIPHT	Bmv_1_Candidate_190_SIPHT, Bmv_1_Candidate_191_SIPHT	Bpm_1_Candidate_124_SIPHT, Bpm_1_Cand_12_sRNAscanner, Bpm_1_Candidate_121_SIPHT, Bpm_1_Candidate_123_SIPHT, Bpm_1_Candidate_122_SIPHT	Bpt_1_Candidate_395_SIPHT, Bpt_1_Candidate_394_SIPHT	Bt_1_Candidate_484_SIPHT, Bt_1_Candidate_483_SIPHT	--	Bx_1_Candidate_373_SIPHT, Bx_1_Candidate_372_SIPHT	--	--	--	10
802	NC_006350	4033742	4033973	232	Bp_1_Candidate_873_SIPHT, Bp_1_Candidate_872_SIPHT	--	--	--	Bm_1_Candidate_632_SIPHT, Bm_1_Candidate_301_SIPHT	--	--	--	--	--	--	--	--	--	2
803	NC_006350	4034400	4034642	243	--	--	--	--	--	--	--	--	--	--	Bx_1_Candidate_156_SIPHT, Bx_1_Candidate_156_SIPHT, Bx_1_Candidate_156_SIPHT	--	--	--	1
804	NC_006350	4041008	4041101	94	--	--	--	--	Bm_1_Candidate_300_SIPHT	--	--	--	--	--	--	--	--	--	1
805	NC_006350	4041633	4041902	270	--	--	--	--	--	Bmv_1_Candidate_20_SIPHT	--	--	--	--	--	--	--	--	1
806	NC_006350	4047459	4047619	161	--	--	--	--	Bm_1_Candidate_299_SIPHT	--	--	--	--	--	--	--	--	--	1
807	NC_006350	4051223	4051534	312	Bp_1_Candidate_412_SIPHT, Bp_1_Candidate_874_SIPHT, Bp_1_Candidate_413_SIPHT	--	--	--	Bm_1_Candidate_298_SIPHT, Bm_1_Candidate_631_SIPHT	--	--	--	--	--	--	--	--	--	2
808	NC_006350	4052693	4053012	320	Bp_1_Candidate_414_SIPHT	--	--	--	Bm_1_Candidate_297_SIPHT	--	--	--	--	--	--	--	--	--	2
809	NC_006350	4054249	4054657	409	Bp_1_Candidate_876_SIPHT	Ba_1_Candidate_23_SIPHT, Ba_1_Candidate_460_SIPHT	Bc_1_Candidate_24_SIPHT, Bc_1_Candidate_338_SIPHT	Bg_1_Cand_1_sRNAscanner	Bm_1_Candidate_295_SIPHT, Bm_1_Candidate_629_SIPHT	--	Bpm_1_Candidate_125_SIPHT	Bpt_1_Candidate_399_SIPHT	Bt_1_Candidate_245_SIPHT, Bt_1_Candidate_487_SIPHT	Bv_1_Candidate_30_SIPHT, Bv_1_Candidate_29_SIPHT, Bv_1_Candidate_187_SIPHT	--	--	--	--	9
810	NC_006350	4056517	4056655	139	Bp_1_Candidate_415_SIPHT	--	--	--	Bm_1_Candidate_294_SIPHT	--	--	--	Bt_1_Candidate_246_SIPHT	--	--	--	--	--	3
811	NC_006350	4059452	4059950	499	Bp_1_Candidate_877_SIPHT, Bp_1_Candidate_20_SIPHT, Bp_1_Candidate_417_SIPHT	--	Bc_1_Candidate_298_SIPHT	--	Bm_1_Candidate_628_SIPHT, Bm_1_Candidate_10_SIPHT, Bm_1_Candidate_293_SIPHT	--	--	--	Bt_1_Candidate_488_SIPHT	--	--	--	--	--	4
812	NC_006350	4064378	4064768	391	Bp_1_Candidate_878_SIPHT, Bp_1_Candidate_418_SIPHT	--	--	--	Bm_1_Candidate_627_SIPHT, Bm_1_Candidate_292_SIPHT	--	--	--	--	--	--	--	--	--	2
813	NC_006350	4067318	4067751	434	Bp_1_Candidate_419_SIPHT, Bp_1_Candidate_420_SIPHT	--	--	--	--	--	--	--	Bt_1_Candidate_248_SIPHT	--	--	--	--	--	2
814	NC_006350	4068445	4068550	106	Bp_1_Candidate_421_SIPHT	--	--	--	Bm_1_Candidate_291_SIPHT	--	--	--	--	--	--	--	--	--	2
815	NC_006350	4070036	4070476	441	Bp_1_Candidate_422_SIPHT	--	--	--	--	--	--	--	--	--	--	--	--	--	1
816	NC_006350	4070990	4071298	309	--	--	--	--	--	--	--	--	--	Bv_1_Candidate_407_SIPHT, Bv_1_Candidate_28_SIPHT	--	--	--	--	1
817	NC_006350	4074030	4074542	513	--	--	--	--	Bm_1_Candidate_626_SIPHT	--	--	Bpt_1_Candidate_160_SIPHT	--	--	Bx_1_Candidate_169_SIPHT	--	--	--	3
818	NC_006351	7661	7760	100	Bp_2_Candidate_26_SIPHT, Bp_2_Candidate_387_SIPHT	--	--	--	Bm_2_Candidate_12_SIPHT, Bm_2_Candidate_282_SIPHT	--	--	--	--	--	--	--	--	--	2
819	NC_006351	21509	21910	402	--	--	--	--	Bm_2_Candidate_230_SIPHT	--	--	--	--	--	--	--	--	--	1
820	NC_006351	23318	23466	149	Bp_2_Candidate_27_SIPHT	--	--	--	Bm_2_Candidate_13_SIPHT	--	--	--	Bt_2_Candidate_14_SIPHT	--	--	--	--	--	3
821	NC_006351	23668	23840	173	Bp_2_Candidate_28_SIPHT	--	--	--	Bm_2_Candidate_14_SIPHT	--	--	--	--	--	--	--	--	--	2
822	NC_006351	31687	32073	387	Bp_2_Candidate_355_SIPHT	--	--	--	Bm_2_Candidate_243_SIPHT	--	--	--	Bt_2_Candidate_215_SIPHT	--	--	--	--	--	3
823	NC_006351	35643	36387	745	Bp_2_Candidate_29_SIPHT	--	--	--	--	--	--	--	--	--	--	--	--	--	1
824	NC_006351	36805	37058	254	--	Ba_2_Candidate_141_SIPHT	Bc_2_Candidate_215_SIPHT	--	--	Bmv_2_Candidate_99_SIPHT	--	--	--	--	--	--	--	--	3
825	NC_006351	37308	37430	123	Bp_2_Candidate_362_SIPHT	--	--	--	--	--	--	--	--	--	--	--	--	--	1
826	NC_006351	41203	41315	113	--	Ba_2_Candidate_142_SIPHT	--	--	--	--	--	--	--	--	--	--	--	--	1
827	NC_006351	46830	47007	178	Bp_2_Candidate_371_SIPHT	--	--	--	Bm_2_Candidate_255_SIPHT	--	--	--	--	--	--	--	--	--	2
828	NC_006351	62768	63799	1032	Bp_2_Candidate_380_SIPHT	--	--	--	Bm_2_Candidate_268_SIPHT	--	--	--	--	--	--	--	--	--	2
829	NC_006351	64061	64718	658	Bp_2_Candidate_381_SIPHT	--	--	--	--	--	--	--	--	--	--	--	--	--	1
830	NC_006351	64992	65273	282	Bp_2_Candidate_30_SIPHT	--	--	--	--	--	--	--	--	--	--	--	--	--	1
831	NC_006351	70791	72251	1461	Bp_2_Candidate_384_SIPHT, Bp_2_Candidate_32_SIPHT, Bp_2_Candidate_31_SIPHT	--	--	--	Bm_2_Candidate_270_SIPHT	--	--	--	--	--	--	--	--	--	2
832	NC_006351	75803	76173	371	Bp_2_Candidate_33_SIPHT	--	--	--	--	--	--	--	Bt_2_Candidate_16_SIPHT	--	--	--	--	--	2
833	NC_006351	78370	78866	497	Bp_2_Candidate_391_SIPHT	--	--	--	Bm_2_Candidate_276_SIPHT	--	--	--	--	--	--	--	--	--	2
834	NC_006351	87700	88286	587	Bp_2_Candidate_34_SIPHT, Bp_2_Candidate_396_SIPHT, Bp_2_Candidate_395_SIPHT, Bp_2_Candidate_238_SIPHT, Bp_2_Candidate_239_SIPHT	--	--	--	--	--	--	--	Bt_1_Candidate_240_SIPHT, Bt_1_Candidate_477_SIPHT, Bt_1_Candidate_476_SIPHT, Bt_2_Candidate_17_SIPHT, Bt_2_Candidate_258_SIPHT, Bt_2_Candidate_257_SIPHT	--	--	--	--	--	2
835	NC_006351	97068	97538	471	Bp_2_Candidate_402_SIPHT	--	--	--	--	--	--	--	Bt_2_Candidate_122_SIPHT	--	--	--	--	--	2
836	NC_006351	101129	102279	1151	Bp_2_Candidate_204_SIPHT, Bp_2_Candidate_205_SIPHT	--	--	--	--	--	--	--	Bt_2_Candidate_128_SIPHT, Bt_2_Candidate_130_SIPHT	--	--	--	--	--	2
837	NC_006351	117352	117728	377	--	--	--	--	--	--	--	--	Bt_2_Candidate_140_SIPHT	--	--	--	--	--	1
838	NC_006351	119802	120000	199	--	--	--	--	--	--	--	--	Bt_2_Candidate_13_SIPHT	--	--	--	--	--	1
839	NC_006351	120484	120670	187	Bp_2_Candidate_35_SIPHT	--	--	--	--	--	--	--	Bt_2_Candidate_18_SIPHT	--	--	--	--	--	2
840	NC_006351	146919	147308	390	Bp_2_Candidate_36_SIPHT	--	--	--	--	--	--	--	Bt_2_Candidate_19_SIPHT, Bt_2_Candidate_150_SIPHT	--	--	--	--	--	2
841	NC_006351	167097	168156	1060	Bp_2_Candidate_242_SIPHT, Bp_2_Candidate_37_SIPHT	--	--	--	--	--	--	--	--	--	--	--	--	--	1
842	NC_006351	176593	177877	1285	Bp_2_Candidate_246_SIPHT	--	--	--	--	--	--	--	Bt_2_Candidate_181_SIPHT	--	--	--	--	--	2
843	NC_006351	185762	186667	906	Bp_2_Candidate_38_SIPHT, Bp_2_Candidate_1_SIPHT	--	--	--	--	--	--	--	--	--	--	--	--	--	1
844	NC_006351	189284	190114	831	Bp_1_Candidate_665_SIPHT	--	--	--	--	--	--	--	--	--	--	--	--	--	1
845	NC_006351	198460	198950	491	Bp_2_Candidate_261_SIPHT, Bp_2_Candidate_39_SIPHT	--	--	--	Bm_2_Candidate_228_SIPHT, Bm_2_Candidate_145_SIPHT	--	--	--	--	--	--	--	--	--	2
846	NC_006351	199392	199972	581	Bp_2_Candidate_41_SIPHT, Bp_2_Candidate_262_SIPHT	--	--	--	Bm_2_Candidate_226_SIPHT, Bm_2_Candidate_144_SIPHT	--	--	--	Bt_2_Candidate_22_SIPHT, Bt_2_Candidate_202_SIPHT, Bt_2_Candidate_21_SIPHT, Bt_2_Candidate_23_SIPHT	--	--	--	--	--	3
847	NC_006351	205463	205903	441	Bp_2_Candidate_267_SIPHT	--	--	--	--	--	--	--	--	--	--	--	--	--	1
848	NC_006351	207821	208095	275	Bp_2_Candidate_269_SIPHT	--	--	--	Bm_2_Candidate_225_SIPHT	--	--	--	--	--	--	--	--	--	2
849	NC_006351	210994	211594	601	Bp_2_Candidate_42_SIPHT, Bp_2_Candidate_43_SIPHT	--	--	--	Bm_2_Candidate_143_SIPHT	--	--	--	--	--	--	--	--	--	2
850	NC_006351	220176	221396	1221	Bp_2_Candidate_44_SIPHT, Bp_2_Candidate_45_SIPHT, Bp_2_Candidate_46_SIPHT	--	--	--	Bm_2_Candidate_142_SIPHT, Bm_2_Candidate_141_SIPHT	--	--	--	--	--	--	--	--	--	2
851	NC_006351	229320	229435	116	Bp_2_Candidate_281_SIPHT	--	--	--	Bm_2_Candidate_140_SIPHT, Bm_2_Candidate_224_SIPHT	--	--	--	--	--	--	--	--	--	2
852	NC_006351	234527	235058	532	Bp_2_Candidate_289_SIPHT	--	--	--	Bm_2_Candidate_223_SIPHT	--	--	--	--	--	--	--	--	--	2
853	NC_006351	247443	247623	181	--	--	--	--	Bm_2_Candidate_139_SIPHT	--	--	--	--	--	--	--	--	--	1
854	NC_006351	248705	249405	701	Bp_2_Candidate_47_SIPHT	--	--	--	Bm_2_Candidate_138_SIPHT	--	--	--	Bt_2_Candidate_26_SIPHT, Bt_2_Candidate_212_SIPHT	--	--	--	--	--	3
855	NC_006351	251323	251661	339	Bp_2_Candidate_307_SIPHT	--	--	--	Bm_2_Candidate_137_SIPHT, Bm_2_Candidate_220_SIPHT	--	--	--	--	--	--	--	--	--	2
856	NC_006351	253428	254426	999	Bp_2_Candidate_48_SIPHT, Bp_2_Candidate_49_SIPHT	--	--	--	--	--	--	--	--	--	--	--	--	--	1
857	NC_006351	259768	259953	186	Bp_2_Candidate_50_SIPHT	--	--	--	Bm_2_Candidate_136_SIPHT	--	--	--	--	--	--	--	--	--	2
858	NC_006351	268742	269127	386	Bp_2_Candidate_52_SIPHT, Bp_2_Candidate_323_SIPHT, Bp_2_Candidate_51_SIPHT	--	--	--	Bm_2_Candidate_135_SIPHT	--	--	--	--	--	--	--	--	--	2
859	NC_006351	275778	276126	349	Bp_2_Candidate_53_SIPHT, Bp_2_Candidate_327_SIPHT	--	--	--	Bm_2_Candidate_134_SIPHT, Bm_2_Candidate_134_SIPHT	--	--	--	--	--	--	--	--	--	2
860	NC_006351	283211	283367	157	Bp_2_Candidate_54_SIPHT	--	--	--	Bm_2_Candidate_133_SIPHT	--	--	--	--	--	--	--	--	--	2
861	NC_006351	285055	286129	1075	Bp_1_Candidate_26_SIPHT	--	--	--	--	--	--	--	--	--	--	--	--	--	1
862	NC_006351	291085	291446	362	Bp_2_Candidate_273_SIPHT	--	--	--	--	--	--	--	--	--	--	--	--	--	1
863	NC_006351	297663	297813	151	Bp_2_Candidate_55_SIPHT	--	--	--	--	--	--	--	Bt_2_Candidate_203_SIPHT	--	--	--	--	--	2
864	NC_006351	303503	304349	847	Bp_1_Candidate_565_SIPHT	--	--	--	--	--	--	--	--	--	--	--	--	--	1
865	NC_006351	305178	305950	773	Bp_2_Candidate_347_SIPHT, Bp_2_Candidate_348_SIPHT	--	--	--	--	--	--	--	--	--	--	--	--	--	1
866	NC_006351	314835	314958	124	Bp_2_Candidate_2_SIPHT	--	--	--	Bm_2_Candidate_6_SIPHT	--	--	--	--	--	--	--	--	--	2
867	NC_006351	316483	318008	1526	Bp_2_Candidate_59_SIPHT, Bp_2_Candidate_58_SIPHT	--	--	--	--	--	--	--	--	--	--	--	--	--	1
868	NC_006351	320465	321064	600	Bp_2_Candidate_357_SIPHT	--	--	--	Bm_1_Candidate_548_SIPHT	--	--	--	--	--	--	--	--	--	2
869	NC_006351	333887	334047	161	Bp_2_Candidate_358_SIPHT	--	--	--	Bm_2_Candidate_217_SIPHT	--	--	--	--	--	--	--	--	--	2
870	NC_006351	351394	351600	207	Bp_2_Candidate_359_SIPHT	Ba_2_Candidate_127_SIPHT	Bc_2_Candidate_196_SIPHT	Bg_2_Candidate_79_SIPHT	--	Bmv_2_Candidate_94_SIPHT	--	--	--	Bv_2_Candidate_141_SIPHT	--	--	--	--	6
871	NC_006351	353863	354334	472	Bp_2_Candidate_60_SIPHT	--	--	--	Bm_2_Candidate_110_SIPHT	--	--	--	--	--	--	--	--	--	2
872	NC_006351	358872	359104	233	Bp_2_Candidate_25_SIPHT	--	--	Bg_2_Candidate_77_SIPHT	Bm_2_Candidate_5_SIPHT	--	--	--	Bt_2_Candidate_6_SIPHT	--	--	--	--	--	4
873	NC_006351	362932	363493	562	Bp_2_Candidate_61_SIPHT	--	--	--	Bm_2_Candidate_109_SIPHT, Bm_2_Candidate_194_SIPHT	--	--	--	--	--	--	--	--	--	2
874	NC_006351	364214	364562	349	Bp_2_Candidate_62_SIPHT	--	--	--	Bm_2_Candidate_108_SIPHT	--	--	--	Bt_2_Candidate_110_SIPHT	--	--	--	--	--	3
875	NC_006351	366788	367569	782	Bp_2_Candidate_63_SIPHT	--	--	--	Bm_2_Candidate_107_SIPHT	--	--	--	Bt_2_Candidate_5_SIPHT, Bt_2_Candidate_107_SIPHT, Bt_2_Candidate_109_SIPHT	--	--	--	--	--	3
876	NC_006351	370224	370640	417	Bp_2_Candidate_3_SIPHT	--	--	--	Bm_2_Candidate_8_SIPHT	--	--	--	--	--	--	--	--	--	2
877	NC_006351	372626	374060	1435	Bp_2_Candidate_361_SIPHT, Bp_2_Cand_1_sRNAscanner, Bp_2_Candidate_360_SIPHT	--	--	--	Bm_2_Candidate_192_SIPHT	--	--	--	Bt_2_Candidate_197_SIPHT, Bt_2_Candidate_198_SIPHT	--	--	--	--	--	3
878	NC_006351	376872	377012	141	Bp_2_Candidate_363_SIPHT	--	--	--	Bm_2_Candidate_190_SIPHT, Bm_2_Candidate_191_SIPHT	--	--	--	Bt_2_Candidate_196_SIPHT	Bv_2_Candidate_136_SIPHT	--	--	--	--	4
879	NC_006351	384978	386334	1357	Bp_2_Candidate_64_SIPHT	--	--	--	Bm_2_Candidate_106_SIPHT	--	--	--	--	--	--	--	--	--	2
880	NC_006351	387397	387635	239	Bp_2_Candidate_65_SIPHT	Ba_2_Candidate_64_SIPHT	Bc_2_Candidate_96_SIPHT	--	--	Bmv_2_Candidate_13_SIPHT	--	--	Bt_2_Candidate_106_SIPHT	Bv_2_Candidate_17_SIPHT	--	--	--	--	6
881	NC_006351	396972	397879	908	Bp_2_Candidate_66_SIPHT, Bp_2_Candidate_67_SIPHT	--	--	--	Bm_2_Candidate_105_SIPHT, Bm_2_Candidate_103_SIPHT, Bm_2_Candidate_104_SIPHT	--	--	--	Bt_2_Candidate_105_SIPHT	--	--	--	--	--	3
882	NC_006351	427241	428237	997	--	--	--	--	Bm_2_Candidate_101_SIPHT	--	--	--	--	--	--	--	--	--	1
883	NC_006351	428757	428855	99	Bp_2_Candidate_364_SIPHT	--	--	--	Bm_2_Candidate_189_SIPHT	--	--	--	--	--	--	--	--	--	2
884	NC_006351	439307	439635	329	Bp_2_Candidate_365_SIPHT	--	--	--	--	--	--	--	--	--	--	--	--	--	1
885	NC_006351	448294	448741	448	Bp_2_Candidate_366_SIPHT	--	--	--	Bm_2_Candidate_187_SIPHT, Bm_2_Candidate_187_SIPHT	--	--	--	--	--	--	--	--	--	2
886	NC_006351	451716	452082	367	Bp_2_Candidate_367_SIPHT, Bp_2_Candidate_23_SIPHT	--	--	--	Bm_2_Candidate_186_SIPHT, Bm_2_Candidate_4_SIPHT	--	--	--	Bt_2_Candidate_195_SIPHT	--	--	--	--	--	3
887	NC_006351	453802	454102	301	--	--	--	--	--	--	--	--	--	Bv_2_Candidate_135_SIPHT	--	--	--	--	1
888	NC_006351	454541	454730	190	Bp_2_Candidate_368_SIPHT	--	--	--	Bm_2_Candidate_185_SIPHT	--	--	--	--	--	--	--	--	--	2
889	NC_006351	457881	458195	315	Bp_2_Candidate_369_SIPHT, Bp_2_Candidate_68_SIPHT	--	--	--	Bm_2_Candidate_100_SIPHT, Bm_2_Candidate_184_SIPHT, Bm_2_Candidate_99_SIPHT	--	--	--	Bt_2_Candidate_194_SIPHT	--	--	--	--	--	3
890	NC_006351	462517	462960	444	Bp_2_Candidate_38_SIPHT	--	--	--	--	--	--	--	--	--	--	--	--	--	1
891	NC_006351	463882	464131	250	Bp_2_Candidate_370_SIPHT	--	--	--	Bm_2_Candidate_183_SIPHT	--	--	--	--	--	--	--	--	--	2
892	NC_006351	472723	472981	259	--	Ba_2_Candidate_120_SIPHT	--	--	--	Bmv_2_Candidate_100_SIPHT	--	--	--	--	--	--	--	--	2
893	NC_006351	477195	477431	237	--	--	--	--	--	--	--	--	Bt_2_Candidate_190_SIPHT	--	Bx_2_Candidate_65_SIPHT	--	--	--	2
894	NC_006351	484760	486945	2186	Bp_2_Cand_13_sRNAscanner, Bp_1_Cand_11_sRNAscanner	--	Bc_1_Candidate_520_SIPHT	--	Bm_2_Cand_5_sRNAscanner, Bm_2_Candidate_70_SIPHT	--	Bpm_1_Cand_10_sRNAscanner	--	Bt_1_Candidate_218_SIPHT	--	--	--	--	--	5
895	NC_006351	487133	491059	3927	--	--	--	--	--	--	Bpm_2_Candidate_14_SIPHT	--	--	--	--	--	--	--	1
896	NC_006351	491465	492321	857	Bp_2_Candidate_372_SIPHT	--	--	--	Bm_2_Candidate_283_SIPHT	--	--	--	Bt_2_Candidate_189_SIPHT, Bt_2_Candidate_104_SIPHT	--	--	--	--	--	3
897	NC_006351	495264	495488	225	Bp_2_Candidate_71_SIPHT, Bp_2_Candidate_70_SIPHT	--	--	--	--	--	--	--	Bt_2_Candidate_187_SIPHT, Bt_2_Candidate_103_SIPHT	--	--	--	--	--	2
898	NC_006351	499067	499289	223	--	--	--	--	--	Bmv_1_Candidate_88_SIPHT	--	--	--	--	--	--	--	--	1
899	NC_006351	503000	503301	302	Bp_2_Candidate_374_SIPHT, Bp_2_Candidate_375_SIPHT	Ba_1_Candidate_316_SIPHT	Bc_1_Candidate_386_SIPHT	Bg_1_Candidate_161_SIPHT	--	Bmv_1_Candidate_192_SIPHT	Bpm_1_Candidate_91_SIPHT	Bpt_1_Candidate_195_SIPHT	Bt_2_Candidate_186_SIPHT	Bv_1_Candidate_269_SIPHT	--	--	--	--	9
900	NC_006351	506280	506661	382	Bp_2_Candidate_75_SIPHT, Bp_2_Candidate_377_SIPHT, Bp_2_Candidate_73_SIPHT, Bp_2_Candidate_376_SIPHT	Ba_1_Candidate_313_SIPHT	Bc_1_Candidate_383_SIPHT	Bg_1_Candidate_159_SIPHT	--	Bmv_1_Candidate_90_SIPHT, Bmv_1_Candidate_194_SIPHT	Bpm_1_Candidate_88_SIPHT	--	Bt_2_Candidate_183_SIPHT	Bv_1_Candidate_266_SIPHT	Bx_1_Candidate_202_SIPHT, Bx_1_Candidate_201_SIPHT	--	--	--	9
901	NC_006351	509080	509210	131	--	--	--	--	--	--	--	--	Bt_2_Candidate_182_SIPHT	--	--	--	--	--	1
902	NC_006351	510607	510760	154	--	--	--	--	Bm_2_Candidate_131_SIPHT	--	--	--	--	--	--	--	--	--	1
903	NC_006351	516349	516445	97	--	--	--	--	Bm_2_Candidate_130_SIPHT	--	--	--	--	--	--	--	--	--	1
904	NC_006351	525720	526299	580	Bp_2_Candidate_4_SIPHT	--	--	--	--	--	--	--	--	--	--	--	--	--	1
905	NC_006351	532292	532667	376	--	Ba_1_Candidate_338_SIPHT, Ba_1_Candidate_339_SIPHT	--	--	--	--	--	--	--	--	--	--	--	--	1
906	NC_006351	536618	537045	428	Bp_2_Candidate_76_SIPHT	--	--	--	--	--	--	--	--	--	--	--	--	--	1
907	NC_006351	537544	539213	1670	--	Ba_1_Candidate_340_SIPHT	--	--	--	--	--	--	--	--	--	--	--	--	1
908	NC_006351	541348	541536	189	--	--	--	--	--	Bmv_2_Candidate_126_SIPHT	--	--	--	--	--	--	--	--	1
909	NC_006351	542236	542376	141	Bp_2_Candidate_378_SIPHT	--	--	--	--	--	--	--	Bt_2_Candidate_126_SIPHT	--	--	--	--	--	2
910	NC_006351	574986	575854	869	Bp_2_Candidate_77_SIPHT	--	--	--	--	--	--	--	--	--	--	--	--	--	1
911	NC_006351	611810	612506	697	Bp_1_Candidate_191_SIPHT	--	--	--	Bm_1_Candidate_161_SIPHT, Bm_1_Candidate_161_SIPHT, Bm_1_Candidate_161_SIPHT, Bm_2_Candidate_205_SIPHT, Bm_2_Candidate_205_SIPHT, Bm_2_Candidate_205_SIPHT, Bm_2_Candidate_205_SIPHT, Bm_2_Candidate_205_SIPHT, Bm_2_Candidate_205_SIPHT, Bm_2_Candidate_205_SIPHT, Bm_2_Candidate_205_SIPHT, Bm_2_Candidate_205_SIPHT, Bm_2_Candidate_205_SIPHT, Bm_2_Candidate_205_SIPHT, Bm_2_Candidate_205_SIPHT, Bm_2_Cand…	--	--	--	--	--	--	--	--	--	2
912	NC_006351	617450	618583	1134	Bp_2_Candidate_379_SIPHT	--	--	--	--	--	--	--	--	--	--	--	--	--	1
913	NC_006351	646066	646258	193	Bp_2_Candidate_78_SIPHT, Bp_2_Candidate_382_SIPHT	--	--	--	--	--	--	--	--	--	--	--	--	--	1
914	NC_006351	670013	670271	259	Bp_2_Candidate_79_SIPHT	--	--	--	Bm_2_Candidate_129_SIPHT	--	--	--	Bt_2_Candidate_99_SIPHT, Bt_2_Candidate_180_SIPHT	--	--	--	--	--	3
915	NC_006351	671370	671928	559	Bp_2_Candidate_383_SIPHT	--	--	--	Bm_2_Candidate_128_SIPHT, Bm_2_Candidate_216_SIPHT	--	--	--	--	--	--	--	--	--	2
916	NC_006351	689120	689357	238	--	--	--	--	--	--	--	--	Bt_2_Candidate_98_SIPHT, Bt_2_Candidate_179_SIPHT	--	--	--	--	--	1
917	NC_006351	698518	698791	274	--	--	--	--	--	Bmv_2_Candidate_66_SIPHT	--	--	--	--	--	--	--	--	1
918	NC_006351	700397	702115	1719	Bp_2_Candidate_80_SIPHT	--	--	--	--	--	--	--	Bt_2_Candidate_96_SIPHT	--	--	--	--	--	2
919	NC_006351	743230	743417	188	--	Ba_2_Candidate_178_SIPHT	--	--	--	--	--	--	--	--	--	--	--	--	1
920	NC_006351	744435	744929	495	Bp_2_Candidate_81_SIPHT, Bp_2_Candidate_385_SIPHT	--	--	--	Bm_2_Candidate_254_SIPHT, Bm_2_Candidate_254_SIPHT	--	--	--	--	--	--	--	--	--	2
921	NC_006351	746130	746306	177	Bp_2_Candidate_82_SIPHT	--	--	--	Bm_2_Candidate_45_SIPHT	--	--	--	Bt_2_Candidate_95_SIPHT	--	--	--	--	--	3
922	NC_006351	747333	747750	418	--	--	--	--	--	--	--	--	--	--	Bx_2_Candidate_5_SIPHT	--	--	--	1
923	NC_006351	750085	750234	150	Bp_2_Candidate_83_SIPHT, Bp_2_Candidate_386_SIPHT	--	--	--	Bm_2_Candidate_46_SIPHT, Bm_2_Candidate_256_SIPHT	--	--	--	--	--	--	--	--	--	2
924	NC_006351	760212	760391	180	--	--	--	--	--	--	--	--	Bt_2_Candidate_175_SIPHT	--	--	--	--	--	1
925	NC_006351	772664	772930	267	--	--	Bc_2_Candidate_6_SIPHT	--	--	Bmv_2_Candidate_107_SIPHT	--	--	--	Bv_2_Candidate_161_SIPHT, Bv_2_Candidate_160_SIPHT	--	--	--	--	3
926	NC_006351	777469	777814	346	Bp_2_Candidate_86_SIPHT, Bp_2_Candidate_84_SIPHT, Bp_2_Candidate_85_SIPHT, Bp_2_Candidate_388_SIPHT	--	--	Bg_2_Candidate_95_SIPHT	Bm_2_Candidate_49_SIPHT, Bm_2_Candidate_48_SIPHT, Bm_2_Candidate_47_SIPHT, Bm_2_Candidate_257_SIPHT	--	--	--	Bt_2_Candidate_94_SIPHT, Bt_2_Candidate_93_SIPHT	--	--	--	--	--	4
927	NC_006351	778124	778356	233	--	--	--	--	--	--	--	--	Bt_2_Candidate_92_SIPHT, Bt_2_Candidate_174_SIPHT	--	--	--	--	--	1
928	NC_006351	781870	782751	882	Bp_2_Candidate_389_SIPHT	--	--	--	--	--	--	--	--	--	--	--	--	--	1
929	NC_006351	787739	788472	734	--	--	--	--	--	--	--	--	Bt_2_Candidate_10_SIPHT	--	--	--	--	--	1
930	NC_006351	819896	820577	682	Bp_2_Candidate_88_SIPHT	--	--	--	--	--	--	--	Bt_2_Candidate_91_SIPHT	--	--	--	--	--	2
931	NC_006351	823137	823378	242	--	--	Bc_2_Candidate_176_SIPHT	--	--	Bmv_2_Candidate_112_SIPHT	--	--	--	Bv_2_Candidate_144_SIPHT, Bv_2_Cand_10_sRNAscanner	--	--	--	--	3
932	NC_006351	825142	825948	807	Bp_2_Candidate_90_SIPHT, Bp_2_Candidate_89_SIPHT	--	--	--	--	--	--	--	--	--	--	--	--	--	1
933	NC_006351	826336	827077	742	Bp_2_Candidate_392_SIPHT	Ba_2_Candidate_55_SIPHT, Ba_2_Candidate_107_SIPHT	Bc_2_Candidate_80_SIPHT, Bc_2_Candidate_81_SIPHT, Bc_2_Candidate_174_SIPHT, Bc_2_Candidate_175_SIPHT	--	--	Bmv_2_Candidate_113_SIPHT	--	--	Bt_2_Candidate_90_SIPHT, Bt_2_Candidate_173_SIPHT	Bv_2_Candidate_11_SIPHT, Bv_2_Candidate_138_SIPHT	--	--	--	--	6
934	NC_006351	837460	837976	517	Bp_2_Candidate_393_SIPHT	--	--	--	--	--	--	--	--	--	--	--	--	--	1
935	NC_006351	842706	843108	403	--	--	--	--	--	--	--	--	--	--	Bx_1_Candidate_156_SIPHT, Bx_1_Candidate_156_SIPHT, Bx_1_Candidate_156_SIPHT, Bx_1_Candidate_156_SIPHT, Bx_1_Candidate_156_SIPHT, Bx_1_Candidate_156_SIPHT, Bx_1_Candidate_156_SIPHT	--	--	--	1
936	NC_006351	854369	854696	328	--	--	--	--	--	--	--	--	Bt_2_Candidate_172_SIPHT	--	--	--	--	--	1
937	NC_006351	861008	861343	336	Bp_2_Candidate_91_SIPHT	--	--	--	--	--	--	--	--	--	--	--	--	--	1
938	NC_006351	869495	871102	1608	--	--	--	--	--	--	--	--	Bt_2_Candidate_170_SIPHT	--	--	--	--	--	1
939	NC_006351	873299	875198	1900	Bp_2_Candidate_394_SIPHT	--	--	--	Bm_2_Candidate_279_SIPHT	--	--	--	--	Bv_2_Candidate_73_SIPHT, Bv_2_Candidate_71_SIPHT	--	--	--	--	3
940	NC_006351	878259	878643	385	Bp_2_Candidate_21_SIPHT	--	--	--	--	--	--	--	Bt_2_Candidate_3_SIPHT	--	--	--	--	--	2
941	NC_006351	891025	892576	1552	Bp_2_Cand_11_sRNAscanner	--	--	--	--	--	--	--	--	--	--	--	--	--	1
942	NC_006351	906684	907099	416	--	Ba_2_Candidate_51_SIPHT	--	Bg_2_Candidate_71_SIPHT	--	--	--	--	--	Bv_2_Candidate_70_SIPHT	--	--	--	--	3
943	NC_006351	910873	911272	400	Bp_2_Candidate_92_SIPHT	--	--	--	--	--	--	--	--	--	--	--	--	--	1
944	NC_006351	914051	914573	523	--	--	--	--	Bm_2_Candidate_82_SIPHT	--	--	--	--	--	--	--	--	--	1
945	NC_006351	921449	921648	200	--	--	Bc_2_Candidate_168_SIPHT	--	--	Bmv_2_Candidate_119_SIPHT	--	--	--	--	--	--	--	--	2
946	NC_006351	923250	923680	431	Bp_2_Candidate_397_SIPHT	--	--	--	Bm_2_Candidate_80_SIPHT, Bm_2_Candidate_81_SIPHT, Bm_2_Candidate_161_SIPHT	--	--	--	Bt_2_Candidate_85_SIPHT, Bt_2_Candidate_84_SIPHT, Bt_2_Candidate_168_SIPHT	--	--	--	--	--	3
947	NC_006351	940343	940618	276	Bp_2_Candidate_398_SIPHT	--	--	--	Bm_2_Candidate_160_SIPHT	--	--	--	--	--	--	--	--	--	2
948	NC_006351	942769	943252	484	Bp_2_Candidate_399_SIPHT	--	--	--	--	--	--	--	--	--	--	--	--	--	1
949	NC_006351	947271	947398	128	--	--	--	--	--	Bmv_2_Candidate_62_SIPHT	--	--	--	--	--	--	--	--	1
950	NC_006351	954334	954455	122	--	--	--	--	Bm_1_Candidate_71_SIPHT, Bm_1_Candidate_242_SIPHT, Bm_1_Candidate_27_SIPHT, Bm_1_Candidate_32_SIPHT, Bm_1_Candidate_535_SIPHT, Bm_1_Candidate_144_SIPHT, Bm_2_Candidate_21_SIPHT	--	--	--	--	--	--	--	--	--	1
951	NC_006351	955920	957424	1505	Bp_1_Candidate_364_SIPHT, Bp_1_Candidate_363_SIPHT, Bp_2_Candidate_400_SIPHT, Bp_1_Candidate_801_SIPHT, Bp_1_Candidate_799_SIPHT	--	--	--	Bm_1_Candidate_55_SIPHT, Bm_1_Candidate_54_SIPHT, Bm_1_Candidate_586_SIPHT, Bm_1_Candidate_264_SIPHT, Bm_1_Candidate_263_SIPHT, Bm_1_Candidate_430_SIPHT, Bm_1_Candidate_246_SIPHT, Bm_1_Candidate_245_SIPHT, Bm_1_Candidate_701_SIPHT, Bm_1_Candidate_541_SIPHT, Bm_1_Candidate_65_SIPHT, Bm_1_Candidate_64_SIPHT, Bm_1_Candidate_652_SIPHT, Bm_1_Candidate_702_SIPHT, Bm_1_Candidate_669_SIPHT, Bm_1_Candidat…	--	--	--	--	--	--	--	--	--	2
952	NC_006351	960542	960705	164	Bp_2_Candidate_94_SIPHT	--	--	--	--	--	--	--	Bt_2_Candidate_83_SIPHT	--	--	--	--	--	2
953	NC_006351	966039	967023	985	Bp_2_Candidate_401_SIPHT	--	--	--	Bm_2_Candidate_182_SIPHT	--	--	--	--	--	--	--	--	--	2
954	NC_006351	967669	968212	544	Bp_2_Candidate_95_SIPHT	--	--	--	--	--	--	--	--	--	--	--	--	--	1
955	NC_006351	970281	971274	994	Bp_2_Candidate_96_SIPHT	--	--	--	--	--	--	--	--	--	--	--	--	--	1
956	NC_006351	972037	972922	886	Bp_2_Candidate_403_SIPHT, Bp_2_Candidate_404_SIPHT	--	--	--	Bm_2_Candidate_181_SIPHT, Bm_2_Candidate_180_SIPHT	--	--	--	--	--	--	--	--	--	2
957	NC_006351	975592	975933	342	Bp_2_Candidate_405_SIPHT	--	--	--	Bm_2_Candidate_179_SIPHT	--	--	--	--	--	--	--	--	--	2
958	NC_006351	978266	979523	1258	Bp_1_Candidate_191_SIPHT	--	--	--	Bm_2_Candidate_205_SIPHT, Bm_2_Candidate_205_SIPHT, Bm_2_Candidate_205_SIPHT, Bm_2_Candidate_205_SIPHT, Bm_2_Candidate_205_SIPHT, Bm_2_Candidate_205_SIPHT, Bm_2_Candidate_205_SIPHT, Bm_2_Candidate_205_SIPHT, Bm_2_Candidate_205_SIPHT, Bm_1_Candidate_161_SIPHT	--	--	--	--	--	--	--	--	--	2
959	NC_006351	982195	982532	338	Bp_2_Candidate_98_SIPHT, Bp_2_Candidate_97_SIPHT	--	--	--	--	--	--	--	Bt_2_Candidate_82_SIPHT	--	--	--	--	--	2
960	NC_006351	992560	993594	1035	Bp_2_Candidate_406_SIPHT	--	--	--	Bm_2_Candidate_98_SIPHT, Bm_2_Candidate_178_SIPHT	--	--	--	--	--	--	--	--	--	2
961	NC_006351	1001295	1001969	675	Bp_2_Candidate_99_SIPHT	--	--	--	Bm_2_Candidate_96_SIPHT	--	--	--	Bt_2_Candidate_166_SIPHT	--	--	--	--	--	3
962	NC_006351	1005856	1006474	619	Bp_2_Candidate_203_SIPHT	--	--	--	Bm_2_Candidate_60_SIPHT, Bm_2_Candidate_267_SIPHT	--	--	--	Bt_2_Candidate_165_SIPHT, Bt_2_Candidate_81_SIPHT	--	--	--	--	--	3
963	NC_006351	1012154	1012327	174	--	--	--	--	--	--	--	--	Bt_2_Candidate_80_SIPHT	--	--	--	--	--	1
964	NC_006351	1016126	1016646	521	Bp_2_Candidate_101_SIPHT	--	--	--	Bm_2_Candidate_61_SIPHT	--	--	--	--	--	--	--	--	--	2
965	NC_006351	1024738	1024932	195	--	--	--	--	--	Bmv_2_Candidate_31_SIPHT	--	--	--	--	--	--	--	--	1
966	NC_006351	1032556	1033744	1189	--	--	--	--	--	--	--	--	Bt_2_Candidate_164_SIPHT, Bt_2_Candidate_78_SIPHT	--	--	--	--	--	1
967	NC_006351	1033967	1034567	601	--	--	--	--	Bm_2_Candidate_62_SIPHT	--	--	--	--	--	--	--	--	--	1
968	NC_006351	1047046	1047506	461	--	--	--	--	Bm_2_Candidate_205_SIPHT	--	--	--	--	--	--	--	--	--	1
969	NC_006351	1061206	1063332	2127	Bp_2_Cand_3_sRNAscanner, Bp_2_Cand_2_sRNAscanner	--	--	--	Bm_2_Cand_2_sRNAscanner	--	--	--	--	--	--	--	--	--	2
970	NC_006351	1068295	1069166	872	Bp_2_Candidate_102_SIPHT	--	--	--	Bm_2_Candidate_63_SIPHT	--	--	--	--	--	--	--	--	--	2
971	NC_006351	1072255	1073130	876	Bp_2_Cand_4_sRNAscanner	--	--	--	--	--	--	--	--	--	--	--	--	--	1
972	NC_006351	1075589	1076061	473	Bp_2_Candidate_105_SIPHT, Bp_2_Candidate_103_SIPHT, Bp_2_Candidate_104_SIPHT, Bp_2_Candidate_206_SIPHT	--	--	--	--	--	--	--	--	--	--	--	--	--	1
973	NC_006351	1086069	1086232	164	Bp_2_Candidate_106_SIPHT	--	--	--	Bm_2_Candidate_64_SIPHT	--	--	--	--	--	--	--	--	--	2
974	NC_006351	1089278	1090087	810	Bp_2_Candidate_20_SIPHT, Bp_2_Candidate_5_SIPHT	--	--	--	--	--	--	--	--	--	--	--	--	--	1
975	NC_006351	1127014	1127457	444	Bp_2_Candidate_107_SIPHT	--	--	--	Bm_2_Candidate_65_SIPHT	--	--	--	--	--	--	--	--	--	2
976	NC_006351	1132059	1133020	962	Bp_2_Candidate_207_SIPHT	--	--	--	--	--	--	--	Bt_2_Candidate_161_SIPHT	--	--	--	--	--	2
977	NC_006351	1134407	1134959	553	--	--	--	--	--	--	--	--	Bt_2_Candidate_76_SIPHT, Bt_2_Candidate_159_SIPHT, Bt_2_Candidate_160_SIPHT	--	--	--	--	--	1
978	NC_006351	1135203	1135346	144	Bp_2_Candidate_19_SIPHT	--	--	--	Bm_2_Candidate_11_SIPHT	--	--	--	--	--	--	--	--	--	2
979	NC_006351	1135644	1136036	393	Bp_2_Candidate_108_SIPHT	--	--	--	Bm_2_Candidate_66_SIPHT	--	--	--	--	--	--	--	--	--	2
980	NC_006351	1152781	1153176	396	Bp_2_Candidate_209_SIPHT, Bp_2_Candidate_208_SIPHT, Bp_2_Candidate_109_SIPHT	--	--	--	Bm_2_Candidate_176_SIPHT, Bm_2_Candidate_177_SIPHT	--	--	--	--	--	--	--	--	--	2
981	NC_006351	1159800	1160055	256	Bp_2_Candidate_210_SIPHT	--	--	--	--	--	--	--	--	--	--	--	--	--	1
982	NC_006351	1162946	1163153	208	Bp_2_Candidate_110_SIPHT, Bp_2_Candidate_211_SIPHT	--	--	--	Bm_2_Candidate_175_SIPHT	--	--	--	Bt_2_Candidate_158_SIPHT	--	--	--	--	--	3
983	NC_006351	1168291	1168398	108	Bp_2_Candidate_111_SIPHT	--	--	--	Bm_2_Candidate_95_SIPHT	--	--	--	--	--	--	--	--	--	2
984	NC_006351	1173672	1173889	218	Bp_2_Candidate_212_SIPHT, Bp_2_Candidate_213_SIPHT	--	--	--	Bm_2_Candidate_174_SIPHT, Bm_2_Candidate_94_SIPHT, Bm_2_Candidate_173_SIPHT	--	--	--	Bt_2_Candidate_157_SIPHT, Bt_2_Candidate_73_SIPHT, Bt_2_Candidate_74_SIPHT	--	--	--	--	--	3
985	NC_006351	1175149	1175352	204	Bp_2_Candidate_113_SIPHT, Bp_2_Candidate_214_SIPHT	Ba_2_Candidate_47_SIPHT	Bc_2_Candidate_165_SIPHT	--	Bm_2_Candidate_172_SIPHT	Bmv_2_Candidate_129_SIPHT, Bmv_2_Candidate_128_SIPHT, Bmv_2_Candidate_24_SIPHT	--	--	Bt_2_Candidate_155_SIPHT	Bv_2_Candidate_122_SIPHT	--	--	--	--	7
986	NC_006351	1178132	1178355	224	Bp_2_Candidate_215_SIPHT	--	--	--	Bm_2_Candidate_171_SIPHT	--	--	--	--	--	--	--	--	--	2
987	NC_006351	1184666	1184981	316	Bp_2_Candidate_216_SIPHT	--	--	--	Bm_2_Candidate_169_SIPHT, Bm_2_Candidate_92_SIPHT	--	--	--	--	--	--	--	--	--	2
988	NC_006351	1199797	1200500	704	Bp_2_Candidate_115_SIPHT, Bp_2_Candidate_218_SIPHT	--	--	--	Bm_2_Candidate_91_SIPHT	--	--	--	Bt_2_Candidate_154_SIPHT	--	--	--	--	--	3
989	NC_006351	1204301	1204824	524	--	--	--	--	--	--	--	--	Bt_2_Candidate_153_SIPHT	--	--	--	--	--	1
990	NC_006351	1209985	1210100	116	Bp_2_Candidate_116_SIPHT	--	--	--	--	--	--	--	--	--	--	--	--	--	1
991	NC_006351	1222990	1223234	245	--	Ba_2_Candidate_11_SIPHT	--	--	--	--	--	--	--	--	--	--	--	--	1
992	NC_006351	1225070	1225193	124	Bp_2_Candidate_117_SIPHT	--	--	--	Bm_2_Candidate_90_SIPHT	--	--	--	--	--	--	--	--	--	2
993	NC_006351	1226646	1227373	728	--	--	--	--	--	--	--	--	Bt_2_Candidate_152_SIPHT	--	--	--	--	--	1
994	NC_006351	1233413	1234054	642	Bp_2_Candidate_118_SIPHT	--	--	--	--	--	--	--	--	--	--	--	--	--	1
995	NC_006351	1234964	1235141	178	--	--	--	--	--	--	--	--	--	Bv_2_Candidate_117_SIPHT	--	--	--	--	1
996	NC_006351	1238811	1239184	374	--	--	--	--	--	--	--	--	Bt_2_Candidate_151_SIPHT	--	--	--	--	--	1
997	NC_006351	1239584	1240462	879	Bp_2_Candidate_119_SIPHT, Bp_1_Candidate_338_SIPHT	--	--	--	Bm_1_Candidate_219_SIPHT	--	--	--	--	--	--	--	--	--	2
998	NC_006351	1245040	1245540	501	Bp_2_Candidate_120_SIPHT	--	--	--	Bm_2_Candidate_89_SIPHT	--	--	--	--	--	--	--	--	--	2
999	NC_006351	1248021	1248194	174	--	--	--	--	Bm_2_Candidate_88_SIPHT	--	--	--	--	--	--	--	--	--	1
1000	NC_006351	1249083	1249772	690	Bp_2_Candidate_6_SIPHT	--	--	--	--	--	--	--	--	--	--	--	--	--	1
1001	NC_006351	1258891	1259880	990	--	--	--	--	Bm_2_Candidate_87_SIPHT	--	--	--	--	--	--	--	--	--	1
1002	NC_006351	1261093	1261381	289	Bp_2_Candidate_221_SIPHT	--	--	--	Bm_2_Candidate_165_SIPHT	--	--	--	--	--	--	--	--	--	2
1003	NC_006351	1269063	1270104	1042	Bp_2_Candidate_222_SIPHT	--	--	--	--	--	--	--	--	--	--	--	--	--	1
1004	NC_006351	1276017	1276301	285	Bp_2_Candidate_223_SIPHT	--	--	--	--	--	--	--	--	--	--	--	--	--	1
1005	NC_006351	1289134	1289872	739	--	Ba_2_Candidate_43_SIPHT, Ba_2_Candidate_195_SIPHT	Bc_2_Candidate_70_SIPHT	Bg_1_Cand_18_sRNAscanner	--	Bmv_2_Candidate_25_SIPHT, Bmv_2_Candidate_52_SIPHT, Bmv_2_Candidate_26_SIPHT	--	--	--	--	--	--	--	--	4
1006	NC_006351	1291493	1293046	1554	Bp_2_Candidate_7_SIPHT, Bp_2_Candidate_224_SIPHT	--	--	--	--	--	--	--	--	--	--	--	--	--	1
1007	NC_006351	1296534	1296724	191	Bp_2_Candidate_121_SIPHT	--	--	--	--	--	--	--	--	--	--	--	--	--	1
1008	NC_006351	1298307	1298504	198	Bp_2_Candidate_123_SIPHT, Bp_2_Candidate_122_SIPHT	--	--	--	Bm_2_Candidate_3_SIPHT, Bm_2_Candidate_85_SIPHT	--	--	--	--	--	--	--	--	--	2
1009	NC_006351	1299309	1299774	466	--	--	--	--	--	--	--	--	Bt_2_Candidate_149_SIPHT	--	--	--	--	--	1
1010	NC_006351	1303377	1303631	255	--	--	--	--	--	--	--	--	Bt_2_Candidate_148_SIPHT	--	--	--	--	--	1
1011	NC_006351	1304127	1304381	255	Bp_2_Candidate_124_SIPHT, Bp_2_Candidate_225_SIPHT	--	--	--	Bm_2_Candidate_164_SIPHT	--	--	--	--	--	--	--	--	--	2
1012	NC_006351	1305594	1306218	625	--	--	--	--	--	--	--	--	Bt_2_Candidate_147_SIPHT	--	--	--	--	--	1
1013	NC_006351	1382592	1383247	656	Bp_2_Candidate_125_SIPHT, Bp_2_Candidate_227_SIPHT, Bp_2_Candidate_226_SIPHT	--	--	--	Bm_2_Candidate_163_SIPHT	--	--	--	--	--	--	--	--	--	2
1014	NC_006351	1385601	1385740	140	Bp_2_Candidate_126_SIPHT	--	--	--	Bm_2_Candidate_84_SIPHT	--	--	--	--	--	--	--	--	--	2
1015	NC_006351	1386935	1387286	352	Bp_2_Candidate_228_SIPHT	--	--	--	Bm_2_Candidate_162_SIPHT	--	--	--	--	--	--	--	--	--	2
1016	NC_006351	1393522	1393690	169	Bp_2_Candidate_127_SIPHT	--	--	--	--	--	--	--	--	--	--	--	--	--	1
1017	NC_006351	1394738	1395386	649	Bp_2_Candidate_229_SIPHT	--	--	--	--	--	--	--	Bt_2_Candidate_146_SIPHT	--	--	--	--	--	2
1018	NC_006351	1400366	1400692	327	Bp_2_Candidate_128_SIPHT	--	--	--	--	--	--	--	Bt_2_Candidate_72_SIPHT	--	--	--	--	--	2
1019	NC_006351	1408286	1408915	630	Bp_2_Candidate_230_SIPHT	--	--	--	--	--	--	--	--	--	--	--	--	--	1
1020	NC_006351	1409657	1410000	344	Bp_2_Candidate_130_SIPHT, Bp_2_Candidate_129_SIPHT	--	--	--	--	--	--	--	--	--	--	--	--	--	1
1021	NC_006351	1413364	1414650	1287	Bp_2_Candidate_231_SIPHT	--	--	--	Bm_2_Candidate_154_SIPHT	--	--	--	Bt_2_Candidate_145_SIPHT	--	--	--	--	--	3
1022	NC_006351	1423223	1424166	944	Bp_2_Candidate_131_SIPHT	--	--	--	--	--	--	--	--	--	--	--	--	--	1
1023	NC_006351	1425449	1425779	331	Bp_2_Candidate_232_SIPHT, Bp_2_Candidate_233_SIPHT	--	--	--	Bm_2_Candidate_156_SIPHT, Bm_2_Candidate_157_SIPHT	--	--	--	--	--	--	--	--	--	2
1024	NC_006351	1436773	1437336	564	Bp_1_Candidate_557_SIPHT	--	--	--	--	--	--	--	Bt_2_Candidate_70_SIPHT	--	--	--	--	--	2
1025	NC_006351	1461574	1462407	834	--	--	--	--	--	--	--	--	Bt_1_Candidate_389_SIPHT	--	--	--	--	--	1
1026	NC_006351	1474277	1475704	1428	--	--	--	--	Bm_1_Candidate_428_SIPHT	--	--	--	--	--	--	--	--	--	1
1027	NC_006351	1490411	1491118	708	Bp_2_TPP.1	--	--	Bg_2_TPP.1	--	--	--	--	--	--	--	--	--	--	2	TPP
1028	NC_006351	1517732	1518112	381	Bp_2_Candidate_132_SIPHT	--	--	--	--	--	--	--	Bt_2_Candidate_69_SIPHT, Bt_2_Candidate_68_SIPHT, Bt_2_Candidate_144_SIPHT	--	--	--	--	--	2
1029	NC_006351	1526104	1526485	382	Bp_2_Candidate_236_SIPHT	--	--	--	--	--	--	--	Bt_2_Candidate_143_SIPHT	--	--	--	--	--	2
1030	NC_006351	1553666	1554049	384	Bp_2_Candidate_133_SIPHT, Bp_2_Candidate_237_SIPHT	--	--	--	--	--	--	--	Bt_2_Candidate_67_SIPHT, Bt_2_Candidate_142_SIPHT	--	--	--	--	--	2
1031	NC_006351	1638742	1640243	1502	Bp_2_Candidate_238_SIPHT, Bp_2_Candidate_239_SIPHT, Bp_2_Candidate_34_SIPHT, Bp_2_Candidate_396_SIPHT, Bp_2_Candidate_395_SIPHT	--	--	--	--	--	--	--	Bt_1_Candidate_240_SIPHT, Bt_2_Candidate_17_SIPHT, Bt_1_Candidate_477_SIPHT, Bt_2_Candidate_258_SIPHT, Bt_1_Candidate_476_SIPHT, Bt_2_Candidate_257_SIPHT	--	--	--	--	--	2
1032	NC_006351	1644700	1645591	892	Bp_2_Candidate_134_SIPHT, Bp_2_Candidate_17_SIPHT	--	Bc_2_Candidate_74_SIPHT	--	--	--	--	--	Bt_2_Candidate_2_SIPHT	--	--	--	--	--	3
1033	NC_006351	1653534	1654762	1229	Bp_2_Candidate_240_SIPHT	--	--	--	--	--	--	--	--	--	--	--	--	--	1
1034	NC_006351	1655666	1655765	100	Bp_2_Candidate_135_SIPHT	--	--	--	Bm_2_Candidate_76_SIPHT	--	--	--	--	--	--	--	--	--	2
1035	NC_006351	1662885	1663299	415	Bp_2_Candidate_136_SIPHT	--	--	--	Bm_2_Candidate_77_SIPHT	--	--	--	--	--	--	--	--	--	2
1036	NC_006351	1663771	1664561	791	--	--	--	--	Bm_2_Candidate_78_SIPHT	--	--	--	--	--	--	--	--	--	1
1037	NC_006351	1676137	1676704	568	Bp_2_Candidate_137_SIPHT, Bp_2_Candidate_138_SIPHT	--	--	--	--	--	--	--	--	--	--	--	--	--	1
1038	NC_006351	1685318	1686327	1010	--	Ba_2_Candidate_41_SIPHT	--	--	--	--	--	--	--	Bv_2_Candidate_63_SIPHT	Bx_1_Candidate_235_SIPHT	--	--	--	3
1039	NC_006351	1687153	1687253	101	--	--	--	--	Bm_2_Candidate_79_SIPHT	--	--	--	--	--	--	--	--	--	1
1040	NC_006351	1693620	1694153	534	--	--	--	--	--	--	--	--	Bt_2_Candidate_139_SIPHT, Bt_2_Candidate_65_SIPHT, Bt_2_Candidate_64_SIPHT, Bt_2_Candidate_138_SIPHT, Bt_2_Candidate_63_SIPHT	--	--	--	--	--	1
1041	NC_006351	1701590	1701898	309	Bp_2_Candidate_16_SIPHT	--	--	--	--	--	--	--	--	--	--	--	--	--	1
1042	NC_006351	1703318	1704389	1072	Bp_2_Cand_6_sRNAscanner	--	--	--	Bm_2_Cand_4_sRNAscanner	--	--	--	Bt_2_Candidate_137_SIPHT	--	--	--	--	--	3
1043	NC_006351	1706650	1708562	1913	Bp_2_Candidate_243_SIPHT	--	--	--	--	--	--	--	--	--	--	--	--	--	1
1044	NC_006351	1749182	1749590	409	Bp_2_Candidate_244_SIPHT, Bp_2_P9.1	--	--	Bg_2_Candidate_58_SIPHT, Bg_2_P9.1	--	--	--	Bpt_1_Candidate_235_SIPHT, Bpt_1_P9.1, Bpt_1_Cand_32_sRNAscanner	--	--	Bx_1_Candidate_241_SIPHT, Bx_1_P9.1, Bx_1_Cand_25_sRNAscanner	--	--	--	4	P9
1045	NC_006351	1761838	1762738	901	Bp_2_Candidate_245_SIPHT	--	--	--	Bm_2_Candidate_153_SIPHT	--	--	--	--	--	--	--	--	--	2
1046	NC_006351	1771508	1771894	387	Bp_2_Candidate_139_SIPHT	--	--	--	Bm_2_Candidate_75_SIPHT, Bm_2_Candidate_152_SIPHT	--	--	--	--	--	--	--	--	--	2
1047	NC_006351	1772498	1772609	112	Bp_2_Candidate_140_SIPHT	--	--	--	--	--	--	--	--	--	--	--	--	--	1
1048	NC_006351	1773048	1773285	238	Bp_2_Candidate_247_SIPHT	--	--	--	Bm_2_Candidate_151_SIPHT	--	--	--	--	--	--	--	--	--	2
1049	NC_006351	1777646	1778358	713	Bp_2_Candidate_248_SIPHT	--	--	--	Bm_2_Candidate_150_SIPHT	--	--	--	Bt_2_Candidate_136_SIPHT, Bt_2_Candidate_135_SIPHT	--	--	--	--	--	3
1050	NC_006351	1779031	1779760	730	--	--	--	--	Bm_2_Candidate_74_SIPHT	--	--	--	--	--	--	--	--	--	1
1051	NC_006351	1792647	1792978	332	Bp_2_Candidate_249_SIPHT	--	--	--	Bm_2_Candidate_289_SIPHT	--	--	--	Bt_2_Candidate_134_SIPHT	--	--	--	--	--	3
1052	NC_006351	1800069	1800597	529	Bp_2_Candidate_250_SIPHT	--	--	--	--	--	--	--	Bt_2_Candidate_1_SIPHT	--	--	--	--	--	2
1053	NC_006351	1805240	1805788	549	Bp_2_Candidate_251_SIPHT	--	--	--	Bm_2_Candidate_288_SIPHT, Bm_1_Candidate_428_SIPHT	--	--	--	--	--	--	--	--	--	2
1054	NC_006351	1809742	1810476	735	Bp_2_Candidate_252_SIPHT	--	--	--	Bm_2_Candidate_287_SIPHT	--	--	--	--	--	--	--	--	--	2
1055	NC_006351	1825704	1826390	687	Bp_2_Candidate_15_SIPHT	--	--	--	Bm_2_Candidate_2_SIPHT	--	--	--	--	--	--	--	--	--	2
1056	NC_006351	1826664	1827018	355	Bp_2_Candidate_253_SIPHT	--	--	--	Bm_2_Candidate_286_SIPHT, Bm_2_Candidate_72_SIPHT	--	--	--	--	--	--	--	--	--	2
1057	NC_006351	1830416	1830705	290	Bp_2_Candidate_141_SIPHT, Bp_2_Candidate_254_SIPHT	--	--	--	Bm_2_Candidate_71_SIPHT, Bm_2_Candidate_285_SIPHT	--	--	--	Bt_2_Candidate_133_SIPHT	--	--	--	--	--	3
1058	NC_006351	1838086	1838602	517	Bp_2_Candidate_142_SIPHT	--	--	--	--	--	--	--	--	--	--	--	--	--	1
1059	NC_006351	1866892	1867542	651	--	Ba_2_Candidate_189_SIPHT	--	--	--	--	--	--	--	Bv_2_Candidate_112_SIPHT, Bv_2_Candidate_111_SIPHT	--	--	--	--	2
1060	NC_006351	1872776	1873102	327	--	--	--	--	--	--	--	--	--	--	Bx_1_Candidate_156_SIPHT, Bx_1_Candidate_156_SIPHT	--	--	--	1
1061	NC_006351	1875750	1876036	287	Bp_2_Candidate_255_SIPHT	--	--	--	--	--	--	--	--	--	--	--	--	--	1
1062	NC_006351	1933440	1934222	783	Bp_2_Candidate_256_SIPHT	--	--	--	Bm_2_Candidate_266_SIPHT	--	--	--	--	--	--	--	--	--	2
1063	NC_006351	1935015	1935908	894	Bp_2_Candidate_257_SIPHT	--	--	--	--	--	--	--	--	--	--	--	--	--	1
1064	NC_006351	1941420	1942198	779	Bp_2_Candidate_258_SIPHT	Ba_2_Candidate_117_SIPHT	Bc_2_Candidate_184_SIPHT	--	--	--	Bpm_2_Candidate_26_SIPHT	--	Bt_2_Candidate_123_SIPHT	--	Bx_2_Candidate_41_SIPHT	--	--	--	6
1065	NC_006351	1947596	1948687	1092	--	--	--	--	Bm_2_Cand_1_sRNAscanner	--	--	--	--	--	--	--	--	--	1
1066	NC_006351	1970814	1970973	160	Bp_2_Candidate_259_SIPHT	--	--	--	Bm_2_Candidate_278_SIPHT	--	--	--	--	--	--	--	--	--	2
1067	NC_006351	1975564	1978962	3399	Bp_2_Candidate_260_SIPHT	--	--	--	Bm_2_Candidate_277_SIPHT	--	--	--	--	--	--	--	--	--	2
1068	NC_006351	2007329	2007940	612	--	--	--	--	--	--	--	--	Bt_1_Candidate_237_SIPHT	--	--	--	--	--	1
1069	NC_006351	2011058	2011758	701	--	--	--	--	--	--	--	--	Bt_2_Candidate_60_SIPHT	--	--	--	--	--	1
1070	NC_006351	2012518	2013142	625	Bp_2_Candidate_144_SIPHT	--	--	--	--	--	--	--	--	--	--	--	--	--	1
1071	NC_006351	2021570	2021924	355	--	--	--	--	Bm_2_Candidate_275_SIPHT	--	--	--	--	--	--	--	--	--	1
1072	NC_006351	2026729	2027134	406	Bp_2_Candidate_147_SIPHT, Bp_2_Candidate_146_SIPHT, Bp_2_Candidate_145_SIPHT	--	--	--	Bm_2_Candidate_68_SIPHT	--	--	--	Bt_2_Candidate_57_SIPHT, Bt_2_Candidate_58_SIPHT	--	--	--	--	--	3
1073	NC_006351	2030170	2031207	1038	Bp_2_Candidate_264_SIPHT	--	--	--	Bm_2_Candidate_67_SIPHT, Bm_2_Candidate_274_SIPHT	--	--	--	--	--	--	--	--	--	2
1074	NC_006351	2035335	2036033	699	Bp_2_Candidate_148_SIPHT, Bp_2_Candidate_149_SIPHT	--	--	--	--	--	--	--	--	--	--	--	--	--	1
1075	NC_006351	2040556	2040814	259	Bp_2_Candidate_265_SIPHT, Bp_2_Candidate_266_SIPHT	--	--	--	Bm_2_Candidate_273_SIPHT, Bm_2_Candidate_272_SIPHT	--	--	--	Bt_2_Candidate_121_SIPHT, Bt_2_Candidate_120_SIPHT	--	--	--	--	--	3
1076	NC_006351	2067704	2068763	1060	Bp_2_Candidate_268_SIPHT	--	--	--	Bm_2_Candidate_271_SIPHT	--	--	--	--	--	--	--	--	--	2
1077	NC_006351	2070174	2070324	151	Bp_2_Candidate_150_SIPHT	--	--	--	Bm_2_Candidate_112_SIPHT, Bm_2_Candidate_111_SIPHT	--	--	--	--	--	--	--	--	--	2
1078	NC_006351	2075709	2075848	140	--	--	--	--	Bm_2_Candidate_113_SIPHT	--	--	--	--	--	--	--	--	--	1
1079	NC_006351	2078806	2079258	453	Bp_2_Candidate_151_SIPHT	--	--	--	Bm_2_Candidate_114_SIPHT	--	--	--	Bt_2_Candidate_56_SIPHT, Bt_2_Candidate_56_SIPHT	--	--	--	--	--	3
1080	NC_006351	2105919	2106911	993	Bp_2_Candidate_152_SIPHT, Bp_2_Candidate_271_SIPHT	--	--	--	--	--	--	--	--	--	--	--	--	--	1
1081	NC_006351	2108336	2109378	1043	--	--	--	--	--	--	--	--	Bt_2_Candidate_259_SIPHT	--	--	--	--	--	1
1082	NC_006351	2111077	2112197	1121	--	--	--	--	Bm_2_Candidate_115_SIPHT	--	--	--	--	--	--	--	--	--	1
1083	NC_006351	2113471	2114036	566	Bp_2_Candidate_272_SIPHT, Bp_2_Candidate_153_SIPHT	--	--	--	Bm_2_Candidate_196_SIPHT, Bm_2_Candidate_116_SIPHT	--	--	--	--	--	--	--	--	--	2
1084	NC_006351	2115357	2115741	385	Bp_2_Candidate_154_SIPHT	--	--	--	Bm_2_Candidate_117_SIPHT	--	--	--	--	--	--	--	--	--	2
1085	NC_006351	2119742	2120443	702	Bp_2_Candidate_273_SIPHT, Bp_1_Candidate_688_SIPHT	--	--	--	--	--	--	--	--	--	--	--	--	--	1
1086	NC_006351	2137682	2138106	425	Bp_2_Candidate_155_SIPHT	--	--	--	Bm_2_Candidate_118_SIPHT	--	--	--	--	--	--	--	--	--	2
1087	NC_006351	2154892	2155046	155	Bp_2_Candidate_156_SIPHT	--	--	--	Bm_2_Candidate_119_SIPHT	--	--	--	--	--	--	--	--	--	2
1088	NC_006351	2157421	2157836	416	Bp_2_Candidate_157_SIPHT	--	--	--	--	--	--	--	--	--	--	--	--	--	1
1089	NC_006351	2159872	2160485	614	Bp_2_Candidate_158_SIPHT	--	--	--	--	--	--	--	--	--	--	--	--	--	1
1090	NC_006351	2164038	2164291	254	Bp_2_Candidate_275_SIPHT	--	--	--	--	--	--	--	--	--	--	--	--	--	1
1091	NC_006351	2183955	2184498	544	Bp_2_Candidate_276_SIPHT	--	--	--	Bm_2_Candidate_199_SIPHT	--	--	--	--	--	--	--	--	--	2
1092	NC_006351	2188967	2189127	161	Bp_2_Candidate_277_SIPHT, Bp_2_Candidate_278_SIPHT	--	--	--	Bm_2_Candidate_200_SIPHT, Bm_2_Candidate_201_SIPHT	--	--	--	--	--	--	--	--	--	2
1093	NC_006351	2190391	2190585	195	--	--	--	--	Bm_2_Candidate_202_SIPHT	--	--	--	--	--	--	--	--	--	1
1094	NC_006351	2203819	2204185	367	Bp_2_Candidate_279_SIPHT	--	--	--	--	--	--	--	--	--	--	--	--	--	1
1095	NC_006351	2251773	2253511	1739	Bp_2_Candidate_159_SIPHT	--	--	--	Bm_2_Candidate_120_SIPHT	--	--	--	--	--	--	--	--	--	2
1096	NC_006351	2271440	2272043	604	Bp_2_Candidate_160_SIPHT	--	--	--	--	--	--	--	--	--	--	--	--	--	1
1097	NC_006351	2276782	2277525	744	--	--	--	--	--	--	--	--	Bt_2_Candidate_252_SIPHT	Bv_2_Candidate_28_SIPHT, Bv_2_Candidate_28_SIPHT	--	--	--	--	2
1098	NC_006351	2280698	2280837	140	Bp_2_Candidate_161_SIPHT, Bp_2_Candidate_280_SIPHT	--	--	--	Bm_2_Candidate_121_SIPHT, Bm_2_Candidate_203_SIPHT	--	--	--	--	--	--	--	--	--	2
1099	NC_006351	2282444	2282551	108	Bp_2_Candidate_162_SIPHT	--	--	--	--	--	--	--	--	--	--	--	--	--	1
1100	NC_006351	2291676	2292614	939	--	--	--	--	Bm_2_Candidate_122_SIPHT, Bm_2_Candidate_204_SIPHT	--	--	--	--	--	--	--	--	--	1
1101	NC_006351	2301484	2302417	934	--	--	--	--	Bm_2_Candidate_205_SIPHT	--	--	--	--	--	--	--	--	--	1
1102	NC_006351	2303441	2304158	718	Bp_1_Candidate_687_SIPHT	--	--	--	--	--	--	--	Bt_2_Candidate_251_SIPHT, Bt_2_Candidate_251_SIPHT	--	--	--	--	--	2
1103	NC_006351	2307188	2309026	1839	Bp_2_Candidate_284_SIPHT, Bp_2_Candidate_283_SIPHT, Bp_2_Candidate_163_SIPHT, Bp_2_Candidate_282_SIPHT	--	--	--	Bm_2_Candidate_208_SIPHT, Bm_2_Candidate_123_SIPHT, Bm_2_Candidate_206_SIPHT, Bm_2_Candidate_207_SIPHT	--	--	--	Bt_2_Candidate_249_SIPHT, Bt_2_Candidate_248_SIPHT	--	--	--	--	--	3
1104	NC_006351	2309450	2309744	295	--	--	--	Bg_2_Candidate_41_SIPHT	--	--	--	Bpt_2_Candidate_155_SIPHT	--	--	--	--	--	--	2
1105	NC_006351	2310873	2311423	551	Bp_2_Candidate_165_SIPHT, Bp_2_Candidate_285_SIPHT	--	--	--	Bm_2_Candidate_209_SIPHT	--	--	--	Bt_2_Candidate_52_SIPHT, Bt_2_Candidate_247_SIPHT	--	--	--	--	--	3
1106	NC_006351	2320390	2320943	554	--	--	--	--	Bm_2_Candidate_210_SIPHT	--	--	--	--	--	--	--	--	--	1
1107	NC_006351	2326000	2326227	228	Bp_2_Candidate_287_SIPHT	Ba_2_Candidate_25_SIPHT, Ba_2_Candidate_115_SIPHT	Bc_2_Candidate_44_SIPHT, Bc_2_Candidate_115_SIPHT	Bg_2_Candidate_20_SIPHT, Bg_2_Candidate_39_SIPHT, Bg_2_Candidate_19_SIPHT	Bm_2_Candidate_211_SIPHT	Bmv_2_Candidate_70_SIPHT	--	Bpt_2_Candidate_117_SIPHT	Bt_2_Candidate_51_SIPHT, Bt_2_Candidate_246_SIPHT	Bv_2_Candidate_49_SIPHT, Bv_2_Candidate_90_SIPHT	Bx_2_Candidate_17_SIPHT, Bx_2_Candidate_82_SIPHT	Re_1_Candidate_135_SIPHT	--	--	11
1108	NC_006351	2330476	2330586	111	Bp_2_Candidate_14_SIPHT	--	--	--	Bm_2_Candidate_7_SIPHT	--	--	--	--	--	--	--	--	--	2
1109	NC_006351	2338701	2338909	209	Bp_2_Candidate_288_SIPHT	Ba_2_Candidate_24_SIPHT, Ba_2_Candidate_23_SIPHT, Ba_2_Candidate_108_SIPHT	Bc_2_Candidate_114_SIPHT	--	--	Bmv_2_Candidate_71_SIPHT	--	Bpt_2_Candidate_7_SIPHT, Bpt_2_Candidate_120_SIPHT	Bt_2_Candidate_50_SIPHT	Bv_2_Candidate_48_SIPHT, Bv_2_Candidate_47_SIPHT, Bv_2_Candidate_89_SIPHT	Bx_2_Candidate_9_SIPHT, Bx_2_Candidate_14_SIPHT	--	--	--	8
1110	NC_006351	2340032	2340375	344	Bp_2_Candidate_166_SIPHT	--	Bc_2_Candidate_113_SIPHT	--	Bm_2_Candidate_125_SIPHT	--	--	--	--	--	--	--	--	--	3
1111	NC_006351	2343776	2344166	391	--	Ba_2_Candidate_20_SIPHT	Bc_2_Candidate_43_SIPHT	--	--	--	--	Bpt_2_Candidate_122_SIPHT	--	--	--	--	--	--	3
1112	NC_006351	2352032	2352888	857	Bp_2_Candidate_168_SIPHT, Bp_2_Candidate_290_SIPHT, Bp_2_Candidate_167_SIPHT	--	--	--	Bm_2_Candidate_213_SIPHT, Bm_2_Candidate_126_SIPHT	--	--	--	--	--	--	--	--	--	2
1113	NC_006351	2360346	2360643	298	--	Ba_2_Candidate_94_SIPHT	--	--	--	--	--	--	--	Bv_2_Candidate_87_SIPHT	--	--	--	--	2
1114	NC_006351	2362845	2363000	156	--	--	--	--	--	Bmv_2_Candidate_34_SIPHT	--	--	--	--	--	--	--	--	1
1115	NC_006351	2367804	2368049	246	Bp_2_Candidate_291_SIPHT	--	--	--	Bm_2_Candidate_214_SIPHT	--	--	--	--	--	--	--	--	--	2
1116	NC_006351	2375932	2376417	486	Bp_2_Candidate_13_SIPHT	--	--	--	--	--	--	--	--	--	--	--	--	--	1
1117	NC_006351	2379638	2380631	994	--	--	--	--	--	--	--	--	Bt_2_Candidate_244_SIPHT	--	--	--	--	--	1
1118	NC_006351	2380767	2381112	346	Bp_2_Candidate_292_SIPHT	Ba_2_Candidate_1_SIPHT	--	--	--	--	--	--	--	--	--	--	--	--	2
1119	NC_006351	2397434	2397871	438	Bp_2_Candidate_169_SIPHT	--	--	--	Bm_2_Candidate_44_SIPHT	--	--	--	Bt_2_Candidate_49_SIPHT, Bt_2_Candidate_48_SIPHT	--	--	--	--	--	3
1120	NC_006351	2399819	2400272	454	Bp_2_Candidate_293_SIPHT, Bp_2_Candidate_170_SIPHT	--	--	--	Bm_2_Candidate_43_SIPHT, Bm_2_Candidate_253_SIPHT, Bm_2_Candidate_42_SIPHT	--	--	--	Bt_2_Candidate_47_SIPHT, Bt_2_Candidate_243_SIPHT, Bt_2_Candidate_242_SIPHT	--	--	--	--	--	3
1121	NC_006351	2406761	2406883	123	Bp_2_Candidate_294_SIPHT	--	--	--	Bm_2_Candidate_245_SIPHT	--	--	--	Bt_2_Candidate_241_SIPHT, Bt_2_Candidate_46_SIPHT	--	--	--	--	--	3
1122	NC_006351	2411785	2411950	166	Bp_2_Candidate_295_SIPHT	Ba_2_Candidate_17_SIPHT, Ba_2_Candidate_171_SIPHT	Bc_2_Candidate_37_SIPHT, Bc_2_Candidate_108_SIPHT	Bg_2_Candidate_59_SIPHT	Bm_2_Candidate_30_SIPHT, Bm_2_Candidate_242_SIPHT	Bmv_2_Candidate_80_SIPHT	--	--	Bt_2_Candidate_45_SIPHT, Bt_2_Candidate_44_SIPHT, Bt_2_Candidate_240_SIPHT	Bv_2_Candidate_78_SIPHT, Bv_2_Candidate_77_SIPHT	--	--	--	--	8
1123	NC_006351	2414647	2415067	421	Bp_2_Candidate_171_SIPHT, Bp_2_Candidate_296_SIPHT	--	--	--	--	--	--	--	Bt_2_Candidate_42_SIPHT, Bt_2_Candidate_43_SIPHT, Bt_2_Candidate_239_SIPHT	--	--	--	--	--	2
1124	NC_006351	2415878	2416027	150	--	Ba_2_Candidate_168_SIPHT	Bc_2_Candidate_106_SIPHT	--	Bm_2_Candidate_29_SIPHT	Bmv_2_Candidate_82_SIPHT	--	--	--	--	--	--	--	--	4
1125	NC_006351	2420567	2420713	147	Bp_2_Candidate_298_SIPHT, Bp_2_Candidate_297_SIPHT	--	--	--	--	--	--	--	Bt_2_Candidate_238_SIPHT, Bt_2_Candidate_237_SIPHT	--	--	--	--	--	2
1126	NC_006351	2430494	2430910	417	Bp_2_Candidate_173_SIPHT, Bp_2_Candidate_172_SIPHT, Bp_2_Candidate_299_SIPHT	--	--	--	Bm_2_Candidate_28_SIPHT, Bm_2_Candidate_241_SIPHT	--	--	--	--	--	--	--	--	--	2
1127	NC_006351	2431196	2431844	649	Bp_2_Candidate_174_SIPHT	--	--	--	Bm_2_Candidate_27_SIPHT	--	--	--	--	--	--	--	--	--	2
1128	NC_006351	2432337	2433213	877	Bp_2_Candidate_300_SIPHT	--	--	--	Bm_2_Candidate_240_SIPHT	--	--	--	--	--	--	--	--	--	2
1129	NC_006351	2434441	2436428	1988	Bp_2_Cand_7_sRNAscanner	Ba_2_Candidate_14_SIPHT, Ba_2_Candidate_13_SIPHT	--	--	--	--	--	--	--	--	--	--	--	--	2
1130	NC_006351	2441914	2442025	112	Bp_2_Candidate_301_SIPHT	--	--	--	Bm_2_Candidate_26_SIPHT, Bm_2_Candidate_239_SIPHT	--	--	--	--	--	--	--	--	--	2
1131	NC_006351	2443328	2443688	361	--	--	Bc_2_Candidate_235_SIPHT	--	--	--	--	--	--	--	--	--	--	--	1
1132	NC_006351	2447138	2447679	542	Bp_2_Candidate_176_SIPHT	--	--	--	--	--	--	--	--	--	--	--	--	--	1
1133	NC_006351	2455951	2456108	158	Bp_2_Candidate_177_SIPHT	--	--	--	--	--	--	--	--	--	--	--	--	--	1
1134	NC_006351	2463286	2463969	684	--	--	--	--	--	--	--	--	Bt_2_Candidate_40_SIPHT	--	--	--	--	--	1
1135	NC_006351	2480851	2481353	503	--	--	--	--	--	--	--	--	Bt_2_Candidate_234_SIPHT	--	--	--	--	--	1
1136	NC_006351	2495587	2496041	455	--	Ba_2_Candidate_165_SIPHT	--	--	--	Bmv_2_Candidate_84_SIPHT	--	--	--	--	--	--	--	--	2
1137	NC_006351	2502936	2503506	571	Bp_2_Candidate_178_SIPHT	--	--	--	--	--	--	--	Bt_2_Candidate_38_SIPHT	--	--	--	--	--	2
1138	NC_006351	2506266	2506641	376	Bp_2_Candidate_302_SIPHT	--	--	--	Bm_2_Candidate_238_SIPHT	--	--	--	--	--	--	--	--	--	2
1139	NC_006351	2508517	2509304	788	Bp_2_Candidate_179_SIPHT, Bp_2_Candidate_303_SIPHT	--	--	--	--	--	--	--	--	--	--	--	--	--	1
1140	NC_006351	2510319	2510509	191	Bp_2_Candidate_180_SIPHT, Bp_2_Candidate_304_SIPHT	--	--	--	--	--	--	--	--	--	--	--	--	--	1
1141	NC_006351	2511605	2511819	215	Bp_2_Candidate_305_SIPHT, Bp_2_Candidate_306_SIPHT	--	--	--	Bm_2_Candidate_237_SIPHT, Bm_2_Candidate_236_SIPHT	--	--	--	--	--	--	--	--	--	2
1142	NC_006351	2512297	2512420	124	--	--	--	--	Bm_2_Candidate_25_SIPHT	--	--	--	--	--	--	--	--	--	1
1143	NC_006351	2514518	2514983	466	--	--	--	--	Bm_2_Candidate_235_SIPHT	--	--	--	--	--	--	--	--	--	1
1144	NC_006351	2516190	2516830	641	--	--	--	--	--	--	--	--	--	--	--	--	Rp_1_Candidate_95_SIPHT	--	1
1145	NC_006351	2517848	2518208	361	Bp_2_Candidate_308_SIPHT	--	--	--	--	--	--	--	--	--	--	--	--	--	1
1146	NC_006351	2535573	2535678	106	--	--	--	--	Bm_2_Candidate_231_SIPHT	--	--	--	--	--	--	--	--	--	1
1147	NC_006351	2538857	2539181	325	--	Ba_2_Candidate_92_SIPHT	--	--	--	--	--	--	--	Bv_2_Candidate_35_SIPHT, Bv_2_Candidate_169_SIPHT	--	--	--	--	2
1148	NC_006351	2548901	2549070	170	Bp_2_Candidate_181_SIPHT	--	--	--	Bm_2_Candidate_24_SIPHT	--	--	--	--	--	--	--	--	--	2
1149	NC_006351	2551320	2551598	279	--	--	--	--	Bm_2_Candidate_23_SIPHT	--	--	--	--	--	--	--	--	--	1
1150	NC_006351	2554765	2555070	306	Bp_2_Candidate_310_SIPHT, Bp_2_Candidate_309_SIPHT	--	--	--	Bm_2_Candidate_221_SIPHT, Bm_2_Candidate_222_SIPHT	--	--	--	Bt_2_Candidate_36_SIPHT, Bt_2_Candidate_35_SIPHT	--	--	--	--	--	3
1151	NC_006351	2587593	2588239	647	Bp_2_Candidate_182_SIPHT	--	--	--	--	--	--	--	--	Bv_2_Candidate_110_SIPHT	--	--	--	--	2
1152	NC_006351	2591119	2591284	166	Bp_1_Candidate_717_SIPHT, Bp_2_Candidate_311_SIPHT	--	--	--	Bm_1_Candidate_499_SIPHT	--	--	--	Bt_2_Candidate_34_SIPHT, Bt_2_Candidate_230_SIPHT	--	--	--	--	--	3
1153	NC_006351	2592848	2593486	639	Bp_2_Candidate_312_SIPHT	--	--	--	Bm_2_Candidate_22_SIPHT, Bm_2_Candidate_21_SIPHT, Bm_2_Candidate_197_SIPHT	--	--	--	Bt_2_Candidate_33_SIPHT, Bt_2_Candidate_229_SIPHT, Bt_2_Candidate_32_SIPHT	--	--	--	--	--	3
1154	NC_006351	2594378	2595090	713	Bp_2_Candidate_313_SIPHT	--	--	--	--	--	--	--	--	--	--	--	--	--	1
1155	NC_006351	2596471	2597062	592	Bp_2_Candidate_183_SIPHT	--	--	--	--	--	--	--	--	--	--	--	--	--	1
1156	NC_006351	2597810	2598473	664	Bp_2_Candidate_314_SIPHT	--	--	--	Bm_2_Candidate_193_SIPHT	--	--	--	--	--	--	--	--	--	2
1157	NC_006351	2601842	2602226	385	--	--	--	--	Bm_2_Candidate_20_SIPHT	--	--	--	--	--	--	--	--	--	1
1158	NC_006351	2603778	2604113	336	Bp_2_Candidate_184_SIPHT	--	--	--	Bm_2_Candidate_19_SIPHT	--	--	--	Bt_2_Candidate_30_SIPHT	--	--	--	--	--	3
1159	NC_006351	2605756	2606113	358	Bp_2_Candidate_315_SIPHT	--	--	--	Bm_2_Candidate_188_SIPHT	--	--	--	Bt_2_Candidate_228_SIPHT	--	--	--	--	--	3
1160	NC_006351	2618247	2618539	293	Bp_2_Candidate_316_SIPHT	--	--	--	--	--	--	--	Bt_2_Candidate_227_SIPHT	--	--	--	--	--	2
1161	NC_006351	2639632	2640072	441	Bp_2_Candidate_317_SIPHT	--	--	--	--	--	--	--	--	--	--	--	--	--	1
1162	NC_006351	2647269	2647882	614	Bp_2_Candidate_185_SIPHT, Bp_2_Candidate_186_SIPHT, Bp_2_Candidate_318_SIPHT	--	--	--	Bm_2_Candidate_18_SIPHT, Bm_2_Candidate_17_SIPHT, Bm_2_Candidate_159_SIPHT, Bm_2_Candidate_16_SIPHT	--	--	--	Bt_2_Candidate_226_SIPHT	--	--	--	--	--	3
1163	NC_006351	2649907	2650593	687	Bp_2_Cand_10_sRNAscanner	--	--	--	--	--	--	--	--	--	--	--	--	--	1
1164	NC_006351	2653144	2653660	517	Bp_2_Candidate_319_SIPHT	--	--	--	Bm_2_Candidate_155_SIPHT, Bm_2_Candidate_15_SIPHT	--	--	--	--	--	--	--	--	--	2
1165	NC_006351	2661317	2662055	739	Bp_2_Candidate_187_SIPHT	--	--	--	--	--	--	--	Bt_2_Candidate_224_SIPHT, Bt_2_Candidate_225_SIPHT	--	--	--	--	--	2
1166	NC_006351	2670952	2671755	804	--	--	--	--	Bm_2_Candidate_281_SIPHT	--	--	--	--	--	--	--	--	--	1
1167	NC_006351	2676975	2677446	472	Bp_2_Candidate_321_SIPHT, Bp_2_Candidate_188_SIPHT	--	--	--	--	--	--	--	Bt_2_Candidate_223_SIPHT, Bt_2_Candidate_222_SIPHT	--	--	--	--	--	2
1168	NC_006351	2681103	2681881	779	--	--	--	--	--	--	--	--	Bt_2_Candidate_221_SIPHT, Bt_2_Candidate_220_SIPHT	--	--	--	--	--	1
1169	NC_006351	2696985	2698675	1691	Bp_2_Candidate_9_SIPHT	--	--	--	--	--	--	--	Bt_2_Candidate_219_SIPHT, Bt_2_Candidate_29_SIPHT, Bt_2_Candidate_12_SIPHT	--	--	--	--	--	2
1170	NC_006351	2701312	2701463	152	Bp_2_Candidate_189_SIPHT, Bp_2_Candidate_324_SIPHT	--	--	--	--	--	--	--	Bt_2_Candidate_218_SIPHT, Bt_2_Candidate_28_SIPHT	--	--	--	--	--	2
1171	NC_006351	2712959	2714170	1212	--	--	--	--	--	--	--	--	Bt_2_Candidate_217_SIPHT, Bt_2_Candidate_27_SIPHT	--	--	--	--	--	1
1172	NC_006351	2724310	2725573	1264	Bp_2_Candidate_326_SIPHT, Bp_2_Candidate_325_SIPHT	--	--	--	--	--	--	--	--	--	--	--	--	--	1
1173	NC_006351	2766379	2767009	631	Bp_2_Candidate_328_SIPHT	--	--	--	Bm_2_Candidate_158_SIPHT	--	--	--	--	--	--	--	--	--	2
1174	NC_006351	2791849	2792730	882	Bp_1_Candidate_717_SIPHT	--	--	--	Bm_1_Candidate_499_SIPHT	--	--	--	--	--	--	--	--	--	2
1175	NC_006351	2810213	2810653	441	--	--	--	Bg_2_Candidate_38_SIPHT, Bg_1_Candidate_55_SIPHT	--	--	--	--	--	--	--	--	--	--	1
1176	NC_006351	2813622	2814053	432	Bp_2_Candidate_329_SIPHT	--	--	--	--	--	--	--	--	--	--	--	--	--	1
1177	NC_006351	2854463	2855101	639	Bp_2_Candidate_331_SIPHT, Bp_2_Candidate_330_SIPHT, Bp_2_Cand_9_sRNAscanner	--	--	--	Bm_2_Candidate_252_SIPHT	--	--	--	--	--	--	--	--	--	2
1178	NC_006351	2858942	2859410	469	Bp_2_Candidate_332_SIPHT	--	--	--	Bm_2_Candidate_251_SIPHT	--	--	--	--	--	--	--	--	--	2
1179	NC_006351	2866421	2866650	230	Bp_2_Candidate_190_SIPHT	--	--	--	Bm_2_Candidate_41_SIPHT	--	--	--	--	--	--	--	--	--	2
1180	NC_006351	2872220	2872671	452	Bp_2_Candidate_333_SIPHT	--	--	--	--	--	--	--	--	--	--	--	--	--	1
1181	NC_006351	2880795	2880979	185	Bp_2_Candidate_191_SIPHT, Bp_2_Candidate_334_SIPHT	--	--	--	Bm_2_Candidate_40_SIPHT, Bm_2_Candidate_250_SIPHT	--	--	--	--	--	--	--	--	--	2
1182	NC_006351	2881532	2882056	525	--	--	--	--	--	--	--	--	Bt_1_Candidate_90_SIPHT, Bt_1_Candidate_90_SIPHT, Bt_1_Candidate_90_SIPHT, Bt_1_Candidate_90_SIPHT, Bt_1_Candidate_90_SIPHT, Bt_1_Candidate_90_SIPHT, Bt_1_Candidate_90_SIPHT, Bt_1_Candidate_90_SIPHT	--	--	--	--	--	1
1183	NC_006351	2884421	2885961	1541	Bp_2_Candidate_335_SIPHT	--	--	--	Bm_2_Candidate_39_SIPHT, Bm_2_Candidate_38_SIPHT, Bm_2_Candidate_249_SIPHT	--	--	--	Bt_2_Candidate_206_SIPHT, Bt_2_Candidate_205_SIPHT	--	--	--	--	--	3
1184	NC_006351	2886505	2886709	205	Bp_2_Candidate_192_SIPHT	--	--	--	Bm_2_Candidate_37_SIPHT	--	--	--	--	--	--	--	--	--	2
1185	NC_006351	2889092	2889395	304	Bp_2_Candidate_336_SIPHT	--	--	--	Bm_2_Candidate_248_SIPHT	--	--	--	--	--	--	--	--	--	2
1186	NC_006351	2890800	2891156	357	Bp_2_Candidate_193_SIPHT, Bp_2_Candidate_337_SIPHT	--	--	--	--	--	--	--	Bt_2_Candidate_112_SIPHT	--	--	--	--	--	2
1187	NC_006351	2891403	2891556	154	--	--	--	--	--	--	--	--	Bt_2_Candidate_113_SIPHT	--	--	--	--	--	1
1188	NC_006351	2900872	2901506	635	Bp_2_Candidate_338_SIPHT	--	--	--	Bm_2_Candidate_34_SIPHT, Bm_2_Candidate_35_SIPHT	--	--	--	--	--	--	--	--	--	2
1189	NC_006351	2903010	2903448	439	Bp_1_Candidate_395_SIPHT	--	--	--	Bm_2_Candidate_33_SIPHT	--	--	--	--	--	--	--	--	--	2
1190	NC_006351	2905415	2905719	305	Bp_2_Candidate_194_SIPHT	--	--	--	--	--	--	--	--	--	--	--	--	--	1
1191	NC_006351	2915486	2916018	533	Bp_2_Candidate_195_SIPHT	--	--	--	--	--	--	--	--	--	--	--	--	--	1
1192	NC_006351	2928763	2929016	254	Bp_2_Candidate_339_SIPHT	--	--	--	--	--	--	--	--	--	--	--	--	--	1
1193	NC_006351	2932002	2932394	393	--	Ba_2_Candidate_134_SIPHT	Bc_2_Candidate_205_SIPHT	--	--	--	--	--	Bt_2_Candidate_8_SIPHT	--	--	--	--	--	3
1194	NC_006351	2935207	2935764	558	Bp_2_Candidate_340_SIPHT	--	--	--	--	--	--	--	--	--	--	--	--	--	1
1195	NC_006351	2940956	2941197	242	Bp_2_Candidate_10_SIPHT, Bp_2_Candidate_341_SIPHT	--	--	--	--	--	--	--	--	--	--	--	--	--	1
1196	NC_006351	2952217	2953339	1123	--	--	--	--	--	--	--	--	Bt_2_Candidate_208_SIPHT	--	--	--	--	--	1
1197	NC_006351	2999273	3001051	1779	Bp_2_Candidate_342_SIPHT	--	--	--	--	--	--	--	--	--	--	--	--	--	1
1198	NC_006351	3015291	3015520	230	Bp_2_Candidate_343_SIPHT	--	--	--	Bm_2_Candidate_146_SIPHT, Bm_2_Candidate_229_SIPHT	--	--	--	--	--	--	--	--	--	2
1199	NC_006351	3023544	3023931	388	Bp_2_Cand_8_sRNAscanner	--	--	--	--	--	--	--	--	--	--	--	--	--	1
1200	NC_006351	3037993	3038858	866	Bp_2_Candidate_11_SIPHT	--	--	--	Bm_2_Candidate_147_SIPHT, Bm_2_Candidate_147_SIPHT, Bm_2_Candidate_147_SIPHT	--	--	--	--	--	--	--	--	--	2
1201	NC_006351	3044031	3044310	280	Bp_2_Candidate_197_SIPHT, Bp_2_Candidate_198_SIPHT	--	--	--	--	--	--	--	Bt_2_Candidate_9_SIPHT, Bt_2_Candidate_117_SIPHT	--	--	--	--	--	2
1202	NC_006351	3049498	3050149	652	Bp_2_Candidate_345_SIPHT, Bp_2_Candidate_199_SIPHT, Bp_2_Candidate_344_SIPHT	--	--	Bg_2_Candidate_6_SIPHT	--	--	--	--	Bt_2_Candidate_210_SIPHT, Bt_2_Candidate_118_SIPHT, Bt_2_Candidate_209_SIPHT	--	--	--	--	--	3
1203	NC_006351	3055290	3056540	1251	Bp_2_Candidate_346_SIPHT	--	--	--	--	--	--	--	--	--	--	--	--	--	1
1204	NC_006351	3077790	3078194	405	Bp_2_Candidate_200_SIPHT	--	--	--	Bm_2_Candidate_148_SIPHT	--	--	--	--	--	--	--	--	--	2
1205	NC_006351	3096717	3097925	1209	Bp_2_Candidate_350_SIPHT, Bp_2_Candidate_349_SIPHT	--	--	--	--	--	--	--	--	--	--	--	--	--	1
1206	NC_006351	3103395	3104257	863	Bp_1_Candidate_112_SIPHT, Bp_1_Candidate_112_SIPHT, Bp_1_Candidate_112_SIPHT, Bp_1_Candidate_110_SIPHT, Bp_1_Candidate_110_SIPHT, Bp_1_Candidate_110_SIPHT	--	--	--	Bm_1_Candidate_219_SIPHT	--	--	--	--	--	--	--	--	--	2
1207	NC_006351	3105827	3106525	699	Bp_2_Candidate_351_SIPHT	--	--	--	--	--	--	--	--	--	--	--	--	--	1
1208	NC_006351	3117811	3118003	193	Bp_2_Candidate_201_SIPHT	--	--	--	Bm_2_Candidate_149_SIPHT	--	--	--	--	--	--	--	--	--	2
1209	NC_006351	3122109	3122424	316	Bp_2_Candidate_202_SIPHT	--	--	--	--	--	--	--	Bt_2_Candidate_119_SIPHT, Bt_2_Candidate_211_SIPHT	--	--	--	--	--	2
1210	NC_006351	3143347	3143857	511	--	--	--	--	--	--	--	--	Bt_2_Candidate_213_SIPHT	--	--	--	--	--	1
1211	NC_006351	3152920	3153365	446	Bp_2_Candidate_354_SIPHT, Bp_2_Candidate_353_SIPHT, Bp_2_Candidate_12_SIPHT	--	--	--	Bm_2_Candidate_233_SIPHT, Bm_2_Candidate_232_SIPHT	--	--	--	--	--	--	--	--	--	2
1212	NC_006351	3160615	3161119	505	--	--	--	--	--	--	--	--	Bt_2_Candidate_214_SIPHT	--	--	--	--	--	1
1213	NC_006351	3170032	3173005	2974	--	Ba_2_Candidate_140_SIPHT	--	--	Bm_2_Candidate_234_SIPHT	--	--	--	--	Bv_2_Candidate_148_SIPHT	--	--	--	--	3
