# Supplementary material for: Computational discovery and RT-PCR validation of novel Burkholderia conserved and Burkholderia pseudomallei unique sRNAs
Source: BMC Genomics. 2012 Dec 7;13(Suppl 7):S13. doi: 10.1186/1471-2164-13-S7-S13 (PMC3521395; doi:10.1186/1471-2164-13-S7-S13)
Supplement: Additional file 6 — Infernal search results. The results of putative sRNA homologues search using Infernal. [file 1471-2164-13-S7-S13-S6.xlsx]

## Sheet: Candidate_449_SIPHT
Group	Order	Organism	Replicon	Query_start	Query_end	Target_start	Target_end	Score	E-value	P-value	G+C content
Alphaproteobacteria	Rhodobacterales	Caldicellulosiruptor hydrothermalis 108 chromosome, complete genome	>NC_014652.1	1	170	2643162	2642987	19.78	0.000779	5.72e-10	41
Alphaproteobacteria	Rickettsiales	Candidatus Accumulibacter phosphatis clade IIA str. UW-1 chromosome, complete genome	>NC_013194.1	1	170	3468921	3469103	22.46	0.000181	7.29e-11	47
Alphaproteobacteria	Rhodobacterales	Paracoccus denitrificans PD1222 chromosome 2, complete sequence	>NC_008687.1	1	170	1111483	1111332	22.81	4.75e-05	5.59e-11	54
Alphaproteobacteria	Rhizobiales	Rhizobium leguminosarum bv. viciae 3841, complete genome	>NC_008380.1	1	170	2624646	2624788	23.16	0.000106	4.26e-11	52
Alphaproteobacteria	Sphingobacteriales	Zymomonas mobilis subsp. mobilis NCIMB 11163 chromosome, complete genome	>NC_013355.1	1	170	1765303	1765430	20.22	0.000428	4.1e-10	41
Alphaproteobacteria	Sphingobacteriales	Zymomonas mobilis subsp. mobilis ZM4 chromosome, complete genome	>NC_006526.2	1	170	1734950	1734823	20.22	0.000414	4.1e-10	41
Bacteroidetes	Cytophagales	Cytophaga hutchinsonii ATCC 33406 chromosome, complete genome	>NC_008255.1	1	170	1210476	1210339	23.95	5.06e-05	2.32e-11	42
Bacteroidetes	Flavobacteriales	Flavobacteriaceae bacterium 3519-10, complete genome	>NC_013062.1	1	170	2695259	2695111	23.18	5.69e-05	4.18e-11	36
Bacteroidetes	Flavobacteriales	Fluviicola taffensis DSM 16823 chromosome, complete genome	>NC_015321.1	1	170	2080126	2080265	21.36	0.000389	1.71e-10	37
Bacteroidetes	Bacteroidales	Prevotella ruminicola 23 chromosome, complete genome	>NC_014033.1	1	170	3190164	3190053	20.63	0.000531	2.98e-10	44
Bacteroidetes	Cytophagales	Spirosoma linguale DSM 74, complete genome	>NC_013730.1	1	170	5870112	5870245	21.17	0.000779	1.96e-10	51
Betaproteobacteria	Burkholderiales	Achromobacter xylosoxidans A8 chromosome, complete genome	>NC_014640.1	1	170	6018871	6018759	22.07	0.00034	9.87e-11	58
Betaproteobacteria	Burkholderiales	Acidovorax ebreus TPSY chromosome, complete genome	>NC_011992.1	1	170	682398	682236	20.68	0.000536	2.87e-10	57
Betaproteobacteria	Burkholderiales	Acidovorax sp. JS42 chromosome, complete genome	>NC_008782.1	1	170	715783	715621	20.68	0.000629	2.87e-10	57
Betaproteobacteria	Rhodocyclales	Aromatoleum aromaticum EbN1 chromosome, complete genome	>NC_006513.1	1	170	32382	32531	20.81	0.000548	2.59e-10	51
Betaproteobacteria	Rhodocyclales	Azoarcus sp. BH72 chromosome, complete genome	>NC_008702.1	1	170	4358043	4358193	21.27	0.000391	1.82e-10	54
Betaproteobacteria	Burkholderiales	Bordetella avium 197N chromosome, complete genome	>NC_010645.1	1	170	525676	525834	20.06	0.00085	4.63e-10	55
Betaproteobacteria	Burkholderiales	Bordetella petrii DSM 12804, complete genome	>NC_010170.1	1	170	4261339	4261214	23.54	8.27e-05	3.18e-11	56
Betaproteobacteria	Burkholderiales	Burkholderia ambifaria AMMD chromosome chromosome 1, complete sequence	>NC_008390.1	1	170	3545922	3546095	158	0	0	51
Betaproteobacteria	Burkholderiales	Burkholderia ambifaria MC40-6 chromosome chromosome 1, complete sequence	>NC_010551.1	1	170	3433224	3433397	150.62	0	0	52
Betaproteobacteria	Burkholderiales	Burkholderia ambifaria MC40-6 chromosome chromosome 2, complete sequence	>NC_010552.1	1	170	1691491	1691629	38.18	5.56e-10	0	53
Betaproteobacteria	Burkholderiales	Burkholderia cenocepacia AU 1054 chromosome 1, complete sequence	>NC_008060.1	1	170	2791588	2791761	180.16	0	0	52
Betaproteobacteria	Burkholderiales	Burkholderia cenocepacia AU 1054 chromosome 2, complete sequence	>NC_008061.1	1	170	766201	766076	28.96	6.72e-07	4.91e-13	54
Betaproteobacteria	Burkholderiales	Burkholderia cenocepacia HI2424 chromosome 1, complete sequence	>NC_008542.1	1	170	3473311	3473484	184.23	0	0	52
Betaproteobacteria	Burkholderiales	Burkholderia cenocepacia HI2424 chromosome 2, complete sequence	>NC_008543.1	1	170	1713466	1713591	28.96	7.23e-07	4.91e-13	54
Betaproteobacteria	Burkholderiales	Burkholderia cenocepacia J2315 chromosome chromosome 1, complete sequence	>NC_011000.1	1	170	221259	221370	59.55	0	0	46
Betaproteobacteria	Burkholderiales	Burkholderia cenocepacia J2315 chromosome chromosome 2, complete sequence	>NC_011001.1	1	170	2089663	2089769	25.87	8.41e-06	5.32e-12	50
Betaproteobacteria	Burkholderiales	Burkholderia cenocepacia MC0-3 chromosome 2, complete sequence	>NC_010515.1	1	170	2716819	2716691	27.4	2.58e-06	1.63e-12	56
Betaproteobacteria	Burkholderiales	Burkholderia cenocepacia MC0-3 chromosome chromosome 1, complete sequence	>NC_010508.1	1	170	3522424	3522597	184.68	0	0	52
Betaproteobacteria	Burkholderiales	Burkholderia cepacia AMMD chromosome 2, complete sequence	>NC_008391.1	1	170	1041805	1041943	38.09	5.72e-10	0	53
Betaproteobacteria	Burkholderiales	Burkholderia gladioli BSR3 chromosome chromosome 1, complete sequence	>NC_015381.1	1	170	4392406	4392562	127.4	0	0	53
Betaproteobacteria	Burkholderiales	Burkholderia gladioli BSR3 chromosome chromosome 2, complete sequence	>NC_015376.1	1	170	2341543	2341652	26.17	7.68e-06	4.22e-12	52
Betaproteobacteria	Burkholderiales	Burkholderia glumae BGR1 chromosome chromosome 1, complete sequence	>NC_012724.1	1	170	3889620	3889775	124.31	0	0	49
Betaproteobacteria	Burkholderiales	Burkholderia glumae BGR1 chromosome chromosome 2, complete sequence	>NC_012721.1	1	170	929734	929602	29.05	6.37e-07	4.58e-13	53
Betaproteobacteria	Burkholderiales	Burkholderia mallei ATCC 23344 chromosome chromosome 1, complete sequence	>NC_006348.1	1	170	126718	126549	210.06	0	0	49
Betaproteobacteria	Burkholderiales	Burkholderia mallei NCTC 10229 chromosome I, complete sequence	>NC_008836.1	1	170	2277320	2277151	210.06	0	0	49
Betaproteobacteria	Burkholderiales	Burkholderia mallei NCTC 10247 chromosome I, complete genome	>NC_009080.1	1	170	2266987	2266818	210.06	0	0	49
Betaproteobacteria	Burkholderiales	Burkholderia mallei SAVP1 chromosome I, complete genome	>NC_008785.1	1	170	2817793	2817962	210.06	0	0	49
Betaproteobacteria	Burkholderiales	Burkholderia multivorans ATCC 17616 chromosome 2, complete genome	>NC_010805.1	1	170	1532716	1532853	22.82	6.71e-05	5.52e-11	57
Betaproteobacteria	Burkholderiales	Burkholderia multivorans ATCC 17616 chromosome 2, complete sequence	>NC_010086.1	1	170	942588	942451	22.82	6.71e-05	5.52e-11	57
Betaproteobacteria	Burkholderiales	Burkholderia multivorans ATCC 17616 chromosome chromosome 1, complete sequence	>NC_010084.1	1	170	3439368	3439536	153.35	0	0	50
Betaproteobacteria	Burkholderiales	Burkholderia multivorans ATCC 17616 chromosome chromosome 1, complete sequence	>NC_010804.1	1	170	572454	572596	31.37	1.31e-07	7.7e-14	53
Betaproteobacteria	Burkholderiales	Burkholderia phymatum STM815 chromosome 2, complete sequence	>NC_010623.1	1	170	2012219	2012352	21.85	0.000155	1.17e-10	56
Betaproteobacteria	Burkholderiales	Burkholderia phymatum STM815 chromosome chromosome 1, complete sequence	>NC_010622.1	1	170	3468347	3468509	78.65	0	0	50
Betaproteobacteria	Burkholderiales	Burkholderia phytofirmans PsJN chromosome 1, complete genome	>NC_010681.1	1	170	4431802	4431979	71.91	0	0	50
Betaproteobacteria	Burkholderiales	Burkholderia phytofirmans PsJN chromosome chromosome 2, complete sequence	>NC_010676.1	1	170	1908128	1908011	25.5	1.25e-05	7.04e-12	58
Betaproteobacteria	Burkholderiales	Burkholderia pseudomallei 1106a chromosome I, complete genome	>NC_009076.1	1	170	126262	126093	210.06	0	0	49
Betaproteobacteria	Burkholderiales	Burkholderia pseudomallei 1710b chromosome chromosome I, complete sequence	>NC_007434.1	1	170	335661	335492	207.99	0	0	49
Betaproteobacteria	Burkholderiales	Burkholderia pseudomallei 668 chromosome I, complete genome	>NC_009074.1	1	170	112974	112805	207.99	0	0	49
Betaproteobacteria	Burkholderiales	Burkholderia pseudomallei K96243 chromosome chromosome 1, complete sequence	>NC_006350.1	1	170	110354	110185	206.49	0	0	51
Betaproteobacteria	Burkholderiales	Burkholderia pseudomallei MSHR346 chromosome I, complete genome	>NC_012695.1	1	170	26692	26523	206.49	0	0	51
Betaproteobacteria	Burkholderiales	Burkholderia rhizoxinica HKI 454 chromosome, complete genome	>NC_014722.1	1	170	89997	90150	83.45	0	0	49
Betaproteobacteria	Burkholderiales	Burkholderia sp. 383 chromosome 1, complete genome	>NC_007510.1	1	170	3681887	3682060	174.4	0	0	51
Betaproteobacteria	Burkholderiales	Burkholderia sp. 383 chromosome chromosome 2, complete sequence	>NC_007511.1	1	170	1175570	1175442	28.22	1.53e-06	8.7e-13	50
Betaproteobacteria	Burkholderiales	Burkholderia sp. CCGE1001 chromosome chromosome 1, complete sequence	>NC_015136.1	1	170	4040772	4040938	89.79	0	0	51
Betaproteobacteria	Burkholderiales	Burkholderia sp. CCGE1001 chromosome chromosome 2, complete sequence	>NC_015137.1	1	170	316954	316836	20.33	0.000512	3.76e-10	58
Betaproteobacteria	Burkholderiales	Burkholderia sp. CCGE1002 chromosome 1, complete sequence	>NC_014117.1	1	170	3498440	3498594	88.32	0	0	48
Betaproteobacteria	Burkholderiales	Burkholderia sp. CCGE1003 chromosome chromosome 1, complete sequence	>NC_014539.1	1	170	4055059	4055212	77.89	0	0	48
Betaproteobacteria	Burkholderiales	Burkholderia sp. CCGE1003 chromosome chromosome 2, complete sequence	>NC_014540.1	1	170	2273213	2273331	26.91	3.49e-06	2.39e-12	60
Betaproteobacteria	Burkholderiales	Burkholderia thailandensis E264 chromosome chromosome I, complete sequence	>NC_007651.1	1	170	1382479	1382579	25.97	9.18e-06	4.9e-12	53
Betaproteobacteria	Burkholderiales	Burkholderia vietnamiensis G4 chromosome 2, complete sequence	>NC_009255.1	1	170	2194470	2194571	38.03	5.46e-10	0	53
Betaproteobacteria	Burkholderiales	Burkholderia vietnamiensis G4 chromosome chromosome 1, complete sequence	>NC_009256.1	1	170	3642455	3642628	158.59	0	0	52
Betaproteobacteria	Burkholderiales	Burkholderia xenovorans LB400 chromosome 1, complete sequence	>NC_007951.1	1	170	4875428	4875594	86.92	0	0	50
Betaproteobacteria	Burkholderiales	Cupriavidus metallidurans CH34 chromosome, complete genome	>NC_007973.1	1	170	3620296	3620442	25.92	9.81e-06	5.08e-12	56
Betaproteobacteria	Burkholderiales	Cupriavidus taiwanensis LMG 19424 chromosome 1, complete sequence	>NC_010528.1	1	170	3141219	3141383	27.88	1.9e-06	1.13e-12	50
Betaproteobacteria	Burkholderiales	Dechloromonas aromatica RCB, complete genome	>NC_007298.1	1	170	1207064	1207173	26.63	6.53e-06	2.95e-12	45
Betaproteobacteria	Burkholderiales	Herbaspirillum seropedicae SmR1 chromosome, complete genome	>NC_014323.1	1	170	2973003	2973109	28.2	2.39e-06	8.8e-13	44
Betaproteobacteria	Burkholderiales	Herminiimonas arsenicoxydans chromosome, complete genome	>NC_009138.1	1	170	66662	66501	38.32	6.18e-10	0	42
Betaproteobacteria	Burkholderiales	Janthinobacterium sp. Marseille, complete genome	>NC_009659.1	1	170	1320070	1320218	28.08	1.96e-06	9.72e-13	44
Betaproteobacteria	Burkholderiales	Leptothrix cholodnii SP-6 chromosome, complete genome	>NC_010524.1	1	170	3800115	3800275	20.77	0.000648	2.68e-10	54
Betaproteobacteria	Methylophilales	Methylotenera mobilis JLW8 chromosome, complete genome	>NC_012968.1	1	170	2497752	2497610	19.36	0.000994	7.94e-10	43
Betaproteobacteria	Neisseriales	Neisseria meningitidis alpha14, complete genome	>NC_013016.1	1	170	1884288	1884395	19.85	0.000575	5.45e-10	43
Betaproteobacteria	Nitrosomonadales	Nitrosomonas sp. AL212 chromosome, complete genome	>NC_015222.1	1	170	1368730	1368912	20.41	0.00055	3.52e-10	38
Betaproteobacteria	Burkholderiales	Polaromonas naphthalenivorans CJ2 chromosome, complete genome	>NC_008781.1	1	170	2387978	2387822	20.78	0.000577	2.66e-10	43
Betaproteobacteria	Burkholderiales	Pusillimonas sp. T7-7 chromosome, complete genome	>NC_015458.1	1	170	2283539	2283379	24.4	3.13e-05	1.64e-11	50
Betaproteobacteria	Burkholderiales	Ralstonia eutropha H16 chromosome 1, complete genome	>NC_008313.1	1	170	3789762	3789902	29.88	4.82e-07	2.42e-13	50
Betaproteobacteria	Burkholderiales	Ralstonia eutropha JMP134 chromosome 1, complete sequence	>NC_007347.1	1	170	3511302	3511443	29.45	6.31e-07	3.38e-13	54
Betaproteobacteria	Burkholderiales	Ralstonia pickettii 12D chromosome chromosome 1, complete sequence	>NC_012856.1	1	170	3454882	3454994	40.61	1.14e-10	0	49
Betaproteobacteria	Burkholderiales	Ralstonia pickettii 12J chromosome chromosome 1, complete sequence	>NC_010682.1	1	170	3764974	3765086	40.8	1.06e-10	0	48
Betaproteobacteria	Burkholderiales	Ralstonia solanacearum CFBP2957 chromosome, complete genome	>NC_014307.1	1	170	85208	85096	34.41	1.25e-08	7e-15	55
Betaproteobacteria	Burkholderiales	Ralstonia solanacearum GMI1000, complete genome	>NC_003295.1	1	170	3651395	3651502	36.3	3.17e-09	2e-15	56
Betaproteobacteria	Burkholderiales	Ralstonia solanacearum MolK2 unordered unplaced scaffolds	>NS_000197.2	1	170	3030750	3030643	32.27	1.13e-07	3.8e-14	56
Betaproteobacteria	Burkholderiales	Ralstonia solanacearum PSI07 chromosome, complete genome	>NC_014311.1	1	170	64440	64328	40.57	1.12e-10	0	52
Betaproteobacteria	Rhodocyclales	Thauera sp. MZ1T, complete genome	>NC_011662.2	1	170	1267749	1267628	20.47	0.000743	3.36e-10	50
Betaproteobacteria	Burkholderiales	Variovorax paradoxus EPS chromosome, complete genome	>NC_014931.1	1	170	1314357	1314247	21.45	0.000513	1.59e-10	48
Betaproteobacteria	Burkholderiales	Variovorax paradoxus S110 chromosome 1, complete genome	>NC_012791.1	1	170	1190052	1189941	24.68	3.67e-05	1.33e-11	53
Betaproteobacteria	Burkholderiales	Verminephrobacter eiseniae EF01-2 chromosome, complete genome	>NC_008786.1	1	170	587206	587016	21.24	0.000509	1.86e-10	59
Chlamydiae	Chlamydiales	Simkania negevensis Z chromosome gsn.131, complete genome	>NC_015713.1	1	170	857435	857574	23.85	3.08e-05	2.51e-11	41
Chlorobia	Chlorobiales	Chloroherpeton thalassium ATCC 35110 chromosome, complete genome	>NC_011026.1	1	170	982137	982285	20.32	0.000614	3.79e-10	38
Chloroflexi	Anaerolineales	Anaerolinea thermophila UNI-1, complete genome	>NC_014960.1	1	170	1475423	1475546	21.29	0.000311	1.79e-10	45
Chloroflexi		Dehalococcoides ethenogenes 195, complete genome	>NC_002936.3	1	170	657762	657864	20.58	0.000224	3.1e-10	40
Deltaproteobacteria	Bdellovibrionales	Bdellovibrio bacteriovorus HD100, complete genome	>NC_005363.1	1	170	1563180	1563018	20.55	0.000588	3.16e-10	47
Deltaproteobacteria	Desulfovibrionales	Desulfomicrobium baculatum DSM 4028, complete genome	>NC_013173.1	1	170	3928784	3928668	21.62	0.00027	1.4e-10	57
Deltaproteobacteria	Desulfovibrionales	Desulfovibrio desulfuricans subsp. desulfuricans str. ATCC 27774 chromosome, complete genome	>NC_011883.1	1	170	1069253	1069406	20.93	0.000335	2.37e-10	49
Deltaproteobacteria	Desulfovibrionales	Desulfovibrio salexigens DSM 2638, complete genome	>NC_012881.1	1	170	3886370	3886536	21.38	0.000353	1.68e-10	39
Deltaproteobacteria	Desulfuromonadales	Geobacter sp. FRC-32, complete genome	>NC_011979.1	1	170	3074248	3074395	23.8	5.51e-05	2.6e-11	48
Deltaproteobacteria	Desulfuromonadales	Pelobacter carbinolicus DSM 2380 chromosome, complete genome	>NC_007498.2	1	170	674084	673973	25.76	1.04e-05	5.77e-12	55
Deltaproteobacteria	Desulfuromonadales	Pelobacter propionicus DSM 2379 chromosome, complete genome	>NC_008609.1	1	170	594668	594560	21.1	0.000408	2.07e-10	50
Firmicutes	Bacillales	Bacillus amyloliquefaciens DSM 7, complete genome	>NC_014551.1	1	170	2131764	2131903	21.71	0.000254	1.3e-10	43
Firmicutes	Bacillales	Bacillus anthracis CI chromosome, complete genome	>NC_014335.1	1	170	3224041	3223937	23.33	9.55e-05	3.74e-11	39
Firmicutes	Bacillales	Bacillus anthracis str. 'Ames Ancestor', complete genome	>NC_007530.2	1	170	3234066	3233962	22.58	0.000171	6.64e-11	40
Firmicutes	Bacillales	Bacillus anthracis str. A0248, complete genome	>NC_012659.1	1	170	3233966	3233862	22.58	0.000171	6.64e-11	40
Firmicutes	Bacillales	Bacillus anthracis str. Ames, complete genome	>NC_003997.3	1	170	3233939	3233835	22.58	0.000171	6.64e-11	40
Firmicutes	Bacillales	Bacillus anthracis str. CDC 684, complete genome	>NC_012581.1	1	170	1004690	1004794	22.58	0.000171	6.64e-11	40
Firmicutes	Bacillales	Bacillus anthracis str. Sterne chromosome, complete genome	>NC_005945.1	1	170	3234632	3234528	22.58	0.000171	6.64e-11	40
Firmicutes	Bacillales	Bacillus cereus AH187, complete genome	>NC_011658.1	1	170	3247263	3247160	21.41	0.000425	1.64e-10	40
Firmicutes	Bacillales	Bacillus cereus AH820, complete genome	>NC_011773.1	1	170	3313632	3313528	23.15	0.000112	4.3e-11	39
Firmicutes	Bacillales	Bacillus cereus ATCC 14579, complete genome	>NC_004722.1	1	170	3417045	3416942	21.13	0.00054	2.03e-10	41
Firmicutes	Bacillales	Bacillus cereus E33L, complete genome	>NC_006274.1	1	170	3306773	3306669	21.04	0.000565	2.17e-10	41
Firmicutes	Bacillales	Bacillus cereus Q1 chromosome, complete genome	>NC_011969.1	1	170	3216232	3216129	21.41	0.000421	1.64e-10	40
Firmicutes	Bacillales	Bacillus halodurans C-125 chromosome, complete genome	>NC_002570.2	1	170	2007506	2007623	21.03	0.000453	2.19e-10	42
Firmicutes	Bacillales	Bacillus subtilis BSn5 chromosome, complete genome	>NC_014976.1	1	170	3476815	3476708	20.25	0.000802	3.99e-10	45
Firmicutes	Bacillales	Bacillus subtilis subsp. subtilis str. 168 chromosome, complete genome	>NC_000964.3	1	170	972728	972857	20.91	0.000499	2.41e-10	37
Firmicutes	Bacillales	Bacillus thuringiensis BMB171 chromosome, complete genome	>NC_014171.1	1	170	3341153	3341050	21.13	0.000532	2.03e-10	41
Firmicutes	Bacillales	Bacillus thuringiensis serovar konkukian str. 97-27 chromosome, complete genome	>NC_005957.1	1	170	3306423	3306319	22.58	0.000171	6.64e-11	40
Firmicutes	Bacillales	Bacillus weihenstephanensis KBAB4, complete genome	>NC_010184.1	1	170	3226612	3226484	20.79	0.00068	2.63e-10	43
Firmicutes	Clostridiales	Clostridium saccharolyticum WM1 chromosome, complete genome	>NC_014376.1	1	170	2688299	2688176	22.58	0.000152	6.63e-11	40
Firmicutes	Halanaerobiales	Halothermothrix orenii H 168, complete genome	>NC_011899.1	1	170	1683376	1683244	22.76	7.33e-05	5.78e-11	49
Firmicutes	Lactobacillales	Lactobacillus acidophilus NCFM chromosome, complete genome	>NC_006814.3	1	170	798246	798386	19.08	0.000963	9.83e-10	39
Firmicutes	Lactobacillales	Leuconostoc citreum KM20, complete genome	>NC_010471.1	1	170	132782	132888	19.57	0.000594	6.73e-10	36
Firmicutes	Bacillales	Listeria innocua Clip11262, complete genome	>NC_003212.1	1	170	297778	297624	20.01	0.000712	4.81e-10	46
Firmicutes	Bacillales	Listeria monocytogenes Clip81459, complete genome	>NC_012488.1	1	170	280670	280516	20.01	0.000689	4.81e-10	46
Firmicutes	Bacillales	Listeria monocytogenes HCC23, complete genome	>NC_011660.1	1	170	2347329	2347483	20.59	0.000449	3.07e-10	46
Firmicutes	Bacillales	Listeria monocytogenes serotype 4b str. F2365 chromosome, complete genome	>NC_002973.6	1	170	289325	289171	20.01	0.000687	4.81e-10	46
Firmicutes	Bacillales	Oceanobacillus iheyensis HTE831, complete genome	>NC_004193.1	1	170	1103000	1103179	25.06	1.77e-05	9.9e-12	43
Firmicutes	Bacillales	Paenibacillus sp. Y412MC10 chromosome, complete genome	>NC_013406.1	1	170	3980255	3980405	20.9	0.000847	2.42e-10	44
Firmicutes	Clostridiales	Pelotomaculum thermopropionicum SI chromosome, complete genome	>NC_009454.1	1	170	1836068	1835941	22.64	9.47e-05	6.37e-11	46
Firmicutes	Selenomonadales	Selenomonas sputigena ATCC 35185 chromosome, complete genome	>NC_015437.1	1	170	646424	646279	22.01	0.00013	1.03e-10	47
Gammaproteobacteria	Pseudomonadales	Acinetobacter sp. DR1 chromosome, complete genome	>NC_014259.1	1	170	624025	624166	21.24	0.00038	1.86e-10	38
Gammaproteobacteria	Pasteurellales	Actinobacillus pleuropneumoniae L20, complete genome	>NC_009053.1	1	170	2138780	2138689	21.66	0.000151	1.35e-10	40
Gammaproteobacteria	Pasteurellales	Actinobacillus succinogenes 130Z, complete genome	>NC_009655.1	1	170	1386402	1386555	21.13	0.000232	2.04e-10	38
Gammaproteobacteria	Aeromonadales	Aeromonas veronii B565 chromosome, complete genome	>NC_015424.1	1	170	887623	887497	20.23	0.000907	4.06e-10	54
Gammaproteobacteria	Vibrionales	Aliivibrio salmonicida LFI1238 chromosome 1, complete genome	>NC_011312.1	1	170	1879497	1879407	20.43	0.00057	3.49e-10	35
Gammaproteobacteria	Vibrionales	Aliivibrio salmonicida LFI1238 chromosome 2, complete genome	>NC_011313.1	1	170	914527	914335	23.93	1.39e-05	2.35e-11	39
Gammaproteobacteria	Enterobacteriales	Dickeya zeae Ech1591 chromosome, complete genome	>NC_012912.1	1	170	3239152	3239014	24.08	4.97e-05	2.1e-11	39
Gammaproteobacteria	Enterobacteriales	Edwardsiella ictaluri 93-146 chromosome, complete genome	>NC_012779.1	1	170	450786	450962	21.85	0.000218	1.16e-10	46
Gammaproteobacteria	Enterobacteriales	Edwardsiella tarda EIB202 chromosome, complete genome	>NC_013508.1	1	170	2724004	2724134	22.71	0.000111	6.03e-11	41
Gammaproteobacteria	Enterobacteriales	Enterobacter aerogenes KCTC 2190 chromosome, complete genome	>NC_015663.1	1	170	3650489	3650317	20.89	0.000634	2.44e-10	46
Gammaproteobacteria	Alteromonadales	Ferrimonas balearica DSM 9799 chromosome, complete genome	>NC_014541.1	1	170	2402013	2401851	25.02	2.14e-05	1.02e-11	58
Gammaproteobacteria	Pasteurellales	Haemophilus ducreyi 35000HP, complete genome	>NC_002940.2	1	170	1468581	1468408	19.1	0.000807	9.66e-10	39
Gammaproteobacteria	Pasteurellales	Haemophilus influenzae F3047, complete genome	>NC_014922.1	1	170	1656265	1656371	23.98	2.23e-05	2.26e-11	36
Gammaproteobacteria	Chromatiales	Halothiobacillus neapolitanus c2, complete genome	>NC_013422.1	1	170	2247116	2247220	20.61	0.000383	3.02e-10	46
Gammaproteobacteria	Alteromonadales	Idiomarina loihiensis L2TR chromosome, complete genome	>NC_006512.1	1	170	1695185	1695024	30.21	2.62e-07	1.88e-13	43
Gammaproteobacteria	Enterobacteriales	Klebsiella pneumoniae NTUH-K2044 chromosome, complete genome	>NC_012731.1	1	170	685776	685943	25.15	2.37e-05	9.2e-12	57
Gammaproteobacteria	Enterobacteriales	Klebsiella pneumoniae subsp. pneumoniae MGH 78578 chromosome, complete genome	>NC_009648.1	1	170	4760174	4760341	25.3	2.15e-05	8.24e-12	58
Gammaproteobacteria	Alteromonadales	Marinobacter aquaeolei VT8, complete genome	>NC_008740.1	1	170	3852840	3852659	23.46	7.19e-05	3.38e-11	54
Gammaproteobacteria	Oceanospirillales	Marinomonas posidonica IVIA-Po-181 chromosome, complete genome	>NC_015559.1	1	170	2275453	2275305	20	0.000928	4.84e-10	43
Gammaproteobacteria	Pasteurellales	Pasteurella multocida subsp. multocida str. Pm70, complete genome	>NC_002663.1	1	170	1368060	1367933	19.34	0.00089	8.02e-10	42
Gammaproteobacteria	Enterobacteriales	Pectobacterium atrosepticum SCRI1043 chromosome, complete genome	>NC_004547.2	1	170	5003649	5003524	21.56	0.000363	1.46e-10	45
Gammaproteobacteria	Alteromonadales	Pseudoalteromonas haloplanktis TAC125 chromosome I, complete genome	>NC_007481.1	1	170	2978603	2978512	25.67	9.75e-06	6.17e-12	51
Gammaproteobacteria	Alteromonadales	Pseudoalteromonas sp. SM9913 chromosome chromosome I, complete sequence	>NC_014803.1	1	170	1876602	1876419	24.91	1.81e-05	1.11e-11	40
Gammaproteobacteria	Pseudomonadales	Pseudomonas syringae pv. syringae B728a, complete genome	>NC_007005.1	1	170	5844809	5844703	21.97	0.00032	1.07e-10	45
Gammaproteobacteria	Pseudomonadales	Psychrobacter arcticus 273-4, complete genome	>NC_007204.1	1	170	510213	510390	26.24	5.21e-06	4e-12	43
Gammaproteobacteria	Pseudomonadales	Psychrobacter sp. PRwf-1 chromosome, complete genome	>NC_009524.1	1	170	1911727	1911872	20.04	0.000685	4.68e-10	48
Gammaproteobacteria	Enterobacteriales	Salmonella enterica subsp. arizonae serovar 62:z4,z23:-- str. RSK2980 chromosome, complete genome	>NC_010067.1	1	170	2105744	2105591	22.46	0.000165	7.29e-11	50
Gammaproteobacteria	Enterobacteriales	Salmonella enterica subsp. enterica serovar Dublin str. CT_02021853 chromosome, complete genome	>NC_011205.1	1	170	2289886	2289762	20.7	0.00067	2.82e-10	42
Gammaproteobacteria	Enterobacteriales	Salmonella enterica subsp. enterica serovar Heidelberg str. SL476 chromosome, complete genome	>NC_011083.1	1	170	2207060	2206936	20.7	0.000677	2.82e-10	42
Gammaproteobacteria	Enterobacteriales	Salmonella enterica subsp. enterica serovar Typhimurium str. LT2 chromosome, complete genome	>NC_003197.1	1	170	360801	360964	20.98	0.000545	2.29e-10	50
Gammaproteobacteria	Alteromonadales	Shewanella amazonensis SB2B chromosome, complete genome	>NC_008700.1	1	170	2460273	2460431	23.32	7.97e-05	3.76e-11	40
Gammaproteobacteria	Alteromonadales	Shewanella halifaxensis HAW-EB4 chromosome, complete genome	>NC_010334.1	1	170	716043	716187	24.05	5.51e-05	2.15e-11	43
Gammaproteobacteria	Alteromonadales	Shewanella pealeana ATCC 700345 chromosome, complete genome	>NC_009901.1	1	170	1963495	1963659	21.4	0.000421	1.65e-10	39
Gammaproteobacteria	Alteromonadales	Shewanella piezotolerans WP3 chromosome, complete genome	>NC_011566.1	1	170	226397	226570	25.96	1.31e-05	4.95e-12	49
Gammaproteobacteria	Alteromonadales	Shewanella putrefaciens CN-32 chromosome, complete genome	>NC_009438.1	1	170	2924200	2924352	21.34	0.000396	1.73e-10	41
Gammaproteobacteria	Alteromonadales	Shewanella sediminis HAW-EB3, complete genome	>NC_009831.1	1	170	2586297	2586458	28.01	2.78e-06	1.02e-12	41
Gammaproteobacteria	Alteromonadales	Shewanella sp. W3-18-1 chromosome, complete genome	>NC_008750.1	1	170	736799	736928	20.49	0.000766	3.31e-10	39
Gammaproteobacteria	Alteromonadales	Shewanella violacea DSS12 chromosome, complete genome	>NC_014012.1	1	170	2154207	2154378	30.65	3.27e-07	1.34e-13	41
Gammaproteobacteria	Alteromonadales	Shewanella woodyi ATCC 51908 chromosome, complete genome	>NC_010506.1	1	170	2638440	2638597	22.07	0.000287	9.84e-11	42
Gammaproteobacteria	Vibrionales	Vibrio anguillarum 775 chromosome chromosome I, complete sequence	>NC_015633.1	1	170	2875531	2875662	20.7	0.000426	2.83e-10	45
Gammaproteobacteria	Vibrionales	Vibrio fischeri ES114 chromosome I, complete genome	>NC_006840.2	1	170	1342595	1342690	25.08	1.38e-05	9.73e-12	39
Gammaproteobacteria	Vibrionales	Vibrio fischeri MJ11 chromosome I, complete sequence	>NC_011184.1	1	170	1361650	1361742	24.05	3.06e-05	2.14e-11	38
Gammaproteobacteria	Vibrionales	Vibrio harveyi ATCC BAA-1116 chromosome II, complete sequence	>NC_009784.1	1	170	1900593	1900416	22.51	7.6e-05	7.01e-11	43
Gammaproteobacteria	Vibrionales	Vibrio parahaemolyticus RIMD 2210633 chromosome chromosome 1, complete sequence	>NC_004603.1	1	170	166760	166893	22.2	0.000144	8.88e-11	45
Gammaproteobacteria	Vibrionales	Vibrio sp. Ex25 chromosome 2, complete genome	>NC_013457.1	1	170	210907	210759	21.25	0.000166	1.85e-10	41
Gammaproteobacteria	Vibrionales	Vibrio sp. Ex25 chromosome chromosome 1, complete sequence	>NC_013456.1	1	170	388930	388832	21.59	0.000228	1.42e-10	52
Spirochaetes	Spirochaetales	Leptospira borgpetersenii serovar Hardjo-bovis JB197 chromosome 1, complete sequence	>NC_008510.1	1	170	1633410	1633266	21.41	0.000287	1.64e-10	42
Spirochaetes	Spirochaetales	Leptospira borgpetersenii serovar Hardjo-bovis L550 chromosome 1, complete sequence	>NC_008508.1	1	170	1875134	1874990	21.41	0.000291	1.64e-10	42
Verrucomicrobia	Verrucomicrobiales	Akkermansia muciniphila ATCC BAA-835, complete genome	>NC_010655.1	1	170	1618529	1618663	22.18	0.000119	9.08e-11	50
Verrucomicrobia	Puniceicoccales	Coraliomargarita akajimensis DSM 45221 chromosome, complete genome	>NC_014008.1	1	170	2011346	2011194	21.3	0.000328	1.78e-10	45

## Sheet: Candidate_846_SIPHT
Group	Order	Organism	Replicon	Query_start	Query_end	Target_start	Target_end	Score	E-value	P-value	G+C content
Actinobacteria	Actinomycetales	Rhodococcus erythropolis PR4, complete genome	>NC_012490.1	1	133	2670193	2670093	27.97	0.000245	7.6e-11	51
Alphaproteobacteria	Rhodospirillales	Acetobacter pasteurianus IFO 3283-01, complete genome	>NC_013209.1	1	133	1040729	1040864	25.21	0.00063	4.39e-10	47
Alphaproteobacteria	Rhizobiales	Agrobacterium radiobacter K84 chromosome 1, complete genome	>NC_011985.1	1	133	132777	132636	26.23	0.000455	2.3e-10	47
Alphaproteobacteria	Rhizobiales	Bartonella bacilliformis KC583, complete genome	>NC_008783.1	1	133	1349850	1349950	25.65	0.000237	3.32e-10	38
Alphaproteobacteria	Rickettsiales	Candidatus Cloacamonas acidaminovorans	>NS_000195.1	1	133	1751374	1751494	26.47	0.000218	1.97e-10	38
Alphaproteobacteria	Rickettsiales	Candidatus Pelagibacter ubique HTCC1062 chromosome, complete genome	>NC_007205.1	1	133	166217	166294	23.37	0.000909	1.41e-09	41
Alphaproteobacteria	Rhizobiales	Sinorhizobium fredii NGR234 chromosome, complete genome	>NC_012587.1	1	133	872076	872167	25.65	0.000642	3.31e-10	58
Alphaproteobacteria	Sphingobacteriales	Zymomonas mobilis subsp. pomaceae ATCC 29192 chromosome, complete genome	>NC_015709.1	1	133	1232122	1232198	30.85	1.2e-05	1.23e-11	39
Bacteroidetes	Flavobacteriales	Gramella forsetii KT0803, complete genome	>NC_008571.1	1	133	672119	672015	29.08	7.09e-05	3.78e-11	31
Bacteroidetes	Flavobacteriales	Robiginitalea biformata HTCC2501 chromosome, complete genome	>NC_013222.1	1	133	2788778	2788865	29.07	6.62e-05	3.79e-11	41
Bacteroidetes	Sphingobacteriales	Sphingobacterium sp. 21 chromosome, complete genome	>NC_015277.1	1	133	4677824	4677938	28.53	0.000164	5.33e-11	43
Bacteroidia	Bacteroidales	Bacteroides thetaiotaomicron VPI-5482 chromosome, complete genome	>NC_004663.1	1	133	842080	841955	29.17	0.00011	3.56e-11	47
Betaproteobacteria	Burkholderiales	Acidovorax ebreus TPSY chromosome, complete genome	>NC_011992.1	1	133	682320	682236	28.32	0.000115	6.1e-11	56
Betaproteobacteria	Burkholderiales	Acidovorax sp. JS42 chromosome, complete genome	>NC_008782.1	1	133	715705	715621	28.32	0.000134	6.1e-11	56
Betaproteobacteria	Burkholderiales	Alicycliphilus denitrificans BC chromosome, complete genome	>NC_014910.1	1	133	855903	855819	29.13	8.39e-05	3.66e-11	56
Betaproteobacteria	Burkholderiales	Alicycliphilus denitrificans K601 chromosome, complete genome	>NC_015422.1	1	133	797272	797188	29.13	9.04e-05	3.66e-11	56
Betaproteobacteria	Rhodocyclales	Azoarcus sp. BH72 chromosome, complete genome	>NC_008702.1	1	133	4358047	4358192	25.8	0.000654	3.02e-10	52
Betaproteobacteria	Burkholderiales	Bordetella avium 197N chromosome, complete genome	>NC_010645.1	1	133	525759	525834	27.05	0.000251	1.36e-10	53
Betaproteobacteria	Burkholderiales	Bordetella bronchiseptica RB50, complete genome	>NC_002927.3	1	133	928859	928934	25.79	0.0008	3.03e-10	54
Betaproteobacteria	Burkholderiales	Bordetella parapertussis 12822, complete genome	>NC_002928.3	1	133	845034	845109	25.79	0.000715	3.03e-10	54
Betaproteobacteria	Burkholderiales	Bordetella pertussis Tohama I, complete genome	>NC_002929.2	1	133	3363023	3362948	25.79	0.000612	3.03e-10	54
Betaproteobacteria	Burkholderiales	Burkholderia ambifaria AMMD chromosome chromosome 1, complete sequence	>NC_008390.1	1	133	265537	265668	138.19	0	0	48
Betaproteobacteria	Burkholderiales	Burkholderia ambifaria MC40-6 chromosome chromosome 1, complete sequence	>NC_010551.1	1	133	273103	273234	131.76	0	0	47
Betaproteobacteria	Burkholderiales	Burkholderia ambifaria MC40-6 chromosome chromosome 2, complete sequence	>NC_010552.1	1	133	1691518	1691629	41.44	2.04e-08	1.5e-14	52
Betaproteobacteria	Burkholderiales	Burkholderia cenocepacia AU 1054 chromosome 1, complete sequence	>NC_008060.1	1	133	2791648	2791761	49.32	1.64e-10	0	50
Betaproteobacteria	Burkholderiales	Burkholderia cenocepacia AU 1054 chromosome 2, complete sequence	>NC_008061.1	1	133	252545	252636	26.26	0.000311	2.26e-10	62
Betaproteobacteria	Burkholderiales	Burkholderia cenocepacia HI2424 chromosome 1, complete sequence	>NC_008542.1	1	133	351911	352042	158.35	0	0	46
Betaproteobacteria	Burkholderiales	Burkholderia cenocepacia HI2424 chromosome 2, complete sequence	>NC_008543.1	1	133	1713473	1713591	41.24	2.5e-08	1.7e-14	52
Betaproteobacteria	Burkholderiales	Burkholderia cenocepacia J2315 chromosome chromosome 1, complete sequence	>NC_011000.1	1	133	221239	221370	158.35	0	0	46
Betaproteobacteria	Burkholderiales	Burkholderia cenocepacia J2315 chromosome chromosome 2, complete sequence	>NC_011001.1	1	133	2089652	2089769	42.51	1.2e-08	8e-15	51
Betaproteobacteria	Burkholderiales	Burkholderia cenocepacia MC0-3 chromosome 2, complete sequence	>NC_010515.1	1	133	2178196	2178287	26.26	0.000358	2.26e-10	62
Betaproteobacteria	Burkholderiales	Burkholderia cenocepacia MC0-3 chromosome chromosome 1, complete sequence	>NC_010508.1	1	133	319860	319991	149.31	0	0	47
Betaproteobacteria	Burkholderiales	Burkholderia cepacia AMMD chromosome 2, complete sequence	>NC_008391.1	1	133	1041832	1041943	43.66	4.76e-09	4e-15	51
Betaproteobacteria	Burkholderiales	Burkholderia gladioli BSR3 chromosome chromosome 1, complete sequence	>NC_015381.1	1	133	293773	293908	111.23	0	0	52
Betaproteobacteria	Burkholderiales	Burkholderia gladioli BSR3 chromosome chromosome 2, complete sequence	>NC_015376.1	1	133	2341575	2341652	35.04	1.57e-06	8.59e-13	50
Betaproteobacteria	Burkholderiales	Burkholderia glumae BGR1 chromosome chromosome 1, complete sequence	>NC_012724.1	1	133	233793	233925	104.37	0	0	50
Betaproteobacteria	Burkholderiales	Burkholderia glumae BGR1 chromosome chromosome 2, complete sequence	>NC_012721.1	1	133	929669	929602	38.8	1.11e-07	8e-14	54
Betaproteobacteria	Burkholderiales	Burkholderia mallei ATCC 23344 chromosome 2, complete sequence	>NC_006349.2	1	133	573212	573348	24.16	0.000979	8.53e-10	58
Betaproteobacteria	Burkholderiales	Burkholderia mallei ATCC 23344 chromosome chromosome 1, complete sequence	>NC_006348.1	1	133	126698	126549	52.59	2.2e-11	0	48
Betaproteobacteria	Burkholderiales	Burkholderia mallei NCTC 10229 chromosome I, complete sequence	>NC_008836.1	1	133	2277300	2277151	52.59	2.17e-11	0	48
Betaproteobacteria	Burkholderiales	Burkholderia mallei NCTC 10229 chromosome II, complete sequence	>NC_008835.1	1	133	944464	944328	24.16	0.000962	8.53e-10	58
Betaproteobacteria	Burkholderiales	Burkholderia mallei NCTC 10247 chromosome I, complete genome	>NC_009080.1	1	133	2266967	2266818	52.59	2.19e-11	0	48
Betaproteobacteria	Burkholderiales	Burkholderia mallei NCTC 10247 chromosome II, complete genome	>NC_009079.1	1	133	1802202	1802066	24.16	0.000991	8.53e-10	58
Betaproteobacteria	Burkholderiales	Burkholderia mallei SAVP1 chromosome I, complete genome	>NC_008785.1	1	133	2817813	2817962	52.59	2.2e-11	0	48
Betaproteobacteria	Burkholderiales	Burkholderia multivorans ATCC 17616 chromosome 2, complete genome	>NC_010805.1	1	133	1532733	1532853	31.1	1.28e-05	1.05e-11	55
Betaproteobacteria	Burkholderiales	Burkholderia multivorans ATCC 17616 chromosome 2, complete sequence	>NC_010086.1	1	133	404237	404330	32.28	6.05e-06	4.95e-12	62
Betaproteobacteria	Burkholderiales	Burkholderia multivorans ATCC 17616 chromosome chromosome 1, complete sequence	>NC_010084.1	1	133	236933	237065	128.81	0	0	48
Betaproteobacteria	Burkholderiales	Burkholderia multivorans ATCC 17616 chromosome chromosome 1, complete sequence	>NC_010804.1	1	133	572524	572596	32.82	5.99e-06	3.51e-12	56
Betaproteobacteria	Burkholderiales	Burkholderia phymatum STM815 chromosome 2, complete sequence	>NC_010623.1	1	133	2012275	2012352	32.78	4.8e-06	3.6e-12	55
Betaproteobacteria	Burkholderiales	Burkholderia phymatum STM815 chromosome chromosome 1, complete sequence	>NC_010622.1	1	133	3468419	3468509	50.56	7.92e-11	0	55
Betaproteobacteria	Burkholderiales	Burkholderia phytofirmans PsJN chromosome 1, complete genome	>NC_010681.1	1	133	4431832	4431979	50.5	1.05e-10	0	47
Betaproteobacteria	Burkholderiales	Burkholderia pseudomallei 1106a chromosome I, complete genome	>NC_009076.1	1	133	3761280	3761148	158.92	0	0	46
Betaproteobacteria	Burkholderiales	Burkholderia pseudomallei 1710b chromosome chromosome I, complete sequence	>NC_007434.1	1	133	32203	32071	158.92	0	0	46
Betaproteobacteria	Burkholderiales	Burkholderia pseudomallei 668 chromosome I, complete genome	>NC_009074.1	1	133	3711737	3711605	158.92	0	0	46
Betaproteobacteria	Burkholderiales	Burkholderia pseudomallei K96243 chromosome chromosome 1, complete sequence	>NC_006350.1	1	133	3862419	3862287	158.92	0	0	46
Betaproteobacteria	Burkholderiales	Burkholderia pseudomallei MSHR346 chromosome I, complete genome	>NC_012695.1	1	133	3826596	3826464	154.85	0	0	45
Betaproteobacteria	Burkholderiales	Burkholderia rhizoxinica HKI 454 chromosome, complete genome	>NC_014722.1	1	133	90047	90150	63.21	2.1e-14	0	54
Betaproteobacteria	Burkholderiales	Burkholderia sp. 383 chromosome 1, complete genome	>NC_007510.1	1	133	268281	268412	147.37	0	0	47
Betaproteobacteria	Burkholderiales	Burkholderia sp. 383 chromosome chromosome 2, complete sequence	>NC_007511.1	1	133	499871	499964	26.06	0.000453	2.55e-10	65
Betaproteobacteria	Burkholderiales	Burkholderia sp. CCGE1001 chromosome chromosome 1, complete sequence	>NC_015136.1	1	133	4040802	4040938	51.2	6.15e-11	0	48
Betaproteobacteria	Burkholderiales	Burkholderia sp. CCGE1002 chromosome 1, complete sequence	>NC_014117.1	1	133	3498459	3498594	57.82	8.02e-13	0	47
Betaproteobacteria	Burkholderiales	Burkholderia sp. CCGE1003 chromosome chromosome 1, complete sequence	>NC_014539.1	1	133	4055078	4055212	53.12	1.83e-11	0	47
Betaproteobacteria	Burkholderiales	Burkholderia sp. CCGE1003 chromosome chromosome 2, complete sequence	>NC_014540.1	1	133	2273197	2273331	25.75	0.000456	3.11e-10	61
Betaproteobacteria	Burkholderiales	Burkholderia thailandensis E264 chromosome chromosome I, complete sequence	>NC_007651.1	1	133	1382507	1382579	25.89	0.000538	2.86e-10	56
Betaproteobacteria	Burkholderiales	Burkholderia thailandensis E264 chromosome chromosome II, complete sequence	>NC_007650.1	1	133	1151005	1151141	25.33	0.000586	4.07e-10	59
Betaproteobacteria	Burkholderiales	Burkholderia vietnamiensis G4 chromosome 2, complete sequence	>NC_009255.1	1	133	2194461	2194571	42.38	9.81e-09	8e-15	51
Betaproteobacteria	Burkholderiales	Burkholderia vietnamiensis G4 chromosome chromosome 1, complete sequence	>NC_009256.1	1	133	321854	321985	122.65	0	0	48
Betaproteobacteria	Burkholderiales	Burkholderia xenovorans LB400 chromosome 1, complete sequence	>NC_007951.1	1	133	4875458	4875594	49.69	1.93e-10	0	45
Betaproteobacteria	Burkholderiales	Cupriavidus taiwanensis LMG 19424 chromosome 1, complete sequence	>NC_010528.1	1	133	1338831	1338741	27.3	0.000197	1.17e-10	56
Betaproteobacteria	Rhodocyclales	Dechloromonas aromatica RCB, complete genome	>NC_007298.1	1	133	1207092	1207174	36.6	7.11e-07	3.2e-13	47
Betaproteobacteria	Burkholderiales	Herbaspirillum seropedicae SmR1 chromosome, complete genome	>NC_014323.1	1	133	2972984	2973110	29.38	8.5e-05	3.12e-11	41
Betaproteobacteria	Burkholderiales	Herminiimonas arsenicoxydans chromosome, complete genome	>NC_009138.1	1	133	1042525	1042602	31.09	1.78e-05	1.05e-11	42
Betaproteobacteria	Burkholderiales	Janthinobacterium sp. Marseille, complete genome	>NC_009659.1	1	133	1320095	1320218	30.82	2.53e-05	1.25e-11	46
Betaproteobacteria	Methylophilales	Methylotenera sp. 301 chromosome, complete genome	>NC_014207.1	1	133	612863	612939	25.02	0.000745	4.93e-10	51
Betaproteobacteria	Neisseriales	Neisseria gonorrhoeae FA 1090, complete genome	>NC_002946.2	1	133	1248886	1249031	24.23	0.000866	8.14e-10	37
Betaproteobacteria	Neisseriales	Neisseria gonorrhoeae NCCP11945 chromosome, complete genome	>NC_011035.1	1	133	1253935	1254080	24.23	0.000897	8.14e-10	37
Betaproteobacteria	Neisseriales	Neisseria lactamica ST-640, complete genome	>NC_014752.1	1	133	638707	638562	24.5	0.000756	6.89e-10	38
Betaproteobacteria	Neisseriales	Neisseria meningitidis 053442, complete genome	>NC_010120.1	1	133	1582089	1582234	25.49	0.00039	3.67e-10	39
Betaproteobacteria	Neisseriales	Neisseria meningitidis alpha14, complete genome	>NC_013016.1	1	133	1569588	1569733	25.19	0.000471	4.44e-10	38
Betaproteobacteria	Neisseriales	Neisseria meningitidis FAM18, complete genome	>NC_008767.1	1	133	1592055	1592200	24.23	0.000882	8.14e-10	37
Betaproteobacteria	Neisseriales	Neisseria meningitidis MC58, complete genome	>NC_003112.2	1	133	1717525	1717670	25	0.000561	5e-10	38
Betaproteobacteria	Neisseriales	Neisseria meningitidis Z2491, complete genome	>NC_003116.1	1	133	1832464	1832609	25.19	0.000479	4.44e-10	38
Betaproteobacteria	Burkholderiales	Polynucleobacter necessarius subsp. asymbioticus QLW-P1DMWA-1, complete genome	>NC_009379.1	1	133	1540612	1540540	24.2	0.000885	8.3e-10	41
Betaproteobacteria	Burkholderiales	Pusillimonas sp. T7-7 chromosome, complete genome	>NC_015458.1	1	133	2283454	2283379	25.51	0.000697	3.63e-10	51
Betaproteobacteria	Burkholderiales	Ralstonia eutropha H16 chromosome 1, complete genome	>NC_008313.1	1	133	1498878	1498782	26.53	0.00038	1.9e-10	57
Betaproteobacteria	Burkholderiales	Ralstonia eutropha JMP134 chromosome chromosome 2, complete sequence	>NC_007348.1	1	133	2408334	2408263	25.03	0.00066	4.91e-10	64
Betaproteobacteria	Burkholderiales	Ralstonia pickettii 12D chromosome chromosome 1, complete sequence	>NC_012856.1	1	133	3454879	3454994	29.95	3.92e-05	2.18e-11	48
Betaproteobacteria	Burkholderiales	Ralstonia pickettii 12J chromosome chromosome 1, complete sequence	>NC_010682.1	1	133	3764971	3765086	30.96	2.24e-05	1.15e-11	47
Betaproteobacteria	Burkholderiales	Ralstonia solanacearum CFBP2957 chromosome, complete genome	>NC_014307.1	1	133	85211	85095	30.58	2.45e-05	1.45e-11	54
Betaproteobacteria	Burkholderiales	Ralstonia solanacearum GMI1000, complete genome	>NC_003295.1	1	133	3651387	3651503	25.57	0.000639	3.48e-10	53
Betaproteobacteria	Burkholderiales	Ralstonia solanacearum PSI07 chromosome, complete genome	>NC_014311.1	1	133	64443	64327	31.59	1.34e-05	7.69e-12	51
Betaproteobacteria	Burkholderiales	Verminephrobacter eiseniae EF01-2 chromosome, complete genome	>NC_008786.1	1	133	587103	587016	25.81	0.000823	2.99e-10	61
Chlamydiae	Chlamydiales	Chlamydia trachomatis D/UW-3/CX, complete genome	>NC_000117.1	1	133	27772	27875	23.81	0.000549	1.07e-09	39
Chlamydiae	Chlamydiales	Chlamydophila pecorum E58 chromosome, complete genome	>NC_015408.1	1	133	1074043	1074166	23.48	0.000716	1.31e-09	44
Chlamydiae	Chlamydiales	Simkania negevensis Z chromosome gsn.131, complete genome	>NC_015713.1	1	133	1896848	1896964	26.25	0.00028	2.27e-10	36
Deferribacteres	Deferribacterales	Denitrovibrio acetiphilus DSM 12809 chromosome, complete genome	>NC_013943.1	1	133	622595	622714	25.05	0.000773	4.86e-10	38
Deltaproteobacteria	Bdellovibrionales	Bdellovibrio bacteriovorus HD100, complete genome	>NC_005363.1	1	133	600836	600943	25.95	0.000512	2.74e-10	40
Deltaproteobacteria	Desulfobacterales	Desulfobulbus propionicus DSM 2032 chromosome, complete genome	>NC_014972.1	1	133	3273908	3273842	25.1	0.000893	4.69e-10	49
Deltaproteobacteria	Desulfuromonadales	Geobacter bemidjiensis Bem chromosome, complete genome	>NC_011146.1	1	133	1381565	1381450	29.23	7.8e-05	3.42e-11	46
Deltaproteobacteria	Desulfuromonadales	Geobacter sp. M21, complete genome	>NC_012918.1	1	133	3579648	3579766	27.72	0.000209	8.93e-11	50
Elusimicrobia	Elusimicrobiales	Elusimicrobium minutum Pei191 chromosome, complete genome	>NC_010644.1	1	133	14676	14748	25.28	0.000341	4.21e-10	41
Firmicutes	Bacillales	Bacillus atrophaeus 1942 chromosome, complete genome	>NC_014639.1	1	133	340674	340543	25.23	0.000894	4.34e-10	42
Firmicutes	Bacillales	Bacillus subtilis subsp. spizizenii str. W23 chromosome, complete genome	>NC_014479.1	1	133	3210278	3210172	25.38	0.000783	3.94e-10	41
Firmicutes	Bacillales	Bacillus subtilis subsp. subtilis str. 168 chromosome, complete genome	>NC_000964.3	1	133	1000023	999948	27.16	0.000266	1.28e-10	34
Firmicutes	Bacillales	Brevibacillus brevis NBRC 100599, complete genome	>NC_012491.1	1	133	2532817	2532944	27.87	0.000253	8.12e-11	44
Firmicutes	Thermoanaerobacterales	Carboxydothermus hydrogenoformans Z-2901 chromosome, complete genome	>NC_007503.1	1	133	1826663	1826778	30.07	2.39e-05	2.02e-11	43
Firmicutes	Bacillales	Geobacillus sp. WCH70, complete genome	>NC_012793.1	1	133	933581	933725	25.83	0.000505	2.95e-10	46
Firmicutes	Lactobacillales	Lactococcus lactis subsp. lactis Il1403, complete genome	>NC_002662.1	1	133	1708034	1707964	29.88	2.66e-05	2.27e-11	32
Firmicutes	Lactobacillales	Lactococcus lactis subsp. lactis KF147, complete genome	>NC_013656.1	1	133	1877368	1877298	29.88	2.92e-05	2.27e-11	32
Firmicutes	Bacillales	Listeria seeligeri serovar 1/2b str. SLCC3954, complete genome	>NC_013891.1	1	133	1138322	1138430	25.72	0.000437	3.16e-10	34
Gammaproteobacteria	Pseudomonadales	Acinetobacter sp. ADP1 chromosome, complete genome	>NC_005966.1	1	133	1401491	1401612	27.27	0.000211	1.19e-10	36
Gammaproteobacteria	Pseudomonadales	Acinetobacter sp. DR1 chromosome, complete genome	>NC_014259.1	1	133	2276780	2276661	25.29	0.000855	4.17e-10	35
Gammaproteobacteria	Alteromonadales	Alteromonas sp. SN2 chromosome, complete genome	>NC_015554.1	1	133	3989648	3989766	28.47	0.000136	5.53e-11	43
Gammaproteobacteria	Pseudomonadales	Cellvibrio japonicus Ueda107 chromosome, complete genome	>NC_010995.1	1	133	1258798	1258935	30.4	3.69e-05	1.63e-11	49
Gammaproteobacteria	Enterobacteriales	Citrobacter koseri ATCC BAA-895 chromosome, complete genome	>NC_009792.1	1	133	1737514	1737627	25.6	0.000801	3.43e-10	43
Gammaproteobacteria	Enterobacteriales	Cronobacter turicensis z3032, complete genome	>NC_013282.2	1	133	695130	695238	25.78	0.000663	3.06e-10	52
Gammaproteobacteria	Enterobacteriales	Enterobacter aerogenes KCTC 2190 chromosome, complete genome	>NC_015663.1	1	133	3141598	3141664	25.77	0.0008	3.07e-10	45
Gammaproteobacteria	Enterobacteriales	Enterobacter cloacae SCF1 chromosome, complete genome	>NC_014618.1	1	133	2845819	2845698	25.4	0.000926	3.9e-10	48
Gammaproteobacteria	Enterobacteriales	Erwinia billingiae Eb661 chromosome, complete genome	>NC_014306.1	1	133	3610731	3610831	28.22	0.000163	6.48e-11	48
Gammaproteobacteria	Enterobacteriales	Escherichia coli 'BL21-Gold(DE3)pLysS AG' chromosome, complete genome	>NC_012947.1	1	133	3162868	3162801	27.08	0.000302	1.34e-10	46
Gammaproteobacteria	Enterobacteriales	Escherichia coli 55989, complete genome	>NC_011748.1	1	133	674602	674669	27.08	0.00034	1.34e-10	46
Gammaproteobacteria	Enterobacteriales	Escherichia coli ATCC 8739, complete genome	>NC_010468.1	1	133	3298081	3298014	27.08	0.000313	1.34e-10	46
Gammaproteobacteria	Enterobacteriales	Escherichia coli B str. REL606 chromosome, complete genome	>NC_012967.1	1	133	641737	641804	27.08	0.000306	1.34e-10	46
Gammaproteobacteria	Enterobacteriales	Escherichia coli BW2952, complete genome	>NC_012759.1	1	133	561137	561204	27.08	0.000302	1.34e-10	46
Gammaproteobacteria	Enterobacteriales	Escherichia coli E24377A, complete genome	>NC_009801.1	1	133	681828	681895	27.08	0.000329	1.34e-10	46
Gammaproteobacteria	Enterobacteriales	Escherichia coli HS, complete genome	>NC_009800.1	1	133	695237	695304	27.08	0.000307	1.34e-10	46
Gammaproteobacteria	Enterobacteriales	Escherichia coli IAI1 chromosome, complete genome	>NC_011741.1	1	133	661873	661940	27.08	0.00031	1.34e-10	46
Gammaproteobacteria	Enterobacteriales	Escherichia coli IAI39 chromosome, complete genome	>NC_011750.1	1	133	637216	637283	27.08	0.000339	1.34e-10	46
Gammaproteobacteria	Enterobacteriales	Escherichia coli O103:H2 str. 12009, complete genome	>NC_013353.1	1	133	696833	696900	27.08	0.00036	1.34e-10	46
Gammaproteobacteria	Enterobacteriales	Escherichia coli O111:H- str. 11128, complete genome	>NC_013364.1	1	133	705406	705473	27.08	0.000355	1.34e-10	46
Gammaproteobacteria	Enterobacteriales	Escherichia coli O157:H7 str. EC4115, complete genome	>NC_011353.1	1	133	743785	743852	27.08	0.000368	1.34e-10	46
Gammaproteobacteria	Enterobacteriales	Escherichia coli O157:H7 str. EDL933 chromosome, complete genome	>NC_002655.2	1	133	740291	740358	27.08	0.000365	1.34e-10	46
Gammaproteobacteria	Enterobacteriales	Escherichia coli O157:H7 str. Sakai, complete genome	>NC_002695.1	1	133	740510	740577	27.08	0.000363	1.34e-10	46
Gammaproteobacteria	Enterobacteriales	Escherichia coli O157:H7 str. TW14359 chromosome, complete genome	>NC_013008.1	1	133	745378	745445	27.08	0.000365	1.34e-10	46
Gammaproteobacteria	Enterobacteriales	Escherichia coli O26:H11 str. 11368, complete genome	>NC_013361.1	1	133	745114	745181	27.08	0.000376	1.34e-10	46
Gammaproteobacteria	Enterobacteriales	Escherichia coli O55:H7 str. CB9615 chromosome, complete genome	>NC_013941.1	1	133	829937	830004	27.08	0.000356	1.34e-10	46
Gammaproteobacteria	Enterobacteriales	Escherichia coli SE11 chromosome, complete genome	>NC_011415.1	1	133	744045	744112	27.08	0.000323	1.34e-10	46
Gammaproteobacteria	Enterobacteriales	Escherichia coli SMS-3-5 chromosome, complete genome	>NC_010498.1	1	133	659756	659823	27.08	0.000335	1.34e-10	46
Gammaproteobacteria	Enterobacteriales	Escherichia coli str. K-12 substr. DH10B, complete genome	>NC_010473.1	1	133	710969	711036	27.08	0.000309	1.34e-10	46
Gammaproteobacteria	Enterobacteriales	Escherichia coli str. K-12 substr. MG1655 chromosome, complete genome	>NC_000913.2	1	133	658377	658444	27.08	0.000306	1.34e-10	46
Gammaproteobacteria	Enterobacteriales	Escherichia coli str. K-12 substr. W3110 chromosome, complete genome	>AC_000091.1	1	133	659576	659643	27.08	0.000307	1.34e-10	46
Gammaproteobacteria	Enterobacteriales	Escherichia coli UMN026 chromosome, complete genome	>NC_011751.1	1	133	772656	772723	27.08	0.000344	1.34e-10	46
Gammaproteobacteria	Oceanospirillales	Hahella chejuensis KCTC 2396 chromosome, complete genome	>NC_007645.1	1	133	4998766	4998633	32.86	1.22e-05	3.42e-12	46
Gammaproteobacteria	Enterobacteriales	Klebsiella pneumoniae 342, complete genome	>NC_011283.1	1	133	3772981	3772915	25.79	0.000847	3.04e-10	48
Gammaproteobacteria	Enterobacteriales	Klebsiella variicola At-22 chromosome, complete genome	>NC_013850.1	1	133	3707625	3707559	25.79	0.000819	3.04e-10	48
Gammaproteobacteria	Pasteurellales	Pasteurella multocida subsp. multocida str. Pm70, complete genome	>NC_002663.1	1	133	1373130	1373010	27.4	0.000122	1.1e-10	36
Gammaproteobacteria	Pseudomonadales	Pseudomonas fluorescens Pf0-1 chromosome, complete genome	>NC_007492.2	1	133	2458499	2458414	26.15	0.000769	2.42e-10	55
Gammaproteobacteria	Pseudomonadales	Pseudomonas mendocina NK-01 chromosome, complete genome	>NC_015410.1	1	133	2273318	2273411	27.12	0.000351	1.31e-10	45
Gammaproteobacteria	Enterobacteriales	Serratia proteamaculans 568 chromosome, complete genome	>NC_009832.1	1	133	5360265	5360335	27.12	0.000352	1.31e-10	52
Gammaproteobacteria	Alteromonadales	Shewanella loihica PV-4, complete genome	>NC_009092.1	1	133	748304	748231	25.61	0.000775	3.41e-10	55
Gammaproteobacteria	Alteromonadales	Shewanella putrefaciens CN-32 chromosome, complete genome	>NC_009438.1	1	133	1152511	1152377	28.26	0.000146	6.35e-11	41
Gammaproteobacteria	Alteromonadales	Shewanella sp. W3-18-1 chromosome, complete genome	>NC_008750.1	1	133	3580581	3580715	27.72	0.000208	8.92e-11	41
Gammaproteobacteria	Enterobacteriales	Shigella flexneri 2a str. 2457T, complete genome	>NC_004741.1	1	133	687599	687532	27.08	0.000304	1.34e-10	46
Gammaproteobacteria	Enterobacteriales	Shigella flexneri 2a str. 301, complete genome	>NC_004337.1	1	133	691367	691300	27.08	0.000304	1.34e-10	46
Gammaproteobacteria	Enterobacteriales	Shigella flexneri 5 str. 8401 chromosome, complete genome	>NC_008258.1	1	133	735853	735786	27.08	0.000302	1.34e-10	46
Gammaproteobacteria	Vibrionales	Vibrio splendidus LGP32 chromosome 2, complete genome	>NC_011744.2	1	133	1119354	1119424	25.99	0.000221	2.67e-10	39
Other proteobacteria		Magnetococcus sp. MC-1, complete genome	>NC_008576.1	1	133	3004245	3004328	26.27	0.000522	2.24e-10	45
Thermotogae	Thermotogales	Thermotoga thermarum DSM 5069 chromosome, complete genome	>NC_015707.1	1	133	563156	563030	24.54	0.000676	6.71e-10	41
Verrucomicrobia	Opitutales	Opitutus terrae PB90-1, complete genome	>NC_010571.1	1	133	5899809	5899884	25.91	0.000828	2.82e-10	59

## Sheet: Candidate_507_SIPHT
Group	Order	Organism	Replicon	Query_start	Query_end	Target_start	Target_end	Score	E-value	P-value	G+C content
Betaproteobacteria	Burkholderiales	[Burkholderia pseudomallei 305].	>AAYX01000019.1	1	90	58092	58181	78.71	0	0	62
Betaproteobacteria	Burkholderiales	Bordetella pertussis strain Tohama I, complete genome; segment 10/12	>BX640420.1	1	90	232310	232215	30.77	0.000988	5.63e-12	55
Betaproteobacteria	Burkholderiales	Burkholderia ambifaria MC40-6 ctg59.	>AAUZ01000005.1	1	90	30018	29927	66.82	1.9e-14	0	62
Betaproteobacteria	Burkholderiales	Burkholderia ambifaria MC40-6 ctg65.	>AAUZ01000004.1	1	90	223611	223700	32.06	0.000409	2.33e-12	56
Betaproteobacteria	Burkholderiales	Burkholderia cenocepacia AU 1054 chromosome 1, complete sequence.	>CP000378.1	1	90	779405	779314	83.73	0	0	62
Betaproteobacteria	Burkholderiales	Burkholderia cenocepacia HI2424 chromosome 1, complete genome.	>CP000458.1	1	90	1324041	1323950	85.03	0	0	61
Betaproteobacteria	Burkholderiales	Burkholderia cenocepacia MC0-3 ctg44.	>AAVA01000004.1	1	90	122281	122190	83.71	0	0	62
Betaproteobacteria	Burkholderiales	Burkholderia cenocepacia PC184 cont1.18.	>AAKX01000018.1	1	90	6245	6336	83.71	0	0	62
Betaproteobacteria	Burkholderiales	Burkholderia cepacia AMMD chromosome 1, complete sequence.	>CP000440.1	1	90	2703327	2703416	32.06	0.000411	2.33e-12	56
Betaproteobacteria	Burkholderiales	Burkholderia dolosa AUO158 cont1.101.	>AAKY01000101.1	1	90	20922	21015	51.18	8.4e-10	0	63
Betaproteobacteria	Burkholderiales	Burkholderia mallei 2002721280 ctg2_1099945121604.	>AANX02000088.1	1	90	350	261	77.1	0	0	63
Betaproteobacteria	Burkholderiales	Burkholderia mallei ATCC 10399 ctg_1047276661938.	>AAHN02000054.1	1	90	1335	1424	77.1	0	0	63
Betaproteobacteria	Burkholderiales	Burkholderia mallei ATCC 23344 chromosome 1, complete sequence.	>CP000010.1	1	90	1880601	1880690	77.1	0	0	63
Betaproteobacteria	Burkholderiales	Burkholderia mallei FMH ctg_1099464876542.	>AAIQ02000138.1	1	90	3083	3172	77.1	0	0	63
Betaproteobacteria	Burkholderiales	Burkholderia mallei GB8 horse 4 420.	>AAHO01000140.1	1	90	1860	1949	77.1	0	0	63
Betaproteobacteria	Burkholderiales	Burkholderia mallei JHU ctg_1099471777680.	>AAIR02000083.1	1	90	14770	14859	77.1	0	0	63
Betaproteobacteria	Burkholderiales	Burkholderia mallei NCTC 10229 chromosome II, complete sequence.	>CP000546.1	1	90	719314	719403	77.1	0	0	63
Betaproteobacteria	Burkholderiales	Burkholderia mallei NCTC 10247 chromosome II, complete sequence.	>CP000548.1	1	90	441660	441571	77.1	0	0	63
Betaproteobacteria	Burkholderiales	Burkholderia mallei PRL-20 gcontig_1105338610784.	>AAZP01000182.1	1	90	1781	1870	77.1	0	0	63
Betaproteobacteria	Burkholderiales	Burkholderia mallei SAVP1 chromosome II, complete sequence.	>CP000526.1	1	90	1151864	1151775	77.1	0	0	63
Betaproteobacteria	Burkholderiales	Burkholderia multivorans ATCC 17616 ctg62.	>AAVB01000005.1	1	90	311632	311721	53.19	2.13e-10	0	63
Betaproteobacteria	Burkholderiales	Burkholderia oklahomensis C6786 PMP6xxBOKxxC6786-99.	>ABBG01000099.1	1	90	9563	9475	75.06	0	0	64
Betaproteobacteria	Burkholderiales	Burkholderia oklahomensis EO147 PMP6xxBPSxxE0147-158.	>ABBF01000158.1	1	90	2025	1937	75.06	0	0	64
Betaproteobacteria	Burkholderiales	Burkholderia pseudomallei 1106a chromosome I, complete sequence.	>CP000572.1	1	90	1346320	1346231	78.71	0	0	62
Betaproteobacteria	Burkholderiales	Burkholderia pseudomallei 1106b ctg_1047320582686.	>AAMB01000021.1	1	90	67253	67342	78.71	0	0	62
Betaproteobacteria	Burkholderiales	Burkholderia pseudomallei 112 PMP6xxBPSxx112-239.	>ABBP01000239.1	1	90	1435	1346	80.22	0	0	61
Betaproteobacteria	Burkholderiales	Burkholderia pseudomallei 14 PMP6xxBPSxx14-335.	>ABBJ01000335.1	1	90	1409	1320	78.71	0	0	62
Betaproteobacteria	Burkholderiales	Burkholderia pseudomallei 1655 ctg_1047281326457.	>AAHR02000062.1	1	90	1843	1932	78.71	0	0	62
Betaproteobacteria	Burkholderiales	Burkholderia pseudomallei 1710a ctg_1100131268907.	>AAHS02000023.1	1	90	40299	40210	78.71	0	0	62
Betaproteobacteria	Burkholderiales	Burkholderia pseudomallei 1710b chromosome I, complete sequence.	>CP000124.1	1	90	1584942	1584853	78.71	0	0	62
Betaproteobacteria	Burkholderiales	Burkholderia pseudomallei 381 PMP6xxBPSxx381-1058.	>ABBM01001058.1	1	90	9839	9750	78.56	0	0	62
Betaproteobacteria	Burkholderiales	Burkholderia pseudomallei 406e ctg2_1041048331181.	>AAMM02000091.1	1	90	23207	23296	78.71	0	0	62
Betaproteobacteria	Burkholderiales	Burkholderia pseudomallei 668 chromosome I, complete sequence.	>CP000570.1	1	90	1335951	1335862	79.8	0	0	60
Betaproteobacteria	Burkholderiales	Burkholderia pseudomallei 7894 PMP6xxBPSxx7894-285.	>ABBO01000285.1	1	90	1417	1328	78.71	0	0	62
Betaproteobacteria	Burkholderiales	Burkholderia pseudomallei 9 PMP6xxBPSxx9-322.	>ABBL01000322.1	1	90	1397	1308	79.85	0	0	61
Betaproteobacteria	Burkholderiales	Burkholderia pseudomallei 91 PMP6xxBPSxx91-318.	>ABBK01000318.1	1	90	1423	1334	79.85	0	0	61
Betaproteobacteria	Burkholderiales	Burkholderia pseudomallei B7210 PMP6xxBPSxxB7210-257.	>ABBN01000257.1	1	90	1419	1330	79.85	0	0	61
Betaproteobacteria	Burkholderiales	Burkholderia pseudomallei BCC215 PMP6xxBPSxxBCC215-174.	>ABBR01000174.1	1	90	1423	1334	78.71	0	0	62
Betaproteobacteria	Burkholderiales	Burkholderia pseudomallei DM98 PMP6xxBPSxxDM98-428.	>ABBI01000428.1	1	90	1386	1297	78.71	0	0	62
Betaproteobacteria	Burkholderiales	Burkholderia pseudomallei NCTC 13177 strain NCTC13177 PMP6xxBPSxxNCTC13177-194.	>ABBQ01000194.1	1	90	2079	1990	79.85	0	0	61
Betaproteobacteria	Burkholderiales	Burkholderia pseudomallei Pasteur ctg_1047290569836.	>AAHV02000021.1	1	90	35454	35365	78.71	0	0	62
Betaproteobacteria	Burkholderiales	Burkholderia pseudomallei S13 ctg_1047279025575.	>AAHW02000019.1	1	90	35467	35378	78.71	0	0	62
Betaproteobacteria	Burkholderiales	Burkholderia pseudomallei strain K96243, chromosome 1, complete sequence.	>BX571965.1	1	90	1472110	1472021	78.71	0	0	62
Betaproteobacteria	Burkholderiales	Burkholderia sp. 383 chromosome 1, complete sequence.	>CP000151.1	1	90	1254666	1254576	75.7	0	0	60
Betaproteobacteria	Burkholderiales	Burkholderia thailandensis ATCC 700388 chromosome 1 BTI_24.	>AACX01000025.1	1	90	333171	333260	90.4	0	0	61
Betaproteobacteria	Burkholderiales	Burkholderia thailandensis Bt4 PMP6xxBTHxxBt4-726.	>ABBH01000726.1	1	90	7591	7680	90.4	0	0	61
Betaproteobacteria	Burkholderiales	Burkholderia thailandensis E264 chromosome I, complete sequence.	>CP000086.1	1	90	3292362	3292451	90.4	0	0	61
Betaproteobacteria	Burkholderiales	Burkholderia thailandensis TXDOH PMP6xxBTHxxTXDOH-717.	>ABBD01000717.1	1	90	7609	7698	85.81	0	0	60
Betaproteobacteria	Burkholderiales	Burkholderia ubonensis Bu PMP6xxBUBxxBu-566.	>ABBE01000566.1	1	90	2915	3001	46.48	2.1e-08	0	61
Betaproteobacteria	Burkholderiales	Burkholderia vietnamiensis G4 chromosome 1, complete genome.	>CP000614.1	1	90	1212592	1212501	64.34	1.03e-13	0	64
Unclassified proteobacteria		Magnetococcus sp. MC-1, complete genome.	>CP000471.1	1	90	2838007	2838084	31.66	0.00054	3.06e-12	55
Betaproteobacteria	Burkholderiales	Methylibium petroleiphilum PM1, complete genome.	>CP000555.1	1	90	3325548	3325642	31.62	0.000556	3.15e-12	57
Gammaproteobacteria	Pseudomonadales	Pseudomonas putida F1, complete genome.	>CP000712.1	1	90	989136	989219	34.44	6.99e-05	4.58e-13	52
Gammaproteobacteria	Pseudomonadales	Pseudomonas stutzeri A1501, complete genome.	>CP000304.1	1	90	1680475	1680380	35	5.45e-05	3.11e-13	65
Gammaproteobacteria	Enterobacteriales	Serratia proteamaculans 568 ctg123.	>AAUN01000004.1	1	90	242724	242813	32.08	0.000402	2.29e-12	38
Gammaproteobacteria	Enterobacteriales	Shigella dysenteriae Sd197, complete genome.	>CP000034.1	1	90	2145865	2145785	32.6	0.000282	1.61e-12	43
Alphaproteobacteria	Rhodobacterales	Sulfitobacter sp. EE-36 1099451317994.	>AALV01000004.1	1	90	119481	119392	33.93	0.000114	6.5e-13	56
Gammaproteobacteria	Vibrionales	Vibrionales bacterium SWAT-3 1101732140690.	>AAZW01000021.1	1	90	69522	69603	34.18	9.6e-05	5.47e-13	37

## Sheet: Candidate_612_SIPHT
Group	Order	Organism	Replicon	Query_start	Query_end	Target_start	Target_end	Score	E-value	P-value	G+C content
Betaproteobacteria	Burkholderiales	Burkholderia thailandensis ATCC 700388 chromosome 1 BTI_22.	>AACX01000023.1	1	114	18259	18146	136.87	0	0	53
Betaproteobacteria	Burkholderiales	Burkholderia mallei ATCC 10399 ctg_1047277000608.	>AAHN02000001.1	1	114	170203	170316	136.87	0	0	53
Betaproteobacteria	Burkholderiales	Burkholderia mallei GB8 horse 4 382.	>AAHO01000033.1	1	114	5201	5088	136.87	0	0	53
Betaproteobacteria	Burkholderiales	Burkholderia pseudomallei 1655 ctg_1047281326450.	>AAHR02000086.1	1	114	4996	4883	136.87	0	0	53
Betaproteobacteria	Burkholderiales	Burkholderia pseudomallei 1710a ctg_1041046200156.	>AAHS02000060.1	1	114	27410	27523	136.87	0	0	53
Betaproteobacteria	Burkholderiales	Burkholderia pseudomallei Pasteur ctg_1047290504980.	>AAHV02000142.1	1	114	5425	5312	136.87	0	0	53
Betaproteobacteria	Burkholderiales	Burkholderia pseudomallei S13 ctg_1047279025579.	>AAHW02000069.1	1	114	27925	28038	136.87	0	0	53
Betaproteobacteria	Burkholderiales	Burkholderia mallei FMH ctg_1099464876510.	>AAIQ02000064.1	1	114	1618	1505	136.87	0	0	53
Betaproteobacteria	Burkholderiales	Burkholderia mallei JHU ctg_1099471777654.	>AAIR02000139.1	1	114	5201	5088	136.87	0	0	53
Betaproteobacteria	Burkholderiales	Burkholderia cenocepacia PC184 cont1.9.	>AAKX01000009.1	1	114	25103	24990	143.51	0	0	53
Betaproteobacteria	Burkholderiales	Burkholderia dolosa AUO158 cont1.90.	>AAKY01000090.1	1	114	2976	2863	134.91	0	0	52
Betaproteobacteria	Burkholderiales	Burkholderia pseudomallei 1106b ctg_1047320582679.	>AAMB01000040.1	1	114	37802	37689	136.87	0	0	53
Betaproteobacteria	Burkholderiales	Burkholderia pseudomallei 406e ctg2_1041048331173.	>AAMM02000017.1	1	114	5199	5086	136.87	0	0	53
Betaproteobacteria	Burkholderiales	Burkholderia mallei 2002721280 ctg2_1100131615416.	>AANX02000014.1	1	114	64706	64593	136.87	0	0	53
Betaproteobacteria	Burkholderiales	Burkholderia phymatum STM815 ctg56.	>AAUG01000008.1	1	114	330267	330152	91.11	0	0	49
Betaproteobacteria	Burkholderiales	Burkholderia phytofirmans PsJN ctg28.	>AAUH01000006.1	1	114	204450	204332	90.03	0	0	50
Betaproteobacteria	Burkholderiales	Burkholderia ambifaria MC40-6 ctg59.	>AAUZ01000005.1	1	114	416332	416445	131.29	0	0	52
Betaproteobacteria	Burkholderiales	Burkholderia cenocepacia MC0-3 ctg46.	>AAVA01000008.1	1	114	7555	7668	143.51	0	0	53
Betaproteobacteria	Burkholderiales	Burkholderia multivorans ATCC 17616 ctg61.	>AAVB01000020.1	1	114	23124	23011	142.45	0	0	54
Betaproteobacteria	Burkholderiales	[Burkholderia pseudomallei 305].	>AAYX01000011.1	1	114	167970	167857	136.87	0	0	53
Betaproteobacteria	Burkholderiales	Burkholderia mallei PRL-20 gcontig_1105338610862.	>AAZP01000147.1	1	114	1975	2088	136.87	0	0	53
Betaproteobacteria	Burkholderiales	Burkholderia thailandensis TXDOH PMP6xxBTHxxTXDOH-672.	>ABBD01000672.1	1	114	17515	17402	136.87	0	0	53
Betaproteobacteria	Burkholderiales	Burkholderia ubonensis Bu PMP6xxBUBxxBu-522.	>ABBE01000522.1	1	114	29870	29757	132.81	0	0	54
Betaproteobacteria	Burkholderiales	Burkholderia oklahomensis EO147 PMP6xxBPSxxE0147-270.	>ABBF01000270.1	1	114	3180	3067	135.8	0	0	52
Betaproteobacteria	Burkholderiales	Burkholderia oklahomensis C6786 PMP6xxBOKxxC6786-184.	>ABBG01000184.1	1	114	17557	17444	135.8	0	0	52
Betaproteobacteria	Burkholderiales	Burkholderia thailandensis Bt4 PMP6xxBTHxxBt4-691.	>ABBH01000691.1	1	114	17532	17419	136.87	0	0	53
Betaproteobacteria	Burkholderiales	Burkholderia pseudomallei DM98 PMP6xxBPSxxDM98-706.	>ABBI01000706.1	1	114	2786	2673	136.87	0	0	53
Betaproteobacteria	Burkholderiales	Burkholderia pseudomallei 14 PMP6xxBPSxx14-580.	>ABBJ01000580.1	1	114	2813	2700	136.87	0	0	53
Betaproteobacteria	Burkholderiales	Burkholderia pseudomallei 91 PMP6xxBPSxx91-550.	>ABBK01000550.1	1	114	2732	2619	136.87	0	0	53
Betaproteobacteria	Burkholderiales	Burkholderia pseudomallei 9 PMP6xxBPSxx9-560.	>ABBL01000560.1	1	114	2819	2706	136.87	0	0	53
Betaproteobacteria	Burkholderiales	Burkholderia pseudomallei 381 PMP6xxBPSxx381-354.	>ABBM01000354.1	1	114	9661	9548	136.87	0	0	53
Betaproteobacteria	Burkholderiales	Burkholderia pseudomallei B7210 PMP6xxBPSxxB7210-462.	>ABBN01000462.1	1	114	2808	2695	136.87	0	0	53
Betaproteobacteria	Burkholderiales	Burkholderia pseudomallei 7894 PMP6xxBPSxx7894-508.	>ABBO01000508.1	1	114	2835	2721	131.71	0	0	52
Betaproteobacteria	Burkholderiales	Burkholderia pseudomallei 112 PMP6xxBPSxx112-408.	>ABBP01000408.1	1	114	3142	3029	130.83	0	0	55
Betaproteobacteria	Burkholderiales	Burkholderia pseudomallei NCTC 13177 strain NCTC13177 PMP6xxBPSxxNCTC13177-346.	>ABBQ01000346.1	1	114	2894	2781	136.87	0	0	53
Betaproteobacteria	Burkholderiales	Burkholderia pseudomallei BCC215 PMP6xxBPSxxBCC215-312.	>ABBR01000312.1	1	114	3184	3071	136.87	0	0	53
Betaproteobacteria	Burkholderiales	Burkholderia pseudomallei strain K96243, chromosome 1, complete sequence.	>BX571965.1	1	114	2290523	2290410	136.87	0	0	53
Betaproteobacteria	Burkholderiales	Burkholderia mallei ATCC 23344 chromosome 1, complete sequence.	>CP000010.1	1	114	1114574	1114461	136.87	0	0	53
Betaproteobacteria	Burkholderiales	Burkholderia thailandensis E264 chromosome I, complete sequence.	>CP000086.1	1	114	2931876	2931763	136.87	0	0	53
Betaproteobacteria	Burkholderiales	Burkholderia pseudomallei 1710b chromosome I, complete sequence.	>CP000124.1	1	114	2084288	2084401	136.87	0	0	53
Betaproteobacteria	Burkholderiales	Burkholderia sp. 383 chromosome 1, complete sequence.	>CP000151.1	1	114	1621409	1621522	143.51	0	0	53
Betaproteobacteria	Burkholderiales	Burkholderia xenovorans LB400 chromosome 1, complete sequence.	>CP000270.1	1	114	1820094	1820212	89.27	0	0	49
Betaproteobacteria	Burkholderiales	Burkholderia cenocepacia AU 1054 chromosome 1, complete sequence.	>CP000378.1	1	114	1106969	1107082	143.51	0	0	53
Betaproteobacteria	Burkholderiales	Burkholderia cepacia AMMD chromosome 1, complete sequence.	>CP000440.1	1	114	1515816	1515929	131.29	0	0	52
Betaproteobacteria	Burkholderiales	Burkholderia cenocepacia HI2424 chromosome 1, complete genome.	>CP000458.1	1	114	1651618	1651731	143.51	0	0	53
Betaproteobacteria	Burkholderiales	Burkholderia mallei SAVP1 chromosome II, complete sequence.	>CP000526.1	1	114	1488557	1488444	136.87	0	0	53
Betaproteobacteria	Burkholderiales	Burkholderia mallei NCTC 10229 chromosome II, complete sequence.	>CP000546.1	1	114	190458	190345	136.87	0	0	53
Betaproteobacteria	Burkholderiales	Burkholderia mallei NCTC 10247 chromosome II, complete sequence.	>CP000548.1	1	114	970644	970757	136.87	0	0	53
Betaproteobacteria	Burkholderiales	Burkholderia pseudomallei 668 chromosome I, complete sequence.	>CP000570.1	1	114	1711879	1711992	136.87	0	0	53
Betaproteobacteria	Burkholderiales	Burkholderia pseudomallei 1106a chromosome I, complete sequence.	>CP000572.1	1	114	1719150	1719263	136.87	0	0	53
Betaproteobacteria	Burkholderiales	Burkholderia vietnamiensis G4 chromosome 1, complete genome.	>CP000614.1	1	114	1571366	1571481	128.7	0	0	52

## Sheet: Candidate_684_SIPHT
Group	Order	Organism	Replicon	Query_start	Query_end	Target_start	Target_end	Score	E-value	P-value	G+C content
Actinobacteria	Actinomycetales	Rhodococcus jostii RHA1 chromosome, complete genome	>NC_008268.1	1	114	847199	847295	26.08	0.000381	1.55e-10	70
Actinobacteria	Actinomycetales	Arthrobacter sp. FB24 chromosome chromosome 1, complete sequence	>NC_008541.1	1	114	1407334	1407387	28.36	4.57e-05	3.09e-11	63
Actinobacteria	Actinomycetales	Saccharomonospora viridis DSM 43017 chromosome, complete genome	>NC_013159.1	1	114	4299246	4299139	25.95	0.000231	1.71e-10	50
Actinobacteria	Coriobacteriales	Cryptobacterium curtum DSM 15641 chromosome, complete genome	>NC_013170.1	1	114	1371150	1371061	28.61	1.32e-05	2.6e-11	47
Actinobacteria	Actinomycetales	Bifidobacterium longum subsp. longum JDM301 chromosome, complete genome	>NC_014169.1	1	114	466264	466145	23.15	0.000966	1.24e-09	59
Alphaproteobacteria	Rhizobiales	Agrobacterium tumefaciens str. C58 chromosome linear, complete sequence	>NC_003063.2	1	114	1415594	1415699	24.91	0.000232	3.56e-10	61
Alphaproteobacteria	Rhodospirillales	Granulibacter bethesdensis CGDNIH1 chromosome, complete genome	>NC_008343.1	1	114	1712967	1713088	23.9	0.000619	7.27e-10	59
Alphaproteobacteria	Rhizobiales	Bradyrhizobium sp. BTAi1 chromosome, complete genome	>NC_009485.1	1	114	3398226	3398117	33.23	2.58e-06	9.91e-13	65
Alphaproteobacteria	Caulobacterales	Caulobacter sp. K31 chromosome, complete genome	>NC_010338.1	1	114	2877230	2877171	24.24	0.000984	5.71e-10	62
Alphaproteobacteria	Caulobacterales	Asticcacaulis excentricus CB 48 chromosome 2, complete sequence	>NC_014817.1	1	114	427642	427540	22.24	0.000977	2.36e-09	53
Betaproteobacteria	Burkholderiales	Burkholderia mallei ATCC 23344 chromosome chromosome 1, complete sequence	>NC_006348.1	1	114	1794886	1794773	116.64	0	0	64
Betaproteobacteria	Burkholderiales	Burkholderia pseudomallei K96243 chromosome chromosome 1, complete sequence	>NC_006350.1	1	114	2768787	2768674	116.64	0	0	64
Betaproteobacteria	Burkholderiales	Burkholderia pseudomallei 1710b chromosome chromosome I, complete sequence	>NC_007434.1	1	114	3038821	3038708	116.64	0	0	64
Betaproteobacteria	Burkholderiales	Burkholderia sp. 383 chromosome 1, complete genome	>NC_007510.1	1	114	1228478	1228566	36.8	9.17e-08	7.9e-14	54
Betaproteobacteria	Burkholderiales	Burkholderia thailandensis E264 chromosome chromosome I, complete sequence	>NC_007651.1	1	114	2111033	2111146	119.06	0	0	64
Betaproteobacteria	Burkholderiales	Burkholderia xenovorans LB400 chromosome 1, complete sequence	>NC_007951.1	1	114	3207098	3206985	46.24	1.53e-10	0	54
Betaproteobacteria	Burkholderiales	Burkholderia cenocepacia AU 1054 chromosome 1, complete sequence	>NC_008060.1	1	114	749238	749301	30.74	5.95e-06	5.74e-12	58
Betaproteobacteria	Burkholderiales	Burkholderia cenocepacia AU 1054 chromosome 2, complete sequence	>NC_008061.1	1	114	2183648	2183536	81.98	0	0	64
Betaproteobacteria	Burkholderiales	Burkholderia cenocepacia AU 1054 chromosome 3, complete sequence	>NC_008062.1	1	114	522614	522728	103.09	0	0	63
Betaproteobacteria	Burkholderiales	Burkholderia ambifaria AMMD chromosome chromosome 1, complete sequence	>NC_008390.1	1	114	1149462	1149549	42.86	1.21e-09	1e-15	59
Betaproteobacteria	Burkholderiales	Burkholderia cepacia AMMD chromosome 3, complete sequence	>NC_008392.1	1	114	1186841	1186965	83.68	0	0	65
Betaproteobacteria	Burkholderiales	Burkholderia cenocepacia HI2424 chromosome 1, complete sequence	>NC_008542.1	1	114	1293874	1293937	30.74	6.29e-06	5.74e-12	58
Betaproteobacteria	Burkholderiales	Burkholderia cenocepacia HI2424 chromosome 2, complete sequence	>NC_008543.1	1	114	86125	86237	81.98	0	0	64
Betaproteobacteria	Burkholderiales	Burkholderia mallei SAVP1 chromosome I, complete genome	>NC_008785.1	1	114	2210966	2210853	116.64	0	0	64
Betaproteobacteria	Burkholderiales	Burkholderia mallei NCTC 10229 chromosome I, complete sequence	>NC_008836.1	1	114	3127805	3127918	116.64	0	0	64
Betaproteobacteria	Burkholderiales	Burkholderia pseudomallei 668 chromosome I, complete genome	>NC_009074.1	1	114	2579742	2579629	116.64	0	0	64
Betaproteobacteria	Burkholderiales	Burkholderia pseudomallei 1106a chromosome I, complete genome	>NC_009076.1	1	114	2626333	2626220	116.64	0	0	64
Betaproteobacteria	Burkholderiales	Burkholderia mallei NCTC 10247 chromosome I, complete genome	>NC_009080.1	1	114	1490559	1490446	116.64	0	0	64
Betaproteobacteria	Burkholderiales	Burkholderia vietnamiensis G4 chromosome 2, complete sequence	>NC_009255.1	1	114	2377987	2377875	85	0	0	63
Betaproteobacteria	Burkholderiales	Burkholderia vietnamiensis G4 chromosome chromosome 1, complete sequence	>NC_009256.1	1	114	1185233	1185343	46.33	1.07e-10	0	58
Betaproteobacteria	Burkholderiales	Burkholderia multivorans ATCC 17616 chromosome chromosome 1, complete sequence	>NC_010084.1	1	114	1251988	1252103	82.56	0	0	63
Betaproteobacteria	Burkholderiales	Burkholderia cenocepacia MC0-3 chromosome chromosome 1, complete sequence	>NC_010508.1	1	114	1259799	1259887	37.02	7.52e-08	6.8e-14	63
Betaproteobacteria	Burkholderiales	Burkholderia ambifaria MC40-6 chromosome chromosome 1, complete sequence	>NC_010551.1	1	114	1155204	1155291	41.14	3.96e-09	4e-15	60
Betaproteobacteria	Burkholderiales	Burkholderia phymatum STM815 chromosome chromosome 1, complete sequence	>NC_010622.1	1	114	1651983	1651868	41.17	3.92e-09	4e-15	59
Betaproteobacteria	Burkholderiales	Burkholderia phytofirmans PsJN chromosome 1, complete genome	>NC_010681.1	1	114	3142478	3142585	29.65	1.74e-05	1.24e-11	50
Betaproteobacteria	Burkholderiales	Burkholderia multivorans ATCC 17616 chromosome chromosome 1, complete sequence	>NC_010804.1	1	114	1184684	1184771	30.6	6.9e-06	6.37e-12	63
Betaproteobacteria	Burkholderiales	Burkholderia cenocepacia J2315 chromosome chromosome 1, complete sequence	>NC_011000.1	1	114	1146715	1146803	36.88	9.1e-08	7.5e-14	61
Betaproteobacteria	Burkholderiales	Burkholderia cenocepacia J2315 chromosome chromosome 2, complete sequence	>NC_011001.1	1	114	843364	843483	24.46	0.000494	4.89e-10	63
Betaproteobacteria	Burkholderiales	Burkholderia pseudomallei MSHR346 chromosome I, complete genome	>NC_012695.1	1	114	2718277	2718164	110.13	0	0	64
Betaproteobacteria	Burkholderiales	Burkholderia sp. CCGE1002 chromosome 3, complete sequence	>NC_014119.1	1	114	495207	495095	24.77	0.000158	3.92e-10	65
Betaproteobacteria	Burkholderiales	Burkholderia sp. CCGE1001 chromosome chromosome 1, complete sequence	>NC_015136.1	1	114	2616275	2616167	40.5	7.36e-09	6e-15	62
Chlorobia	Chlorobiales	Chlorobium luteolum DSM 273 chromosome, complete genome	>NC_007512.1	1	114	636084	636184	25.24	0.00021	2.82e-10	55
Chloroflexi	Anaerolineales	Anaerolinea thermophila UNI-1, complete genome	>NC_014960.1	1	114	1647716	1647641	23.66	0.00096	8.65e-10	46
Cyanobacteria	Nostocales	Nostoc sp. PCC 7120, complete genome	>NC_003272.1	1	114	3178993	3179081	25.34	0.000529	2.62e-10	54
Cyanobacteria	Synechococcales	Prochlorococcus marinus str. MIT 9313 chromosome, complete genome	>NC_005071.1	1	114	513733	513610	25	0.000253	3.34e-10	51
Deltaproteobacteria	Desulfovibrionales	Desulfovibrio desulfuricans subsp. desulfuricans str. ATCC 27774 chromosome, complete genome	>NC_011883.1	1	114	2370741	2370817	26.95	7.59e-05	8.4e-11	51
Deltaproteobacteria	Desulfarculales	Desulfarculus baarsii DSM 2075 chromosome, complete genome	>NC_014365.1	1	114	548033	548144	24.04	0.000758	6.59e-10	57
Firmicutes	Clostridiales	Clostridiales genomosp. BVAB3 str. UPII9-5 chromosome, complete genome	>NC_013895.2	1	114	1327223	1327126	23.15	0.000704	1.24e-09	42
Firmicutes	Thermoanaerobacterales	Thermosediminibacter oceani DSM 16646 chromosome, complete genome	>NC_014377.1	1	114	61945	62066	24.84	0.000267	3.73e-10	51
Gammaproteobacteria	Xanthomonadales	Xanthomonas axonopodis pv. citri str. 306 chromosome, complete genome	>NC_003919.1	1	114	4311309	4311215	25.41	0.000406	2.49e-10	59
Gammaproteobacteria	Oceanospirillales	Chromohalobacter salexigens DSM 3043, complete genome	>NC_007963.1	1	114	2500740	2500838	23.69	0.000981	8.44e-10	65
Gammaproteobacteria	Alteromonadales	Shewanella sp. ANA-3 chromosome chromosome 1, complete sequence	>NC_008577.1	1	114	3298596	3298708	25.54	0.000357	2.29e-10	55
Gammaproteobacteria	Enterobacteriales	Salmonella enterica subsp. enterica serovar Paratyphi B str. SPB7 chromosome, complete genome	>NC_010102.1	1	114	2661947	2661839	24.93	0.000536	3.51e-10	57
Gammaproteobacteria	Pasteurellales	Aggregatibacter aphrophilus NJ8700 chromosome, complete genome	>NC_012913.1	1	114	2166208	2166300	25.55	0.000164	2.26e-10	39
Gammaproteobacteria	Enterobacteriales	Cronobacter turicensis z3032, complete genome	>NC_013282.2	1	114	2975701	2975611	24.34	0.000734	5.33e-10	45
Gammaproteobacteria	Methylococcales	Methylomonas methanica MC09 chromosome, complete genome	>NC_015572.1	1	114	4341664	4341767	25.22	0.000453	2.85e-10	62
Gemmatimonadetes	Gemmatimonales	Gemmatimonas aurantiaca T-27, complete genome	>NC_012489.1	1	114	2659370	2659267	27.2	0.000103	7.06e-11	63
Methanococci	Methanococcales	Methanocaldococcus sp. FS406-22 chromosome, complete genome	>NC_013887.1	1	114	833990	833893	25.89	9.83e-05	1.78e-10	43

## Sheet: Candidate_697_SIPHT
Group	Order	Organism	Replicon	Query_start	Query_end	Target_start	Target_end	Score	E-value	P-value	G+C content
Betaproteobacteria	Burkholderiales	Burkholderia mallei ATCC 23344 chromosome chromosome 1, complete sequence	>NC_006348.1	1	87	617304	617383	70.97	2.1e-14	0	64
Betaproteobacteria	Burkholderiales	Burkholderia pseudomallei K96243 chromosome chromosome 1, complete sequence	>NC_006350.1	1	87	2887496	2887573	67.8	1.48e-13	0	67
Betaproteobacteria	Burkholderiales	Burkholderia pseudomallei 1710b chromosome chromosome I, complete sequence	>NC_007434.1	1	87	3157555	3157632	67.8	1.5e-13	0	67
Betaproteobacteria	Burkholderiales	Burkholderia sp. 383 chromosome 1, complete genome	>NC_007510.1	1	87	1228478	1228566	55.28	1.77e-10	0	54
Betaproteobacteria	Burkholderiales	Burkholderia thailandensis E264 chromosome chromosome I, complete sequence	>NC_007651.1	1	87	1989520	1989603	88.65	0	0	61
Betaproteobacteria	Burkholderiales	Burkholderia xenovorans LB400 chromosome 1, complete sequence	>NC_007951.1	1	87	134549	134604	30.83	0.000291	1.36e-10	52
Betaproteobacteria	Burkholderiales	Burkholderia xenovorans LB400 chromosome chromosome 2, complete sequence	>NC_007952.1	1	87	1428998	1429064	31.4	0.000145	9.88e-11	54
Betaproteobacteria	Burkholderiales	Burkholderia cenocepacia AU 1054 chromosome 1, complete sequence	>NC_008060.1	1	87	749214	749301	71.08	1.8e-14	0	59
Betaproteobacteria	Burkholderiales	Burkholderia cenocepacia AU 1054 chromosome 2, complete sequence	>NC_008061.1	1	87	2183618	2183536	46.77	1.77e-08	1.5e-14	63
Betaproteobacteria	Burkholderiales	Burkholderia cenocepacia AU 1054 chromosome 3, complete sequence	>NC_008062.1	1	87	522645	522728	42.16	1.07e-07	2.05e-13	62
Betaproteobacteria	Burkholderiales	Burkholderia ambifaria AMMD chromosome chromosome 1, complete sequence	>NC_008390.1	1	87	1149463	1149549	72.33	1e-14	0	60
Betaproteobacteria	Burkholderiales	Burkholderia cepacia AMMD chromosome 3, complete sequence	>NC_008392.1	1	87	1186883	1186965	49.14	2.08e-09	4e-15	63
Betaproteobacteria	Burkholderiales	Burkholderia cenocepacia HI2424 chromosome 1, complete sequence	>NC_008542.1	1	87	1293850	1293937	71.08	1.9e-14	0	59
Betaproteobacteria	Burkholderiales	Burkholderia cenocepacia HI2424 chromosome 2, complete sequence	>NC_008543.1	1	87	86155	86237	46.77	1.9e-08	1.5e-14	63
Betaproteobacteria	Burkholderiales	Burkholderia mallei SAVP1 chromosome I, complete genome	>NC_008785.1	1	87	2423028	2423109	70.94	2.1e-14	0	62
Betaproteobacteria	Burkholderiales	Burkholderia pseudomallei 668 chromosome I, complete genome	>NC_009074.1	1	87	2697814	2697892	68.87	7.7e-14	0	65
Betaproteobacteria	Burkholderiales	Burkholderia pseudomallei 1106a chromosome I, complete genome	>NC_009076.1	1	87	2747156	2747233	67.8	1.45e-13	0	67
Betaproteobacteria	Burkholderiales	Burkholderia mallei NCTC 10247 chromosome I, complete genome	>NC_009080.1	1	87	1727718	1727799	70.94	2.1e-14	0	62
Betaproteobacteria	Burkholderiales	Burkholderia vietnamiensis G4 chromosome 2, complete sequence	>NC_009255.1	1	87	2377957	2377875	49.24	3.7e-09	4e-15	61
Betaproteobacteria	Burkholderiales	Burkholderia vietnamiensis G4 chromosome chromosome 1, complete sequence	>NC_009256.1	1	87	1185268	1185343	69.19	6e-14	0	59
Betaproteobacteria	Burkholderiales	Burkholderia multivorans ATCC 17616 chromosome chromosome 1, complete sequence	>NC_010084.1	1	87	2338820	2338908	61.16	5.68e-12	0	65
Betaproteobacteria	Burkholderiales	Burkholderia cenocepacia MC0-3 chromosome chromosome 1, complete sequence	>NC_010508.1	1	87	1259800	1259887	75.25	2e-15	0	64
Betaproteobacteria	Burkholderiales	Burkholderia ambifaria MC40-6 chromosome chromosome 1, complete sequence	>NC_010551.1	1	87	1155205	1155291	72.7	8e-15	0	61
Betaproteobacteria	Burkholderiales	Burkholderia phytofirmans PsJN chromosome chromosome 2, complete sequence	>NC_010676.1	1	87	1058730	1058804	38.34	2.91e-06	1.84e-12	55
Betaproteobacteria	Burkholderiales	Burkholderia phytofirmans PsJN chromosome 1, complete genome	>NC_010681.1	1	87	1707777	1707833	37.74	5.06e-06	2.6e-12	51
Betaproteobacteria	Burkholderiales	Burkholderia multivorans ATCC 17616 chromosome chromosome 1, complete sequence	>NC_010804.1	1	87	1184696	1184771	56.45	8.45e-11	0	61
Betaproteobacteria	Burkholderiales	Burkholderia cenocepacia J2315 chromosome chromosome 1, complete sequence	>NC_011000.1	1	87	1146716	1146803	92.26	0	0	61
Betaproteobacteria	Burkholderiales	Burkholderia pseudomallei MSHR346 chromosome I, complete genome	>NC_012695.1	1	87	2836133	2836210	67.8	1.49e-13	0	67
Betaproteobacteria	Burkholderiales	Burkholderia sp. CCGE1002 chromosome 2, complete sequence	>NC_014118.1	1	87	589423	589489	29.55	0.000322	2.85e-10	57
Betaproteobacteria	Burkholderiales	Burkholderia sp. CCGE1003 chromosome chromosome 1, complete sequence	>NC_014539.1	1	87	3488698	3488764	31.46	0.000169	9.52e-11	58
Betaproteobacteria	Burkholderiales	Burkholderia sp. CCGE1003 chromosome chromosome 2, complete sequence	>NC_014540.1	1	87	2541471	2541537	28.55	0.000655	5.06e-10	54
Betaproteobacteria	Burkholderiales	Burkholderia sp. CCGE1001 chromosome chromosome 1, complete sequence	>NC_015136.1	1	87	3822299	3822355	32.99	7.02e-05	3.96e-11	58

## Sheet: Candidate_732_SIPHT
Group	Order	Organism	Replicon	Query_start	Query_end	Target_start	Target_end	Score	E-value	P-value	G+C content
Betaproteobacteria	Burkholderiales	Burkholderia pseudomallei strain K96243, chromosome 1, complete sequence.	>BX571965.1	1	366	3087452	3087089	396.07	0	0	51
Betaproteobacteria	Burkholderiales	Burkholderia mallei ATCC 23344 chromosome 1, complete sequence.	>CP000010.1	1	366	2181370	2181006	412.04	0	0	50
Betaproteobacteria	Burkholderiales	Burkholderia thailandensis E264 chromosome I, complete sequence.	>CP000086.1	1	366	1791759	1792123	347.21	0	0	50
Betaproteobacteria	Burkholderiales	Burkholderia pseudomallei 1710b chromosome I, complete sequence.	>CP000124.1	1	366	3356166	3355803	394.61	0	0	51
Betaproteobacteria	Burkholderiales	Burkholderia sp. 383 chromosome 1, complete sequence.	>CP000151.1	1	366	1041813	1042171	264.52	0	0	52
Betaproteobacteria	Burkholderiales	Burkholderia xenovorans LB400 chromosome 1, complete sequence.	>CP000270.1	1	366	3882450	3882090	147.19	0	0	43
Betaproteobacteria	Burkholderiales	Burkholderia cenocepacia AU 1054 chromosome 1, complete sequence.	>CP000378.1	1	366	567091	567449	282.93	0	0	51
Betaproteobacteria	Burkholderiales	Burkholderia cepacia AMMD chromosome 1, complete sequence.	>CP000440.1	1	366	949912	950270	246.24	0	0	55
Betaproteobacteria	Burkholderiales	Burkholderia cenocepacia HI2424 chromosome 1, complete genome.	>CP000458.1	1	366	1111734	1112092	282.93	0	0	51
Betaproteobacteria	Burkholderiales	Burkholderia mallei NCTC 10247 chromosome II, complete sequence.	>CP000548.1	1	366	1930484	1930120	412.04	0	0	50
Betaproteobacteria	Burkholderiales	Burkholderia pseudomallei 668 chromosome I, complete sequence.	>CP000570.1	1	366	2898633	2898270	392.75	0	0	51
Betaproteobacteria	Burkholderiales	Burkholderia pseudomallei 1106a chromosome I, complete sequence.	>CP000572.1	1	366	2945848	2945485	396.07	0	0	51
Betaproteobacteria	Burkholderiales	Burkholderia vietnamiensis G4 chromosome 1, complete genome.	>CP000614.1	1	366	1002105	1002453	241.7	0	0	54
Betaproteobacteria	Burkholderiales	Burkholderia thailandensis ATCC 700388 chromosome 1 BTI_8.	>AACX01000009.1	1	366	1220	1494	50.65	2.94e-11	0	49
Betaproteobacteria	Burkholderiales	Burkholderia mallei GB8 horse 4 425.	>AAHO01000001.1	1	366	170063	169699	412.04	0	0	50
Betaproteobacteria	Burkholderiales	Burkholderia pseudomallei 1655 ctg_1047281326497.	>AAHR02000015.1	1	366	622	985	393.91	0	0	51
Betaproteobacteria	Burkholderiales	Burkholderia pseudomallei 1710a ctg_1041046200185.	>AAHS02000002.1	1	366	1097	734	394.61	0	0	51
Betaproteobacteria	Burkholderiales	Burkholderia pseudomallei Pasteur ctg_1047290569795.	>AAHV02000001.1	1	366	290403	290766	394.79	0	0	51
Betaproteobacteria	Burkholderiales	Burkholderia pseudomallei S13 ctg_1047279025536.	>AAHW02000038.1	1	366	1201	838	396.07	0	0	51
Betaproteobacteria	Burkholderiales	Burkholderia mallei FMH ctg_1099464876548.	>AAIQ02000001.1	1	366	152348	151984	412.04	0	0	50
Betaproteobacteria	Burkholderiales	Burkholderia mallei JHU ctg_1099471777687.	>AAIR02000001.1	1	366	163687	163323	412.04	0	0	50
Betaproteobacteria	Burkholderiales	Burkholderia dolosa AUO158 cont1.109.	>AAKY01000109.1	1	366	11302	10945	247.04	0	0	55
Betaproteobacteria	Burkholderiales	Burkholderia pseudomallei 1106b ctg_1047320762000.	>AAMB01000001.1	1	366	100823	100460	396.07	0	0	51
Betaproteobacteria	Burkholderiales	Burkholderia pseudomallei 406e ctg2_1041048331199.	>AAMM02000073.1	1	366	1187	824	394.79	0	0	51
Betaproteobacteria	Burkholderiales	Burkholderia mallei 2002721280 ctg2_1099945121834.	>AANX02000052.1	1	366	1681	2045	412.04	0	0	50
Betaproteobacteria	Burkholderiales	Burkholderia phymatum STM815 ctg58.	>AAUG01000004.1	1	366	402880	402515	112.17	0	0	48
Betaproteobacteria	Burkholderiales	Burkholderia phytofirmans PsJN ctg11.	>AAUH01000022.1	1	366	66653	67015	142.13	0	0	44
Betaproteobacteria	Burkholderiales	Burkholderia ambifaria MC40-6 ctg56.	>AAUZ01000015.1	1	366	198576	198934	249.09	0	0	55
Betaproteobacteria	Burkholderiales	Burkholderia cenocepacia MC0-3 ctg43.	>AAVA01000010.1	1	366	185251	185609	278.23	0	0	52
Betaproteobacteria	Burkholderiales	Burkholderia multivorans ATCC 17616 ctg63.	>AAVB01000019.1	192	366	95388	95214	227.28	0	0	48

## Sheet: Candidate_738_SIPHT
Group	Order	Organism	Replicon	Query_start	Query_end	Target_start	Target_end	Score	E-value	P-value	G+C content
Betaproteobacteria	Burkholderiales	Burkholderia pseudomallei strain K96243, chromosome 1, complete sequence.	>BX571965.1	1	360	3154260	3153913	339.06	0	0	56
Betaproteobacteria	Burkholderiales	Burkholderia mallei ATCC 23344 chromosome 1, complete sequence.	>CP000010.1	1	360	2239684	2239337	337.21	0	0	56
Betaproteobacteria	Burkholderiales	Burkholderia thailandensis E264 chromosome I, complete sequence.	>CP000086.1	1	360	1728210	1728556	335.92	0	0	56
Betaproteobacteria	Burkholderiales	Burkholderia pseudomallei 1710b chromosome I, complete sequence.	>CP000124.1	1	360	3413177	3412830	339.06	0	0	56
Betaproteobacteria	Burkholderiales	Burkholderia sp. 383 chromosome 1, complete sequence.	>CP000151.1	1	360	976944	977303	393.29	0	0	57
Betaproteobacteria	Burkholderiales	Burkholderia xenovorans LB400 chromosome 1, complete sequence.	>CP000270.1	1	360	3904699	3904342	153.83	0	0	54
Betaproteobacteria	Burkholderiales	Burkholderia cenocepacia AU 1054 chromosome 1, complete sequence.	>CP000378.1	1	360	514699	515058	423.95	0	0	56
Betaproteobacteria	Burkholderiales	Burkholderia cepacia AMMD chromosome 1, complete sequence.	>CP000440.1	1	360	896899	897258	411.02	0	0	56
Betaproteobacteria	Burkholderiales	Burkholderia cenocepacia HI2424 chromosome 1, complete genome.	>CP000458.1	1	360	1059344	1059703	423.95	0	0	56
Betaproteobacteria	Burkholderiales	Burkholderia mallei SAVP1 chromosome II, complete sequence.	>CP000526.1	1	360	770223	770570	337.21	0	0	56
Betaproteobacteria	Burkholderiales	Burkholderia mallei NCTC 10229 chromosome II, complete sequence.	>CP000546.1	1	360	2633140	2633487	337.21	0	0	56
Betaproteobacteria	Burkholderiales	Burkholderia mallei NCTC 10247 chromosome II, complete sequence.	>CP000548.1	1	360	1988818	1988471	337.21	0	0	56
Betaproteobacteria	Burkholderiales	Burkholderia pseudomallei 668 chromosome I, complete sequence.	>CP000570.1	1	360	2965678	2965331	339.06	0	0	56
Betaproteobacteria	Burkholderiales	Burkholderia pseudomallei 1106a chromosome I, complete sequence.	>CP000572.1	1	360	3002910	3002563	339.06	0	0	56
Betaproteobacteria	Burkholderiales	Burkholderia vietnamiensis G4 chromosome 1, complete genome.	>CP000614.1	1	360	948375	948735	379.69	0	0	55
Betaproteobacteria	Burkholderiales	Burkholderia thailandensis ATCC 700388 chromosome 1 BTI_7.	>AACX01000008.1	1	360	70940	71286	335.92	0	0	56
Betaproteobacteria	Burkholderiales	Burkholderia mallei ATCC 10399 ctg_1047276662038.	>AAHN02000003.1	1	360	120068	120415	337.21	0	0	56
Betaproteobacteria	Burkholderiales	Burkholderia mallei GB8 horse 4 425.	>AAHO01000001.1	1	360	228377	228030	337.21	0	0	56
Betaproteobacteria	Burkholderiales	Burkholderia pseudomallei 1655 ctg_1047282930644.	>AAHR02000001.1	1	360	256490	256837	339.06	0	0	56
Betaproteobacteria	Burkholderiales	Burkholderia pseudomallei 1710a ctg_1041046200185.	>AAHS02000002.1	1	360	58111	57764	339.06	0	0	56
Betaproteobacteria	Burkholderiales	Burkholderia pseudomallei Pasteur ctg_1047290569795.	>AAHV02000001.1	1	360	233480	233827	339.06	0	0	56
Betaproteobacteria	Burkholderiales	Burkholderia pseudomallei S13 ctg_1047279025536.	>AAHW02000038.1	1	360	59895	59548	339.06	0	0	56
Betaproteobacteria	Burkholderiales	Burkholderia mallei FMH ctg_1099464876548.	>AAIQ02000001.1	1	360	210663	210316	337.21	0	0	56
Betaproteobacteria	Burkholderiales	Burkholderia mallei JHU ctg_1099471777687.	>AAIR02000001.1	1	360	222002	221655	337.21	0	0	56
Betaproteobacteria	Burkholderiales	Burkholderia cenocepacia PC184 cont1.23.	>AAKX01000023.1	1	360	51299	50940	421.9	0	0	56
Betaproteobacteria	Burkholderiales	Burkholderia dolosa AUO158 cont1.111.	>AAKY01000111.1	1	360	29847	29487	375.97	0	0	57
Betaproteobacteria	Burkholderiales	Burkholderia pseudomallei 1106b ctg_1047320762000.	>AAMB01000001.1	1	360	157885	157538	339.06	0	0	56
Betaproteobacteria	Burkholderiales	Burkholderia pseudomallei 406e ctg2_1041048331200.	>AAMM02000001.1	1	360	27181	26834	338.53	0	0	56
Betaproteobacteria	Burkholderiales	Burkholderia mallei 2002721280 ctg2_1099945121833.	>AANX02000005.1	1	360	125595	125942	337.21	0	0	56
Betaproteobacteria	Burkholderiales	Burkholderia phymatum STM815 ctg63.	>AAUG01000001.1	1	360	48233	48585	148.95	0	0	53
Betaproteobacteria	Burkholderiales	Burkholderia phytofirmans PsJN ctg11.	>AAUH01000022.1	1	360	41247	41605	157.5	0	0	53
Betaproteobacteria	Burkholderiales	Burkholderia ambifaria MC40-6 ctg56.	>AAUZ01000015.1	1	360	145634	145993	409.71	0	0	56
Betaproteobacteria	Burkholderiales	Burkholderia cenocepacia MC0-3 ctg43.	>AAVA01000010.1	1	360	133408	133767	418.93	0	0	56
Betaproteobacteria	Burkholderiales	Burkholderia multivorans ATCC 17616 ctg64.	>AAVB01000014.1	1	360	49180	48819	364.63	0	0	57

## Sheet: Candidate_871_SIPHT
Group	Order	Organism	Replicon	Query_start	Query_end	Target_start	Target_end	Score	E-value	P-value	G+C content
Betaproteobacteria	Burkholderiales	Burkholderia pseudomallei strain K96243, chromosome 1, complete sequence.	>BX571965.1	1	273	4031757	4032021	303.65	0	0	59
Betaproteobacteria	Burkholderiales	Burkholderia mallei ATCC 23344 chromosome 1, complete sequence.	>CP000010.1	1	273	3052481	3052217	303.65	0	0	59
Betaproteobacteria	Burkholderiales	Burkholderia thailandensis E264 chromosome I, complete sequence.	>CP000086.1	1	273	3766603	3766872	311.59	0	0	60
Betaproteobacteria	Burkholderiales	Burkholderia pseudomallei 1710b chromosome I, complete sequence.	>CP000124.1	1	273	179893	180157	303.65	0	0	59
Betaproteobacteria	Burkholderiales	Burkholderia sp. 383 chromosome 1, complete sequence.	>CP000151.1	1	273	125408	125138	268.25	0	0	61
Betaproteobacteria	Burkholderiales	Burkholderia xenovorans LB400 chromosome 1, complete sequence.	>CP000270.1	1	273	4802495	4802765	140.61	0	0	62
Betaproteobacteria	Burkholderiales	Burkholderia cenocepacia AU 1054 chromosome 1, complete sequence.	>CP000378.1	1	273	3254675	3254945	270.98	0	0	60
Betaproteobacteria	Burkholderiales	Burkholderia cepacia AMMD chromosome 1, complete sequence.	>CP000440.1	1	273	111297	111025	257.28	0	0	62
Betaproteobacteria	Burkholderiales	Burkholderia cenocepacia HI2424 chromosome 1, complete genome.	>CP000458.1	1	273	112343	112073	270.98	0	0	60
Betaproteobacteria	Burkholderiales	Burkholderia mallei SAVP1 chromosome II, complete sequence.	>CP000526.1	1	273	3314511	3314775	303.65	0	0	59
Betaproteobacteria	Burkholderiales	Burkholderia mallei NCTC 10229 chromosome II, complete sequence.	>CP000546.1	1	273	1623833	1624097	303.65	0	0	59
Betaproteobacteria	Burkholderiales	Burkholderia mallei NCTC 10247 chromosome II, complete sequence.	>CP000548.1	1	273	2980209	2979945	303.65	0	0	59
Betaproteobacteria	Burkholderiales	Burkholderia pseudomallei 668 chromosome I, complete sequence.	>CP000570.1	1	273	3870058	3870322	303.65	0	0	59
Betaproteobacteria	Burkholderiales	Burkholderia pseudomallei 1106a chromosome I, complete sequence.	>CP000572.1	1	273	3945571	3945835	303.65	0	0	59
Betaproteobacteria	Burkholderiales	Burkholderia vietnamiensis G4 chromosome 1, complete genome.	>CP000614.1	1	273	128167	127896	258.56	0	0	61
Betaproteobacteria	Burkholderiales	Burkholderia mallei ATCC 10399 ctg_1047277000586.	>AAHN02000006.1	1	273	97574	97838	303.65	0	0	59
Betaproteobacteria	Burkholderiales	Burkholderia mallei GB8 horse 4 440.	>AAHO01000007.1	1	273	65118	64854	303.65	0	0	59
Betaproteobacteria	Burkholderiales	Burkholderia pseudomallei 1655 ctg_1047281326399.	>AAHR02000003.1	1	273	134619	134883	303.65	0	0	59
Betaproteobacteria	Burkholderiales	Burkholderia pseudomallei 1710a ctg_1041046200108.	>AAHS02000111.1	1	273	3563	3827	303.65	0	0	59
Betaproteobacteria	Burkholderiales	Burkholderia pseudomallei Pasteur ctg_1100147226739.	>AAHV02000003.1	1	273	145163	145427	303.65	0	0	59
Betaproteobacteria	Burkholderiales	Burkholderia pseudomallei S13 ctg_1047279025556.	>AAHW02000024.1	1	273	5240	4976	303.65	0	0	59
Betaproteobacteria	Burkholderiales	Burkholderia mallei FMH ctg_1099464876564.	>AAIQ02000004.1	1	273	58049	57785	303.65	0	0	59
Betaproteobacteria	Burkholderiales	Burkholderia mallei JHU ctg_1099471777700.	>AAIR02000013.1	1	273	5434	5170	303.65	0	0	59
Betaproteobacteria	Burkholderiales	Burkholderia cenocepacia PC184 cont1.41.	>AAKX01000041.1	1	273	57616	57346	270.98	0	0	60
Betaproteobacteria	Burkholderiales	Burkholderia dolosa AUO158 cont1.15.	>AAKY01000015.1	1	273	8688	8958	272.89	0	0	60
Betaproteobacteria	Burkholderiales	Burkholderia pseudomallei 1106b ctg_1100142570644.	>AAMB01000197.1	1	273	98253	97989	303.65	0	0	59
Betaproteobacteria	Burkholderiales	Burkholderia pseudomallei 406e ctg2_1041048331195.	>AAMM02000015.1	1	273	52560	52296	303.65	0	0	59
Betaproteobacteria	Burkholderiales	Burkholderia mallei 2002721280 ctg2_1099945168075.	>AANX02000011.1	1	273	103954	103690	303.65	0	0	59
Betaproteobacteria	Burkholderiales	Burkholderia phymatum STM815 ctg50.	>AAUG01000015.1	1	273	167273	167519	130.11	0	0	55
Betaproteobacteria	Burkholderiales	Burkholderia phytofirmans PsJN ctg41.	>AAUH01000017.1	1	273	73134	72862	148.46	0	0	59
Betaproteobacteria	Burkholderiales	Burkholderia ambifaria MC40-6 ctg69.	>AAUZ01000014.1	1	273	98121	97851	264.27	0	0	61
Betaproteobacteria	Burkholderiales	Burkholderia cenocepacia MC0-3 ctg52.	>AAVA01000013.1	1	273	85901	85631	270.98	0	0	60
Betaproteobacteria	Burkholderiales	Burkholderia multivorans ATCC 17616 ctg139.	>AAVB01000012.1	1	273	94541	94268	268.17	0	0	61
Betaproteobacteria	Burkholderiales	[Burkholderia pseudomallei 305].	>AAYX01000008.1	1	273	149354	149090	303.65	0	0	59
Betaproteobacteria	Burkholderiales	Burkholderia mallei PRL-20 gcontig_1105338610796.	>AAZP01000015.1	1	273	67343	67607	303.65	0	0	59
Betaproteobacteria	Burkholderiales	Burkholderia thailandensis TXDOH PMP6xxBTHxxTXDOH-749.	>ABBD01000749.1	1	273	3308	3577	311.59	0	0	60
Betaproteobacteria	Burkholderiales	Burkholderia ubonensis Bu PMP6xxBUBxxBu-613.	>ABBE01000613.1	1	273	3150	3421	249.04	0	0	60
Betaproteobacteria	Burkholderiales	Burkholderia oklahomensis EO147 PMP6xxBPSxxE0147-455.	>ABBF01000455.1	1	273	3583	3853	303.05	0	0	58
Betaproteobacteria	Burkholderiales	Burkholderia oklahomensis C6786 PMP6xxBOKxxC6786-299.	>ABBG01000299.1	1	273	3549	3819	303.05	0	0	58
Betaproteobacteria	Burkholderiales	Burkholderia thailandensis Bt4 PMP6xxBTHxxBt4-762.	>ABBH01000762.1	1	273	3324	3593	311.59	0	0	60
Betaproteobacteria	Burkholderiales	Burkholderia pseudomallei DM98 PMP6xxBPSxxDM98-1191.	>ABBI01001191.1	1	273	3632	3896	303.65	0	0	59
Betaproteobacteria	Burkholderiales	Burkholderia pseudomallei 14 PMP6xxBPSxx14-945.	>ABBJ01000945.1	1	273	3705	3969	303.65	0	0	59
Betaproteobacteria	Burkholderiales	Burkholderia pseudomallei 91 PMP6xxBPSxx91-864.	>ABBK01000864.1	1	273	3671	3935	303.65	0	0	59
Betaproteobacteria	Burkholderiales	Burkholderia pseudomallei 9 PMP6xxBPSxx9-882.	>ABBL01000882.1	1	273	3652	3916	303.65	0	0	59
Betaproteobacteria	Burkholderiales	Burkholderia pseudomallei 381 PMP6xxBPSxx381-590.	>ABBM01000590.1	1	273	3282	3551	310.13	0	0	59
Betaproteobacteria	Burkholderiales	Burkholderia pseudomallei B7210 PMP6xxBPSxxB7210-735.	>ABBN01000735.1	1	273	3698	3963	297.84	0	0	59
Betaproteobacteria	Burkholderiales	Burkholderia pseudomallei 7894 PMP6xxBPSxx7894-804.	>ABBO01000804.1	1	273	3706	3970	302.45	0	0	59
Betaproteobacteria	Burkholderiales	Burkholderia pseudomallei 112 PMP6xxBPSxx112-650.	>ABBP01000650.1	1	273	3707	3971	303.65	0	0	59
Betaproteobacteria	Burkholderiales	Burkholderia pseudomallei NCTC 13177 strain NCTC13177 PMP6xxBPSxxNCTC13177-543.	>ABBQ01000543.1	1	273	3708	3972	303.65	0	0	59
Betaproteobacteria	Burkholderiales	Burkholderia pseudomallei BCC215 PMP6xxBPSxxBCC215-497.	>ABBR01000497.1	1	273	2860	3124	302.45	0	0	59

## Sheet: Candidate_287_SIPHT
Group	Order	Organism	Replicon	Query_start	Query_end	Target_start	Target_end	Score	E-value	P-value	G+C content
Betaproteobacteria	Burkholderiales	Burkholderia thailandensis ATCC 700388 chromosome 2 BTII_5.	>AACX01000034.1	1	188	21057	21240	210.9	0	0	64
Betaproteobacteria	Burkholderiales	Burkholderia mallei ATCC 10399 ctg_1047277000589.	>AAHN02000005.1	1	188	145478	145665	226.62	0	0	62
Betaproteobacteria	Burkholderiales	Burkholderia mallei GB8 horse 4 516.	>AAHO01000050.1	1	188	26130	25943	226.62	0	0	62
Betaproteobacteria	Burkholderiales	Burkholderia pseudomallei 1655 ctg_1047281326466.	>AAHR02000051.1	1	188	11100	11287	226.62	0	0	62
Betaproteobacteria	Burkholderiales	Burkholderia pseudomallei 1710a ctg_1041046200058.	>AAHS02000059.1	1	188	22243	22056	226.62	0	0	62
Betaproteobacteria	Burkholderiales	Burkholderia pseudomallei Pasteur ctg_1047290569850.	>AAHV02000018.1	1	188	79726	79913	226.62	0	0	62
Betaproteobacteria	Burkholderiales	Burkholderia pseudomallei S13 ctg_1100107453550.	>AAHW02000001.1	1	188	88241	88054	226.62	0	0	62
Betaproteobacteria	Burkholderiales	Burkholderia mallei FMH ctg_1099464876359.	>AAIQ02000058.1	1	188	21563	21376	226.62	0	0	62
Betaproteobacteria	Burkholderiales	Burkholderia mallei JHU ctg_1099471777606.	>AAIR02000074.1	1	188	11443	11256	226.62	0	0	62
Betaproteobacteria	Burkholderiales	Burkholderia cenocepacia PC184 cont1.109.	>AAKX01000109.1	1	188	15003	14824	193.54	0	0	61
Betaproteobacteria	Burkholderiales	Burkholderia dolosa AUO158 cont1.134.	>AAKY01000134.1	1	188	11089	11267	177.79	0	0	63
Betaproteobacteria	Burkholderiales	Burkholderia pseudomallei 1106b ctg_1100142570642.	>AAMB01000195.1	1	188	79535	79348	226.62	0	0	62
Betaproteobacteria	Burkholderiales	Burkholderia pseudomallei 406e ctg2_1100131599786.	>AAMM02000012.1	1	188	10486	10673	226.62	0	0	62
Betaproteobacteria	Burkholderiales	Burkholderia mallei 2002721280 ctg2_1100131615419.	>AANX02000001.1	1	188	149000	148813	226.62	0	0	62
Betaproteobacteria	Burkholderiales	Burkholderia phytofirmans PsJN ctg48.	>AAUH01000002.1	1	188	282748	282562	108.03	0	0	59
Betaproteobacteria	Burkholderiales	Burkholderia ambifaria MC40-6 ctg73.	>AAUZ01000002.1	1	188	404276	404098	177.82	0	0	63
Betaproteobacteria	Burkholderiales	Burkholderia cenocepacia MC0-3 ctg43.	>AAVA01000010.1	1	188	163249	163423	30.31	0.000987	3.97e-12	55
Betaproteobacteria	Burkholderiales	Burkholderia cenocepacia MC0-3 ctg110.	>AAVA01000031.1	1	188	2235	2056	193.54	0	0	61
Betaproteobacteria	Burkholderiales	Burkholderia multivorans ATCC 17616 ctg72.	>AAVB01000001.1	1	188	122425	122604	177.16	0	0	63
Betaproteobacteria	Burkholderiales	[Burkholderia pseudomallei 305].	>AAYX01000002.1	1	188	98509	98322	226.62	0	0	62
Betaproteobacteria	Burkholderiales	Burkholderia mallei PRL-20 gcontig_1105338590735.	>AAZP01000008.1	1	188	102576	102389	226.62	0	0	62
Betaproteobacteria	Burkholderiales	Burkholderia thailandensis TXDOH PMP6xxBTHxxTXDOH-53.	>ABBD01000053.1	1	188	2338	2521	210.9	0	0	64
Betaproteobacteria	Burkholderiales	Burkholderia ubonensis Bu PMP6xxBUBxxBu-49.	>ABBE01000049.1	1	188	2349	2529	165.77	0	0	63
Betaproteobacteria	Burkholderiales	Burkholderia oklahomensis EO147 PMP6xxBPSxxE0147-618.	>ABBF01000618.1	1	188	9479	9292	211.13	0	0	62
Betaproteobacteria	Burkholderiales	Burkholderia oklahomensis C6786 PMP6xxBOKxxC6786-426.	>ABBG01000426.1	1	188	9451	9264	211.13	0	0	62
Betaproteobacteria	Burkholderiales	Burkholderia thailandensis Bt4 PMP6xxBTHxxBt4-802.	>ABBH01000802.1	1	188	21858	21675	210.9	0	0	64
Betaproteobacteria	Burkholderiales	Burkholderia pseudomallei DM98 PMP6xxBPSxxDM98-2031.	>ABBI01002031.1	1	188	1468	1281	226.62	0	0	62
Betaproteobacteria	Burkholderiales	Burkholderia pseudomallei 14 PMP6xxBPSxx14-1630.	>ABBJ01001630.1	1	188	1467	1280	226.62	0	0	62
Betaproteobacteria	Burkholderiales	Burkholderia pseudomallei 91 PMP6xxBPSxx91-1482.	>ABBK01001482.1	1	188	1476	1289	226.62	0	0	62
Betaproteobacteria	Burkholderiales	Burkholderia pseudomallei 9 PMP6xxBPSxx9-1515.	>ABBL01001515.1	1	188	1485	1298	226.62	0	0	62
Betaproteobacteria	Burkholderiales	Burkholderia pseudomallei 381 PMP6xxBPSxx381-865.	>ABBM01000865.1	1	188	2510	2323	208.36	0	0	62
Betaproteobacteria	Burkholderiales	Burkholderia pseudomallei B7210 PMP6xxBPSxxB7210-1231.	>ABBN01001231.1	1	188	1506	1319	226.62	0	0	62
Betaproteobacteria	Burkholderiales	Burkholderia pseudomallei 7894 PMP6xxBPSxx7894-1326.	>ABBO01001326.1	1	188	10819	10632	226.62	0	0	62
Betaproteobacteria	Burkholderiales	Burkholderia pseudomallei 112 PMP6xxBPSxx112-1094.	>ABBP01001094.1	1	188	1506	1319	226.62	0	0	62
Betaproteobacteria	Burkholderiales	Burkholderia pseudomallei NCTC 13177 strain NCTC13177 PMP6xxBPSxxNCTC13177-892.	>ABBQ01000892.1	1	188	9595	9408	223.74	0	0	62
Betaproteobacteria	Burkholderiales	Burkholderia pseudomallei BCC215 PMP6xxBPSxxBCC215-863.	>ABBR01000863.1	1	188	1464	1277	226.62	0	0	62
Betaproteobacteria	Burkholderiales	Burkholderia cepacia alkB gene, minD gene (partial), minC gene and serS gene	>AJ293306.1	1	188	3846	3669	31.73	0.000383	1.54e-12	55
Betaproteobacteria	Burkholderiales	Burkholderia pseudomallei strain K96243, chromosome 2, complete sequence.	>BX571966.1	1	188	2326224	2326037	226.62	0	0	62
Betaproteobacteria	Burkholderiales	Burkholderia mallei ATCC 23344 chromosome 2, complete sequence.	>CP000011.2	1	188	1873536	1873349	226.62	0	0	62
Gammaproteobacteria	Pseudomonadales	Psychrobacter arcticus 273-4, complete genome.	>CP000082.1	1	188	2020048	2020165	30.61	0.000808	3.25e-12	38
Betaproteobacteria	Burkholderiales	Burkholderia thailandensis E264 chromosome II, complete sequence.	>CP000085.1	1	188	803339	803522	210.9	0	0	64
Betaproteobacteria	Burkholderiales	Burkholderia pseudomallei 1710b chromosome II, complete sequence.	>CP000125.1	1	188	1008733	1008546	226.62	0	0	62
Betaproteobacteria	Burkholderiales	Burkholderia sp. 383 chromosome 2, complete sequence.	>CP000152.1	1	188	2429363	2429184	187.85	0	0	61
Betaproteobacteria	Burkholderiales	Janthinobacterium sp. Marseille, complete genome.	>CP000269.1	1	188	193244	193381	30.4	0.000925	3.72e-12	49
Betaproteobacteria	Burkholderiales	Burkholderia xenovorans LB400 chromosome 2, complete sequence.	>CP000271.1	1	188	178959	179145	113.9	0	0	61
Betaproteobacteria	Burkholderiales	Burkholderia cenocepacia AU 1054 chromosome 2, complete sequence.	>CP000379.1	1	188	1633678	1633499	193.54	0	0	61
Betaproteobacteria	Burkholderiales	Burkholderia cepacia AMMD chromosome 2, complete sequence.	>CP000441.1	1	188	149458	149636	179.56	0	0	64
Betaproteobacteria	Burkholderiales	Burkholderia cenocepacia HI2424 chromosome 2, complete genome.	>CP000459.1	1	188	847443	847622	193.54	0	0	61
Betaproteobacteria	Burkholderiales	Burkholderia mallei SAVP1 chromosome I, complete sequence.	>CP000525.1	1	188	1624481	1624668	226.62	0	0	62
Betaproteobacteria	Burkholderiales	Burkholderia mallei NCTC 10229 chromosome I, complete sequence.	>CP000545.1	1	188	1912256	1912443	226.62	0	0	62
Betaproteobacteria	Burkholderiales	Burkholderia mallei NCTC 10247 chromosome I, complete sequence.	>CP000547.1	1	188	484299	484486	226.62	0	0	62
Betaproteobacteria	Burkholderiales	Burkholderia pseudomallei 668 chromosome II, complete sequence.	>CP000571.1	1	188	2356105	2355918	226.62	0	0	62
Betaproteobacteria	Burkholderiales	Burkholderia pseudomallei 1106a chromosome II, complete sequence.	>CP000573.1	1	188	2278903	2278716	226.62	0	0	62
Betaproteobacteria	Burkholderiales	Burkholderia vietnamiensis G4 chromosome 2, complete genome.	>CP000615.1	1	188	1308594	1308772	175.91	0	0	64
Deltaproteobacteria	Desulfuromonadales	Geobacter uraniumreducens Rf4, complete genome.	>CP000698.1	1	188	931482	931657	30.08	0.000999	4.62e-12	56
Betaproteobacteria	Burkholderiales	Herminiimonas arsenicoxydans chromosome, complete sequence.	>CU207211.1	1	188	144716	144853	30.43	0.000788	3.64e-12	49
